# Supplementary material for: Regulators of proteostasis are translationally repressed in fibroblasts from patients with sporadic and LRRK2-G2019S Parkinson’s disease
Source: NPJ Parkinsons Dis. 2023 Feb 6;9:20. doi: 10.1038/s41531-023-00460-w (PMC9902458; doi:10.1038/s41531-023-00460-w)
Supplement: Supplementary file 2 — Supplementary table 1. [file 41531_2023_460_MOESM2_ESM.xlsx]

## Sheet: AHA
		Corriell Fibroblast FUNCAT background subtracted RAW image intensities
		Healthy				Sporadic				G2019S
Patient number		34770	36320	35044		30159	32462	30116		29492	32973
		380.188	366.988	1338.77		199.521	178.627	266.487		410.16	484.032
		402.873	396.622	1466.15		115.183	92.0396	362.129		252.896	524.785
		437.391	388.071	901.638		240.924	128.286	425.107		330.444	948.416
		557.257	284.419	913.285		168.43	192.602	603.942		187.652	1294.74
		380.477	265.92	576.587		144.629	159.202	673.535		437.878	518.237
		362.746	417.948	1008.46		145.28	152.85	480.481		392.695	261.804
		359.673	333.73	692.645		103.9	74.9086	373.549		365.42	602.25
		422.399	357.476	746.697		170.819	145.283	317.273		144.345	354.964
		432.905	709.101	298.373		191.781	59.7996	332.608		227.61	502.157
		429.547	935.427	388.526		217.028	181.229	323.831		369.574	309.805
		732.168	408.183	552.086		208.09	114.102	287.271		251.424	262.203
		592.759	739.457	634.711		200.468	241.042	289.706		167.493	194.458
		415.064	356.487	563.784		189.524	369.339	185.016		147.13	384.759
		575.503	626.314	541.96		186.379	182.698	270.891		214.616	823.08
		768.773	492.365	663.311		143.393	139.419	394.771		176.965	576.939
		646.635	720.874	677.871		204.372	143.534	466.128		208.177	302.974
		472.222	591.049	441.89		246.403	331.815	564.698		170.818	1274.7
		600.252	428.602	318.215		178.914	134.997	461.526		161.275	507.271
		566.464	521.447	362.579		242.316	162.283	225.299		147.757	332.975
		417.592	381.264	451.923		159.859	232.996	264.682		296.786	258.594
		943.631	399.91	413.911		155.625	227.747	128.837		204.844	182.12
		514.248	488.703	537.451		409.404	261.101	403.331		167.471	72.8354
		469.82	725.572	342.599		297.484	222.694	213.215		748.164	72.7334
		467.902	492.748	267.713		231.186	68.3406	249.135		346.233	136.728
		743.872	406.561	387.321		204.089	152.3	333.236		321.653	218.134
		907.231	409.867	320.114		65.4515	305.444	459.454		357.711	405.17
		728.669	332.508	801.094		125.335	100.302	359.196		457.533	291.941
		571.006	300.738	465.461		111.792	75.3136	270.017		678.472	406.184
		450.734	284.153	590.448		122.885	114.122	250.524		355.758	175.895
		344.947	264.55	645.317		105.602	291.774	360.422		382.494	288.541
		366.22	517.467	774.184		195.178	126.839	254.918		239.762	360.122
		545.049	451.476	489.723		212.74	109.7	351.972		206.167	793.392
		466.309	308.202	771.739		137.347	116.17	567.006		376.755	29.7314
		565.612	234.195	658.917		187.436	82.7456	303.282		496.94	852.028
		351.592	400.888	546.694		171.44	186.773	251.882		347.622	607.762
		530.684	376.631	606.329		207.38	231.406	195.15		447.579	631.441
		321.678	381.03	378.14		160.848	225.858	436.277		149.648	463.748
		318.402	822.604	311.424		92.1315	133.642	355.419		369.069	628.385
		366.258	654.79	517.24		232.338	98.8426	285.807		389.884	694.779
		396.275	353.515	482.552		155.475	282.163	274.802		272.139	768.354
		330.517	315.672	419.426		76.6545	129.19	99.6082		240.569	555.413
		400.242	255.735	315.704		133.881	91.9136	162.783		560.691	891.012
		312.087	200.668	527.757		385.794	247.229	189.047		396.642	764.94
		277.02	348.774	416.348		361.458	205.974	204.311		202.601	943.37
		309.337	305.714	324.82		279.924	172.14	290.017		337.469	837.633
		487.535	771.999	726.092		237.947	341.215	488.828		579.23	924.803
		447.391	277.109	433.636		140.976	601.695	152.237		615.217	944.963
		434.034	576.408	468.974		165.35	280.905	307.558		343.532	737.668
		536.977	325.758	671.649		444.661	104.111	145.605		201.077	687.329
		554.877	204.588	668.531		534.111	241.114	348.656		357.891	941.427
		356.377	417.909	858.044		271.169	297.006	219.42		493.386	643.365
		454.889	282.172	926.73		164.073	165.926	397.752		193.703	1033.44
		627.66	438.701	621.293		304.541	218.819	289.248		572.491	518.33
		492.436	354.342	934.01		207.49	349.067	373.196		386.433	430.605
		638.468	541.576	761.027		315.484	213.206	330.135		249.173	325.606
		480.893	633.193	977.274		315.058	227.13	323.887		232.38	404.384
		643.96	381.766	708.858		184.358	103.583	117.437		213.893	173.237
		513.243	420.411	644.412		305.988	113.987	476.262		198.517	336.483
		486.458	491.976	544.611		237.347	99.0266	460.608		299.578	487.414
		587.524	516.647	684.128		256.754	64.8456	197.708		100.805	597.322
		533.82	327.938	784.942		253.633	54.0636	212.199		196.981	576.81
		429.362	458.678	460.256		345.292	173.652	240.104		264.772	305.533
		574.506	406.889	610.688		160.904	86.1796	342.76		364.174	410.364
		378.405	625.26	477.992		249.572	110.31	449.013		256.64	667.07
		465.35	665.897	938.4		190.013	122.239	286.181		225.192	322.706
		619.204	753.815	792.803		271.54	135.493	449.827		169.143	127.875
		356.492	434.636	1176.82		116.885	152	386.207		595.844	214.926
		701.872	447.013	832.487		189.304	162.254	238.49		394.093	345.269
		381.645	419.396	1406.93		209.791	177.238	377.504		371.776	421.978
		682.618	312.516	1504.13		258.581	66.0976	303.733		641.784	542.122
		497.232	479.348	824.697		231.617	93.8466	196.059		498.831	335.378
		685.212	392.003	625.3		268.475	75.2836	374.479		483.285	248.975
		739.056	407.948	1187.71		308.866	131.875	213.602		457.509	323.435
		439.802	392.812	943.061		123.701	134.23	222.298		144.73	355.136
		389.793	315.057	1491.07		142.795	96.4406	411.49		288.954	250.57
		553.681	178.598	1513.52		129.679	179.031	310.713		461.652	548.083
		529.396	299.403	888.804		137.893	37.8066	209.188		319.505	142.512
		491.15	322.522	581.71		152.741	181.488	152.048		239.303	445.008
		359.492	393.01	568.137		135.785	219.054	274.764		220.037	222.302
		398.964	893.657	610.415		271.42	161.125	171.201		250.194	394.642
		633.688	453.766			296.836	135.376	327.889		169.299	517.514
		546.109	452.425			250.319	95.4515	295.422		547.713	947.313
		269.303	325.909			236.165	176.948	330.692		271.302	528.218
		400.951	294.573			180.778	225.412	366.739		229.737	602.073
		462.528	245.228			497.389	227	580.495		196.587	491.182
		365.373	513.221			271.481	225.72	477.205		278.77	493.677
		345.907	399.004			183.236	207.965	373.717		302.889	565.86
		392.112	580.583			326.255	178.774	228.25		307.902	460.251
		331.595	688.075			258.737	201.678	485.671		236.95	184.735
		425.549	453.774			260.358	234.596	437.554		219.527	211.395
		343.889	378.811			302.303	297.143	305.662		198.921	207.534
		465.495	141.749			291.408	276.162	223.387		140.944	220.785
		507.957	443.048			295.195	424.357	358.257		222.364	541.291
		395.788	277.229			260.047	378.62	720.603		64.131	336.617
		407.289	442			514.583	344.492	272.148		198.775	404.996
		207.185	324.237			337.372	325.68	178.533		131.548	222.719
		337.205	378.868			338.899	313.738	242.392		180.648	262.803
		344.365	614.876			298.765	319.206	125.72		80.341	456.675
		303.687	593.644			267.317	162.818	281.479		67.897	348.733
		267.443	415.68			241.76	301.546	349.234		166.405	495.545
		378.515	452.459			506.266	225.397	273.6		158.716	429.731
		333.98	602.814			204.594	248.818	172.886		84.413	193.677
		388.171	407.981			217.963	414.36	166.766		176.574	376.73
		400.062	427.636			321.77	256.916	307.205		124.181	195.164
		377.244	387.821			225.546	260.782	89.3575		260.893	357.202
		321.054	469.421			78.0203	218.732	216.476		339.361	294.228
		565.388	533.531			101.024	307.636	239.564		229.924	435.54
		501.665	472.416			93.8902	243.222	413.464		367.685	278.103
		397.167	347.667			124.452	315.478	303.126		178.829	263.852
		386.89	359.379			377.911	349.96	257.94		229.125	482.596
		423.828	346.629			89.4312	273.78	226.912		272.097	529.42
		369.502	428.15			150.662	372.188	237.771		253.826
		421.272	588.771			240.954	349.895	341.47		271.695
		566.333	283.589			141.298	495.543	159.365		172.074
		286.517	321.805			233.297	653.878	366.483		177.836
		373.982	295.271			344.512	360.572	321.45		207.585
		376.969	342.847			219.061	549.239	415.269		152.742
		555.734	825.492			173.39	481.774	582.867		123.588
		382.675	358.235			325.82	496.606	529.147		72.47
		706.162	421.66			174.577	556.789	261.009		107.74
		599.871	431.023			200.046	454.939	638.183		116.537
		633.883	441.359			375.224	463.445	479.543		124.05
		447.465	394.413			359.534	479.992	228.54		287.475
		795.192	412.587			235.127	454.545	612.827		210.544
		330.339	392.779			314.306	514.17	270.339		97.984
		575.773	289.651			403.098	304.014	561.675		121.366
		429.328	312.726			326.652	204.16	226.506		65.595
		340.309	400.535			263.861	303.304	270		98.902
		299.404	674.869			344.266	305.322	298.977		144.068
		288.99	555.959			369.126	438.17	416.261		121.667
		573.417	438.102			407.195	327.782	299.25		217.009
		419.596	440.123			369.731	395.577	242.131		306.945
		573.432	416.503			277.314	318.851	325.456		293.728
		599.561	442.571			401.294	273.262	351.578		214.87
		523.387	498.964			264.264	250.586	270.055		125.652
		332.71	601.47			311.689	312.391	232.039		74.183
		502.579	640.864			255.759	299.658	232.483		180.709
		734.637	348.11			267.515	180.566	293.337		234.268
		493.475	574.352			407.482	209.698	229.403		262.388
		486.375	395.661			336.216	215.517	269.081		305.851
		384.452	493.607			631.972	290.935	183.543		116.337
		450.976	260.206			99.0302	302.736	386.622		186.593
		534.713	310.595			205.591	236.138	157.008		173.129
		545.585	471.409			175.387	220.499	178.367		156.293
		504.15	494.595			134.972	160.979	238.601		188.43
		501.116	458.906			127.671	170.218	413.388		170.934
		438.489	362.083			151.321	356.703	340.437		58.663
		347.782	282.623			169.993	208.007	392.178		76.931
		320.432	311.343			361.26	271.979	354.997		231.471
		494.904	327.399			214.469	254.768	229.261		252.798
		582.305	383.042			397.437	212.023	239.873		312.965
		483.111	403.417			376.543	248.186	173.498		246.584
		532.199	328.514			284.523	172.765	479.11		182.639
		560.275	249.311			254.445	199.079	232.45		225.858
		761.122	270.292			240.799	182.771	202.721		90.308
		685.939	307.837			161.759	575.464	305.675		123.315
		494.36	558.538			199.09	316.088	299.934		79.779
		470.663	298.698			185.849		177.645		112.329
		316.749	394.06			206.546		367.555		144.345
		418.243	416.856					179.928		109.672
		591.66	359.908					264.169		187.094
		316.403	220.55					474.29		192.334
		328.159	190.612					469.091		235.535
		369.295	233.185					312.247		261.807
		335.441	452.081					297.367		219.355
		310.927	346.278					182.271
		321.92	661.778					191.9
		420.378	678.296					385.296
		570.936	281.074					251.344
		406.057	247.892					189.836
		344.383	356.564					216.892
		392.438	411.726					368.657
		505.664	552.666					354.377
		303.654	561.438					203.746
		561.561	197.324					153.854
		289.508	387.112					143.053
		464.412	389.978					179.373
		780.264	313.335					326.188
		309.142						397.312
		439.587						258.33

## Sheet: No AHA
		Corriell Fibroblasts FUNCAT RAW intensities No AHA samples
		Healthy				Sporadic				G2019S
Patient number		34770	36320	35044		30159	32462	30116		29492	32973
		54.475	85.213	60.869		55.23	74.54	46.476		99.393	55.688
		60.252	87.986	48.528		37.657	54.672	20.884		72.107	59.488
		89.303	96.45	64.92		30.874	74.256	53.719		81.253	53.205
		87.833	104.042	81.033		43.405	76.225	51.08		89.705	80.753
		56.743	50.015	74.195		60.332	97.291	55.957		78.499	61.202
		49.32	65.456	72.253		59.855	75.261	80.398		78.996	46.253
		49.313	75.062	61.966		67.526	71.866	87.209		89.486	92.933
		51.447	53.142	93.437		57.266	79.036	56.607		74.947	63.408
		47.538	52.488	77.131		26.617	62.291	42.391		90.812	69.195
		44.589	53.488	53.263		25.901	95.217	46.349		60.451	68.198
		50.956	50.423	73.31		36.256	50.345	81.582		63.021	82.977
		32.485	77.705	79.006		45.911	71.39	84.091		54.371	50.35
		62.027	73.804	66.365		28.712	102.14	56.278		52.041	37.998
		56.349	65.365	57.666		54.754	75.745	72.894		63.561	42.907
		46.312	66.093	43.942		82.502	102.01	78.822		49.821	35.435
		61.019	86.257	32.135		47.04	52.709	55.031		52.457	53.05
		59.43	73.193	89.804		48.772	48.805	74.334		68.821	44.977
		60.95	138.911	63.882		70.965	39.347	48.67		109.311	56.515
		62.142	73.745	57.89		54.56	58.287	43.593		65.7	46.242
		62.618	95.623	47.999		41.724	53.27	70.44		61.394	45.322
		64.647	81.381	60.801		60.817	113.503	53.315		48.879	54.935
		37.187	84.458	55.218		67.838	101.922	37.203		60.459	59.273
		40.929	94.428	53.826		64.231	44.22	68.632		81.258	58
		35.734	70.197	84.801		72.196	74.509	74.581		99.305	85.061
		41.295	46.419	61.665		77.337	50.182	55.812		95.208	86.229
		84.247	44.607	66.733		48.364	56.393	58.187		105.461	53.529
		79.498	46.673	40.274		79.634	57.61	48.088		66.902	82.32
		86.437	42.48	68.579		45.784	45.542	41.619		95.286	77.703
		48.918	51.745	65.061		52.22	55.9	74.068		103.507	82.736
		77.018	59.892	55.056		60.096	28.847	48.976		69.633	91.267
		66.651	51.753	66.328		80.502	44.336	49.433		61.764	71.5
		56.997	62.52	64.121		49.93	46.923	67.817		85.851	74.269
		64.066	58.346	85.66		97.766	68.072	40.668		95.887	62.576
		78.666	48.502	56.165		73.598	100.172	31.614		117.441	85.174
		43.719	41.385	50.436		64.03	43.132	47.416		38.914	41.713
		50.926	45.292	40.428		43.023	38.211	32.236		45.372	45.408
		57.347	49.581	40.204		69.929	51.264	61.515		43.312	46.729
		56.906	48.416	36.972		85.238	42.683	64.812		47.143	62.067
		55.166	48.559	64.185		68.633	49.887	68.986		45.448	43.376
		44.588	45.924	47.849		47.62	52.254	77.676		30.646	78.123
		46.474	40.362	36.315		60.001	58.116	63.78		36.922	77.133
		43.421	36.777	72.963		67.132	49.847	56.407		45.86	64.097
		26.041	48.864	73.325		51.812	53.161	45.79		47.857	55.306
		49.243	78.706	62.189		40.734	62.124	58.252		39.715	77.988
		31.501	60.37	64.938		60.847	41.115	77.61		52.158	75.335
		65.903	82.887	93.67		62.609	42.103	126.517		37.571	45.432
		71.749	78.139	58.537		54.694	39.466	85.423		42.012	88.727
		58.021	77.168	44.677		50.967	53.705	174.534		45.964	63.148
		55.729	52.393	47.022		56.849	54.214	183.226		37.727	69.296
		37.375	185.836	54.096		73.402	50.027	159.685		48.731	58.251
		67.013	162.47	63.159		75.105	49.775	129.715		52.98	75.581
		38.081	135.399	54.448		50.616		194.096		68.956	56.364
		49.934	126.464	55.842		66.327		120.25		83.131	91.525
		54.757	104.871	42.586				137.122		55.546	49.338
		42.886	77.843	61.646				81.004		51.837	48.95
		47.109	61.947	60.515				62.022		48.217	101.444
		60.095	71.865					82.633		43.976	58.119
		57.57	71.48					116.664		63.924	61.484
		74.308	78.998					116.923		55.949	55.938
		62.385	88.629					186.326		51.78	55.686
		54.229	85.558					127.887		47.831	69.461
		74.424	91					97.505		47.951
		41.705	59.468					86.047		57.221
		52.441	101.961					86.224		34.09
		57.516	109.107					122.416		50.937
		42	74.628					54.38		44.03
		73.956	110.667					117.284		61.108
		61.745	97.792					85.788		43.423
		55.601	101.48					82.234		41.432
		42.893	63.257					131.454		37.338
		72.816	64.466					116.868		56.31
		57.9	57.117					67.499		48.369
		54.698	66.048					136.736		45.156
		54.552	62.245					121.86		42.057
		37.355	107.313					146.45		42.85
		41.211	102.751					62.483		42.76
		50.831	52.248					104.74		36.723
		41.938	55.19					75.405		43.354
		42.224	103.175					103.14
		46.189	50.093					70.789
		69.929	65.812					61.263
		72.765	53.797					103.601
		77.107	91.22
		61.744	105.915
		56.173	86.849
		46.305	91.01
		33.858	109.578
		39.326
		54.258
