# Supplementary material for: Regulators of proteostasis are translationally repressed in fibroblasts from patients with sporadic and LRRK2-G2019S Parkinson’s disease
Source: NPJ Parkinsons Dis. 2023 Feb 6;9:20. doi: 10.1038/s41531-023-00460-w (PMC9902458; doi:10.1038/s41531-023-00460-w)
Supplement: Supplementary file 3 — Supplementary table 2. [file 41531_2023_460_MOESM3_ESM.xlsx]

## Sheet: AHA G2019S vs Healthy
Figure 2.	AHA experiment Protein table from MaxQuant used in statistical testing with Studen'ts t-test and ROTS
Protein	Protein names	Gene names	LFQ_492012A	LFQ_502011A	LFQ_682013A	LFQ_34770A	LFQ_35044A	LFQ_36320A	LFQ_TYKS_C1A	LFQ_TYKS_C3A	LFQ_C2A	LFQ_C4A	LFQ_C6A	LFQ_C7A	LFQ_29492A	LFQ_32949A	LFQ_212011A	LFQ_642009A	LFQ_432012A	Average Healthy	Average G2019S	FoldChange (G2019S/Healthy)	StandardErrorofMean	T-test_Pvalue	T-test_FDR	ROTS_Pvalue	ROTS_FDR	Gene names
Q9Y5X1	Sorting nexin-9	SNX9	133171	176741	161541	1.0475e+06	897021	4221001	702291	1.1205e+06	1.3284e+06	14997005	860772	11576005	113641	114651	145801	97999	87260.1	3.10183e+06	111870	-27.73	1.6021	0.000305929	0.390834	0.00135938	0.333333	SNX9
P10316;A0A140T955;A0A140T933;A0A1W2PPQ2;A0A1W2PRT9;A0A140T9I0;A0A140T9X5;A0A140T913;P01892	HLA class I histocompatibility antigen, A-69 alpha chain;HLA class I histocompatibility antigen, A-2 alpha chain	HLA-A	2.9384e+06	3.7978e+06	6.4778e+06	9689603	16362006	37979025	14402994	19538989	10046005	29654993	29746011	41843013	6427201	1.684e+06	3.6496e+06	4090102	681451	1.85397e+07	3.30647e+06	-5.61	0.986327	0.00797785	0.601262	0.00147049	0.333333	HLA-A		0.178345
Q8IUX7;H7C0W8;Q8IUX7-2;Q8N436	Adipocyte enhancer-binding protein 1;Inactive carboxypeptidase-like protein X2	AEBP1;CPXM2	693531	1.0779e+06	1.8275e+06	879682	804221	1.3416e+06	1.6084e+06	1.0106e+06	1.7012e+06	1356401	1.4005e+06	4169299	807931	92033	1.8974e+06	102508	87640.5	1.48924e+06	597503	-2.49	1.45843	0.0659168	0.686782	0.00171617	0.333333	AEBP1;CPXM2
J3KQ48;Q9Y3E5	Peptidyl-tRNA hydrolase 2, mitochondrial	PTRH2	977461	892831	177811	4.6082e+06	3.6712e+06	488271	2.9112e+06	364971	4.0721e+06	2.8691e+06	3.859e+06	3455103	343511	77957.2	66309.6	334811	930691	2.36227e+06	350656	-6.74	1.22039	0.0121114	0.601262	0.00176362	0.333333	PTRH2
Q9Y4D2	Sn1-specific diacylglycerol lipase alpha	DAGLA	63018.1	556561	171962	239581	463081	430231	80928.3	76146.7	192991	121190	155253	60472.1	395771	16003995	434121	533181	691941	217618	3.6118e+06	16.6	2.07405	0.0585531	0.686782	0.00219823	0.333333	DAGLA
P27824;P27824-2;P27824-3	Calnexin	CANX	1.5949e+06	1.7529e+06	1.0314e+06	5378401	760901	1.4734e+06	1.887e+06	1.1424e+06	2.0915e+06	789481	2.4557e+06	1.6e+06	95846.2	324511	660541	71457	2475000	1.82983e+06	725471	-2.52	1.54122	0.0699667	0.6935	0.00233906	0.333333	CANX
Q2TAL8	Glutamine-rich protein 1	QRICH1	394251	361661	201981	480471	808431	362831	498411	189188	825771	2.1041e+06	293701	1.5077e+06	233621	70273.3	111182	51737	368051	669042	166973	-4.01	1.17883	0.014388	0.601262	0.00328967	0.333333	QRICH1
O95980	Reversion-inducing cysteine-rich protein with Kazal motifs	RECK	4523898	108346	835551	4.0432e+06	622551	290992	662711	376011	1.5531e+06	1.7728e+06	899201	1.5825e+06	265613	109690	105943	758141	46572.3	1.43924e+06	257192	-5.6	1.50875	0.0170705	0.601262	0.00344423	0.333333	RECK
Q15393;Q15393-2	Splicing factor 3B subunit 3	SF3B3	881700	1774300	455101	1.2775e+06	1.0372e+06	2.6927e+06	3104000	984242	1.3506e+06	1.0031e+06	1.6183e+06	1.3858e+06	790441	60710.1	683751	67413.9	1.1161e+06	1.46371e+06	543683	-2.69	1.002	0.0822172	0.74254	0.00361241	0.333333	SF3B3
C9JA28;Q9UNL2;Q9UNL2-2	Translocon-associated protein subunit gamma	SSR3	1973900	1121501	410151	1.6892e+06	3.4534e+06	215611	2.8421e+06	224691	1.8545e+06	601811	3477402	4.1237e+06	144461	44524	431991	1.4397e+06	98004.7	1.83233e+06	431736	-4.24	1.54575	0.0391396	0.62173	0.00399362	0.333333	SSR3
P51809-3;P51809;P51809-2	Vesicle-associated membrane protein 7	VAMP7	197101	337301	190621	353461	405051	354451	332731	288481	355331	232941	543811	246521	300051	72630.8	80786	204441	52725.7	319817	142127	-2.25	0.810691	0.0377853	0.62173	0.00414397	0.333333	VAMP7
A0A087X020;Q9Y3A5;F8WE72	Ribosome maturation protein SBDS	SBDS	6405798	4.6799e+06	6.5441e+06	2.4966e+06	2.1745e+06	5.9975e+06	2.4172e+06	5006303	1.8071e+06	5.7713e+06	2.4159e+06	6.3808e+06	4757803	4.6364e+06	403151	414241	134820	4.34142e+06	2.06928e+06	-2.1	1.24211	0.104341	0.76253	0.00453534	0.333333	SBDS
Q96AY3;K7EM43;K7ELI6	Peptidyl-prolyl cis-trans isomerase FKBP10;Peptidyl-prolyl cis-trans isomerase	FKBP10	880071	1.5913e+06	1.456e+06	4.2256e+06	1.9886e+06	1.2848e+06	852642	328151	770271	882761	811492	855302	435251	57908	210671	415641	1.1489e+06	1.32725e+06	453675	-2.93	1.19865	0.0574279	0.686782	0.00580048	0.454545	FKBP10
Q969Q0	60S ribosomal protein L36a-like	RPL36AL	1.0504e+06	670051	969901	186031	367411	617381	87503.2	162806	133253	75424.9	118194	990621	668571	1.2695e+06	985772	1.5721e+06	1.4058e+06	452415	1.18035e+06	2.61	0.90583	0.00103058	0.390834	0.00740629	0.454545	RPL36AL
A0A087WZX0;Q86UU0-3;Q86UU0-4;Q86UU0-2;Q86UU0	B-cell CLL/lymphoma 9-like protein	BCL9L	40541.7	64836.3	122073	623061	176713	97564.3	1.1973e+06	579641	1.2111e+06	601281	1502901	873861	83043.9	32568.1	81127.7	96418.1	89329.5	590906	76497.5	-7.72	0.926801	0.00201086	0.390834	0.00788943	0.454545	BCL9L
E9PQR4;P50607;P50607-2	Tubby-like protein;Tubby protein homolog	TUB	63192.8	98590.8	100116	68433.5	19868.5	140430	39651.3	157197	78073	51838.1	108584	86503	215290	157407	144211	158219	326192	84373.1	200264	2.37	0.604259	0.00104705	0.390834	0.00854204	0.454545	TUB
P51858;P51858-2;P51858-3	Hepatoma-derived growth factor	HDGF	649331	105588	134557	1.2397e+06	1.1014e+06	59652.8	936511	375081	1.0228e+06	112760	97871.2	111655	54933.2	59073.4	73991.5	85617.7	89482.6	495576	72619.7	-6.82	0.957679	0.00150368	0.390834	0.00942931	0.454545	HDGF
Q9H3K2	Growth hormone-inducible transmembrane protein	GHITM	1.9077e+06	3.0347e+06	3.1913e+06	74370	1.0875e+06	3.2483e+06	13081993	10624004	3.3329e+06	5.5941e+06	5656001	7019298	283381	630221	2.4931e+06	920731	150971	4.82101e+06	895681	-5.38	1.32161	0.0252243	0.62173	0.0107836	0.454545	GHITM
E7ETU9;O00469;O00469-2;C9JXZ0;O00469-3	Procollagen-lysine,2-oxoglutarate 5-dioxygenase 2	PLOD2	4.1667e+06	7001605	3.0414e+06	3389701	4506098	1.8873e+06	7.8905e+06	4.003e+06	4316401	4.2827e+06	10342996	3.9834e+06	11371996	8489400	9701100	6.745e+06	15980991	4.90098e+06	1.04577e+07	2.13	0.58622	0.00172719	0.390834	0.0108011	0.454545	PLOD2
Q5QPM2;Q5QPM0;Q5QPM1;Q5QPL9;Q9UKM9-2;Q9UKM9	RNA-binding protein Raly	RALY	80958.8	89267	57630	1.1321e+06	869001	127364	616121	89442.8	891841	980401	1117301	1.2109e+06	18516	42011.8	165241	100130	174286	605194	100037	-6.05	1.0598	0.0205439	0.62173	0.0108717	0.454545	RALY
Q93008-1;Q93008	Probable ubiquitin carboxyl-terminal hydrolase FAF-X	USP9X	41020	56731.2	110782	364571	312701	643491	288731	171673	39178.8	102109	233674	107937	784311	603261	500561	217701	461051	206050	513377	2.49	0.947909	0.00370622	0.564422	0.0113048	0.454545	USP9X
Q14764	Major vault protein	MVP	100052	1.8123e+06	269041	844351	857931	819201	100943	153244	122282	163939	92070.9	47082.7	1.5645e+06	1.4953e+06	2.893e+06	201848	935101	448537	1.41795e+06	3.16	1.38356	0.0283816	0.62173	0.0114206	0.454545	MVP
Q9NR30-2;Q9NR30	Nucleolar RNA helicase 2	DDX21	1.7814e+06	960801	995160	3.1602e+06	1935402	1268701	4.6314e+06	5.3441e+06	2.8401e+06	3404900	3634102	2.586e+06	1.0435e+06	407831	943671	1.2515e+06	1.4319e+06	2.71186e+06	1.01568e+06	-2.67	0.644368	0.00871472	0.601262	0.0118477	0.454545	DDX21
Q9Y263;H0YBW4;E5RIM3	Phospholipase A-2-activating protein	PLAA	423591	379481	542251	484171	166584	578761	549171	115930	129777	46985.5	108540	56363.2	711281	2.9582e+06	577921	449351	416871	298467	1.02272e+06	3.43	1.27943	0.0220065	0.62173	0.0122017	0.454545	PLAA
G3XAN4;Q15629-2;Q15629	Translocating chain-associated membrane protein 1	TRAM1	3.2085e+06	5.5116e+06	2.5133e+06	832351	670421	336391	3902899	2.3742e+06	1.689e+06	2.3672e+06	1.8112e+06	818561	31720.3	41694	1.4628e+06	2.4726e+06	899971	2.16964e+06	981757	-2.21	1.25897	0.159913	0.811618	0.012368	0.454545	TRAM1
H0YCK3;P55265-5;P55265-3;P55265-2;P55265;P55265-4	Double-stranded RNA-specific adenosine deaminase	ADAR	160831	313441	61004.7	859401	605441	258251	1.375e+06	60064.1	94343.7	61352.4	281651	61395.3	74715	44881.3	25393.3	141591	29510.4	349348	63218.3	-5.53	1.39054	0.0114549	0.601262	0.0131911	0.454545	ADAR
O95573	Long-chain-fatty-acid--CoA ligase 3	ACSL3	818791	159511	99996	2723301	2.0558e+06	657671	3.4476e+06	3.6375e+06	2.6793e+06	7.6987e+06	2.2237e+06	2.543e+06	144441	81365.2	263531	185731	2.9922e+06	2.39541e+06	733454	-3.27	1.92743	0.0597559	0.686782	0.0133638	0.454545	ACSL3
A0A0C4DG79;Q9NZB2-4;Q9NZB2;Q9NZB2-6	Constitutive coactivator of PPAR-gamma-like protein 1	FAM120A	436781	151601	53855	89005.9	419621	184041	128766	2.1141e+06	378131	563021	280021	617971	59547.8	60824.5	57413.8	115091	169741	451410	92523.6	-4.88	1.34201	0.0045201	0.580833	0.0134126	0.454545	FAM120A
Q9HAV7	GrpE protein homolog 1, mitochondrial	GRPEL1	71511.3	104490	545401	607171	569311	633921	1357901	5509304	683521	713641	1.0854e+06	922191	654531	39968	46706.4	50269.5	728941	1.06698e+06	304083	-3.51	1.7873	0.085669	0.75866	0.0138032	0.454545	GRPEL1
Q5T1P5;Q96S66;Q96S66-4;Q96S66-3;Q96S66-2	Chloride channel CLIC-like protein 1	CLCC1	12501004	12959994	22101987	12883000	9533007	64931.4	57612.1	80803.2	19977003	40184017	7175704	31691007	107863	200313	15708009	81766.8	68512.1	1.41008e+07	3.23329e+06	-4.36	2.33531	0.0642123	0.686782	0.0138387	0.454545	CLCC1
H0YFA4;P52943;P52943-2;H0YHD8	Cysteine-rich protein 2	CRIP2	334871	441901	393871	113456	373641	47872	93527.3	43016.8	75547.5	18822.4	61144	288951	297971	439071	489801	426411	479521	190552	426555	2.24	0.864331	0.00202767	0.390834	0.0139091	0.454545	CRIP2
Q9NR12;Q9NR12-2	PDZ and LIM domain protein 7	PDLIM7	8597004	7883998	5565101	1.94e+06	5072802	2.5313e+06	3.9713e+06	2606901	6728905	4976298	6374000	5.596e+06	4.029e+06	22716013	13544002	9078997	15766994	5.15363e+06	1.3027e+07	2.53	0.67744	0.0380644	0.62173	0.0144511	0.454545	PDLIM7
H7BXK9;Q9NP58-4;Q9NP58	ATP-binding cassette sub-family B member 6, mitochondrial	ABCB6	2571000	35300.2	2.7962e+06	81803.7	11094002	114733	7.0564e+06	72972.3	83354.6	165685	214977	100806	2.1474e+06	17791989	2.1234e+06	735792	2.8522e+06	2.03227e+06	5.13016e+06	2.52	2.22719	0.0201421	0.62173	0.0144884	0.454545	ABCB6
Q9Y5J1;J3QR85;J3KSR7	U3 small nucleolar RNA-associated protein 18 homolog	UTP18	202061	16944	505861	84302.6	141684	59673.3	196146	37115.1	91232.2	3.1404e+06	1.5826e+06	2.762e+06	89059.4	73889.5	26924	45352	8761.1	735002	48797.2	-15.06	1.67129	0.0159569	0.601262	0.0151819	0.461538	UTP18
P62140	Serine/threonine-protein phosphatase PP1-beta catalytic subunit	PPP1CB	1.9024e+06	496601	1.7934e+06	292211	443531	1.017e+06	2.5358e+06	3.4164e+06	2.3877e+06	2.0475e+06	1.577e+06	2.3399e+06	703701	135443	770311	439701	612851	1.68745e+06	532401	-3.17	0.743818	0.0237376	0.62173	0.0154401	0.461538	PPP1CB
O43854-2;O43854	EGF-like repeat and discoidin I-like domain-containing protein 3	EDIL3	67018	913601	51847.1	142011	39796.7	475001	49783.7	147398	42130	53039.9	76595.8	60849.5	423121	44099.3	692371	595021	858451	176589	522613	2.96	1.59667	0.0698201	0.6935	0.0158484	0.461538	EDIL3
P62851	40S ribosomal protein S25	RPS25	1.4796e+06	2.4458e+06	1.9546e+06	662371	1.0241e+06	1.1164e+06	180935	283121	934521	468291	619291	223645	1.284e+06	2.136e+06	2.2802e+06	5227398	1.2125e+06	949390	2.42802e+06	2.56	1.00729	0.0119847	0.601262	0.0162158	0.461538	RPS25
P31150;G5E9U5	Rab GDP dissociation inhibitor alpha	GDI1	65969	304351	323981	37848.9	56625.2	1.2808e+06	37579	35633.8	176223	88016.1	91954.9	50992.4	1079101	216281	409321	298108	252251	212498	451012	2.12	1.8345	0.0110323	0.601262	0.0166031	0.461538	GDI1
P53007	Tricarboxylate transport protein, mitochondrial	SLC25A1	38353.2	74044.4	879991	6714899	3.8037e+06	1.3127e+06	1.1377e+06	694221	1.4545e+06	2.4302e+06	1.6593e+06	2.0588e+06	109825	47497.9	104174	556711	787591	1.85487e+06	321160	-5.78	1.43468	0.0391809	0.62173	0.0167078	0.461538	SLC25A1
Q96QK1	Vacuolar protein sorting-associated protein 35	VPS35	579071	88380	957941	1.4946e+06	1.0489e+06	2.031e+06	88057	777481	581551	995360	131006	653061	56335.6	670331	66256.8	32675.8	499961	785534	265112	-2.96	1.34655	0.0885476	0.75866	0.0180724	0.478261	VPS35
Q9UN86-2;Q9UN86	Ras GTPase-activating protein-binding protein 2	G3BP2	123881	249161	96590.1	131689	144997	36644.1	6284700	4.9921e+06	4825803	5.8646e+06	6.327e+06	7618606	154207	35550.7	151681	130130	173751	3.05798e+06	129064	-23.69	1.10868	0.010909	0.601262	0.0188863	0.478261	G3BP2
Q8TB61-3;Q8TB61-2;Q8TB61;Q8TB61-5;Q8TB61-4	Adenosine 3-phospho 5-phosphosulfate transporter 1	SLC35B2	1.4834e+06	5333000	1.8584e+06	1.6323e+06	1.6195e+06	1.2292e+06	2.8703e+06	2.1686e+06	3848499	4.3252e+06	2.3994e+06	4347804	1.4765e+06	92473.5	2.5579e+06	432041	2.4755e+06	2.75963e+06	1.40688e+06	-1.96	0.946916	0.158554	0.811618	0.0189777	0.478261	SLC35B2
O96005-4;O96005;O96005-3;K7EJ16	Cleft lip and palate transmembrane protein 1	CLPTM1	145451	171701	145281	2.1141e+06	534071	104894	675851	618181	2549702	4665200	1.7066e+06	655731	305701	195167	206477	142951	54029.8	1.1739e+06	180865	-6.49	1.27606	0.0121628	0.601262	0.019539	0.478261	CLPTM1
Q9UG63;Q9UG63-2	ATP-binding cassette sub-family F member 2	ABCF2	596971	106897	1.0864e+06	1.5862e+06	703801	721881	979560	1.3661e+06	1.1291e+06	793291	263160	1.7937e+06	775311	258415	72637.8	842840	47961.7	927256	399433	-2.32	1.10246	0.113752	0.780996	0.0196066	0.478261	ABCF2
Q92504	Zinc transporter SLC39A7	SLC39A7	87513	34349	27619.9	179430	166641	121616	51176	101811	6806199	9957596	5.4332e+06	10004004	121640	89604.1	26577	28151	19143	2.7476e+06	57023	-48.18	1.69443	0.0141448	0.601262	0.0198507	0.478261	SLC39A7
P07384	Calpain-1 catalytic subunit	CAPN1	618061	530071	654691	697711	612521	343171	271893	72053.9	48086	99415.3	54239.4	84678.1	1.1193e+06	898521	598681	559671	542271	340549	743689	2.18	0.854419	0.00402636	0.564422	0.0199933	0.478261	CAPN1
Q96M83;A0A1C7CYY2;Q96M83-2;Q96M83-4;Q96M83-3;Q96M83-5	Coiled-coil domain-containing protein 7	CCDC7	745311	2.5147e+06	2.7999e+06	370001	1032201	264611	1.5965e+06	1.121e+06	87291.6	48191.5	67964.7	3.3102e+06	1308401	15360997	1.8321e+06	3235000	1.1143e+06	1.16316e+06	4.57016e+06	3.93	1.65882	0.033854	0.62173	0.0203217	0.480769	CCDC7
Q9BU23-3;Q9BU23-2;Q9BU23	Lipase maturation factor 2	LMF2	69915.3	70635	134772	188735	175747	23565.5	81512	120971	2.0459e+06	1.3033e+06	1.8665e+06	1.866e+06	37518.1	84403.8	105110	41783.3	33476	662296	60458.3	-10.95	1.37174	0.00907012	0.601262	0.0213942	0.480769	LMF2
P61586	Transforming protein RhoA	RHOA	9475796	5.714e+06	8910202	5.932e+06	5488403	11962001	13480994	7.0857e+06	9325097	25700985	8.1665e+06	10473000	6.3081e+06	3.4808e+06	8.11461e+06	3.0884e+06	3168000	1.01429e+07	4.83198e+06	-2.1	0.716521	0.016444	0.601262	0.0216012	0.480769	RHOA
E9PQ01;O94913;E9PKN0	Pre-mRNA cleavage complex 2 protein Pcf11	PCF11	36802.8	42700	139640	76858.2	29451.6	207220	87897.6	49196.8	85342.8	43344.4	96604.2	102971	118529	137349	187662	149938	206771	83169.1	160050	1.92	0.654123	0.00111542	0.390834	0.0218031	0.480769	PCF11
P26196	Probable ATP-dependent RNA helicase DDX6	DDX6	3.9442e+06	4.0108e+06	2.8658e+06	5710701	5223999	6096602	2.0631e+06	2646202	3882201	3420502	2550002	2.1171e+06	3.7163e+06	84159.1	1.875e+06	1.213e+06	3.2552e+06	3.71093e+06	2.02873e+06	-1.83	0.820048	0.193457	0.840449	0.0221441	0.480769	DDX6
E9PEX6;P09622-2;P09622;P09622-3	Dihydrolipoyl dehydrogenase;Dihydrolipoyl dehydrogenase, mitochondrial	DLD	350071	978521	493051	435601	480291	631911	1.7159e+06	1.2881e+06	1.1529e+06	1.4933e+06	1.4998e+06	1518901	784091	1.221e+06	420361	100201	64266.9	1.0032e+06	517984	-1.94	1.06836	0.141752	0.802809	0.0222752	0.480769	DLD
B7Z3Z9;E7EPM6;P33121-2;P33121-3;P33121;H0Y9Z9;D6RER0	Long-chain-fatty-acid--CoA ligase 1	ACSL1	568951	716571	490341	979111	723511	1585400	1.679e+06	1.6436e+06	781211	1.1627e+06	1.3868e+06	1.1888e+06	1.2103e+06	230141	633601	70792.1	732911	1.0755e+06	575549	-1.87	0.875075	0.139671	0.802723	0.0226769	0.482143	ACSL1
Q01085;Q01085-2;C9JTN7;P31483-2	Nucleolysin TIAR;Nucleolysin TIA-1 isoform p40	TIAL1;TIA1	471021	1.0536e+06	3.1408e+06	4.1531e+06	3798903	3529201	1.3177e+06	1.3644e+06	909151	814791	1.0705e+06	1.2549e+06	567541	1.7212e+06	1.118e+06	116812	373381	1.90651e+06	779387	-2.45	1.08053	0.0931121	0.75866	0.0232103	0.482143	TIAL1;TIA1
F8VYE8;P36873;P36873-2;F8W0W8;F8VR82;A0A087WYY5	Serine/threonine-protein phosphatase;Serine/threonine-protein phosphatase PP1-gamma catalytic subunit	PPP1CC	583581	73426.7	177991	1.7009e+06	1.7856e+06	1.2188e+06	1.3653e+06	1785102	114141	66932.8	1200001	62101.3	63266.2	32022.9	42922.9	134668	677231	844490	190022	-4.44	1.68834	0.0560754	0.686782	0.0233661	0.482143	PPP1CC
A0A0A0MSE3;D3DNG8;P30556	Type-1 angiotensin II receptor	AGTR1	1.4808e+06	133785	1.523e+06	1.4926e+06	1.3432e+06	110688	65810.8	85076	738211	904611	1153501	869621	796291	1.5381e+06	1.822e+06	3.2175e+06	2.6572e+06	825076	2.00622e+06	2.43	0.860542	0.0103422	0.601262	0.023574	0.482143	AGTR1
P43235	Cathepsin K	CTSK	1.7416e+06	1.6074e+06	1.5127e+06	1.5063e+06	1.6832e+06	5.2699e+06	1.3324e+06	1.2782e+06	1.604e+06	9219197	1.1032e+06	1.8703e+06	4039902	104034	1.59e+06	1.1765e+06	76332.1	2.47737e+06	1.39735e+06	-1.77	1.50771	0.195523	0.840449	0.0238889	0.482759	CTSK
F8WCJ1;C9J7B5;C9J4W5;I3L397;I3L504;Q9GZV4;P63241;P63241-2;Q6IS14	Eukaryotic translation initiation factor 5A;Eukaryotic translation initiation factor 5A-2;Eukaryotic translation initiation factor 5A-1;Eukaryotic translation initiation factor 5A-1-like	EIF5A2;EIF5A;EIF5AL1	2421700	907301	727021	5849398	1.6758e+06	971171	3.0699e+06	3543901	3331002	6526701	1332701	7.3634e+06	3.5155e+06	150778	981382	977321	636961	3.14333e+06	1.25239e+06	-2.51	1.2768	0.0976008	0.75866	0.0240928	0.482759	EIF5A2;EIF5A;EIF5AL1
Q16527;F8VQR7;F8VW96	Cysteine and glycine-rich protein 2	CSRP2	639201	6813203	1.5237e+06	156601	1.0268e+06	134031	2.1612e+06	1263801	2.2832e+06	1.5384e+06	1.8728e+06	1.9496e+06	340231	18472991	2.3184e+06	16576998	9452798	1.78021e+06	9.43228e+06	5.3	1.30573	0.139604	0.802723	0.0251732	0.491525	CSRP2
Q03252	Lamin-B2	LMNB2	126577	93050.1	91887.3	1.0801e+06	1066701	1.2356e+06	91272.9	8.1101e+06	112417	54150.6	110747	274015	98535.2	72223.8	26135.5	110994	56006.6	1.03722e+06	72779.1	-14.25	2.24037	0.0124863	0.601262	0.025588	0.491803	LMNB2
O95817;C9JFK9	BAG family molecular chaperone regulator 3	BAG3	38116.9	80268.5	382151	109802	70488	23418.6	54948.2	2367400	4183799	5774398	3.7121e+06	8086204	43628.5	33673.4	72367.8	70837.9	100254	2.07359e+06	64152.4	-32.32	1.39576	0.0137251	0.601262	0.0261635	0.491803	BAG3
P11279;P11279-2	Lysosome-associated membrane glycoprotein 1	LAMP1	1.8487e+06	2.9526e+06	1.8097e+06	2.0609e+06	2.3441e+06	4291603	1.02e+06	544681	4.0821e+06	5067004	3.8307e+06	6.1322e+06	3.3193e+06	203597	1.7588e+06	51661.7	2802102	2.99869e+06	1.62709e+06	-1.84	1.07136	0.202604	0.840449	0.0262767	0.492063	LAMP1
Q15388	Mitochondrial import receptor subunit TOM20 homolog	TOMM20	4339299	740071	853991	393821	585181	130118	44462.9	128937	241561	182781	91437	278791	268971	2.8424e+06	939661	5.3954e+06	512891	667538	1.99187e+06	2.98	2.07996	0.0757212	0.707649	0.0263073	0.492063	TOMM20
Q8IZY2-2;Q8IZY2;A0A087WZX6;H0YCN5	ATP-binding cassette sub-family A member 7	ABCA7	141221	7679199	4350903	4.2008e+06	74213.3	3801601	267818	189047	15776002	45311.7	19998989	58385.2	613021	57350.9	67488	152870	66795.4	4.71529e+06	191505	-24.62	1.88872	0.0248722	0.62173	0.027552	0.493333	ABCA7
Q9Y320;Q9Y320-2	Thioredoxin-related transmembrane protein 2	TMX2	1.0445e+06	757351	337911	1006001	826711	643731	2.1624e+06	1.1758e+06	2.0652e+06	1.6595e+06	2.1158e+06	1.2461e+06	493351	173501	387761	1.0699e+06	770372	1.25342e+06	578977	-2.16	0.775975	0.0566815	0.686782	0.0280944	0.493333	TMX2
H3BUF6;Q8WWM7-6;Q8WWM7-8;Q8WWM7-5;Q8WWM7-4;Q8WWM7-9;Q8WWM7-2;Q8WWM7;Q8WWM7-3	Ataxin-2-like protein	ATXN2L	275101	96099.4	507711	140244	97412.5	287671	967751	1.1462e+06	171796	41458.9	76384	79043.3	434571	960061	515071	579981	436891	323906	585315	1.81	1.19549	0.00641639	0.601262	0.0290271	0.493333	ATXN2L
Q9NVP1	ATP-dependent RNA helicase DDX18	DDX18	306601	287291	264341	346491	255811	306871	76505.5	80109.8	286631	489091	171539	667881	80005.6	121410	16442.9	212961	241161	294930	134396	-2.19	0.885215	0.120785	0.792252	0.0294521	0.493333	DDX18
P16403;P10412;P16402;P22492;Q02539	Histone H1.2;Histone H1.4;Histone H1.3;Histone H1t;Histone H1.1	HIST1H1C;HIST1H1E;HIST1H1D;HIST1H1T;HIST1H1A	3.0219e+06	1.293e+06	1.9795e+06	1.9086e+06	1.8101e+06	16417998	521361	75628.4	1.6771e+06	1.278e+06	952241	969030	6062699	3.5672e+06	4266502	16287998	1.5102e+06	2.65871e+06	6.33892e+06	2.38	1.89062	0.0367152	0.62173	0.029508	0.493333	HIST1H1C;HIST1H1E;HIST1H1D;HIST1H1T;HIST1H1A
A0A087WXM6;J3QQT2;J3QLC8;J3KRX5;A0A0A6YYL6;P18621;P18621-3;J3KRB3;A0A087WWH0;J3QS96;A0A0A0MRF8;P18621-2;J3KSJ0;A0A087WY81	60S ribosomal protein L17	RPL17;RPL17-C18orf32	141048	57895.8	198678	43148.4	291368	100812	2.597e+06	83227.2	3.3481e+06	307531	102728	2.7744e+06	96666.3	50775.2	46978	71572.6	75088.8	837162	68216.2	-12.27	1.53587	0.0105019	0.601262	0.0299131	0.493333	RPL17;RPL17-C18orf32
P81605;P81605-2	Dermcidin;Survival-promoting peptide;DCD-1	DCD	555441	644891	536641	76396.1	114534	79420.6	166921	299371	80236.8	444411	42109.3	46853.5	1.3012e+06	1.7367e+06	215651	469311	171931	257269	778959	3.03	1.26238	0.0736064	0.704976	0.0303289	0.493333	DCD
Q9P258	Protein RCC2	RCC2	548411	547301	768021	496221	397771	603841	1.5065e+06	2.2496e+06	1.3584e+06	1.5962e+06	666601	1.6492e+06	702291	80779.6	707281	363291	467081	1.03234e+06	464145	-2.22	0.814217	0.0956592	0.75866	0.0304554	0.493333	RCC2
Q16658	Fascin	FSCN1	1.0584e+06	87469.7	783361	764151	2.5537e+06	1.2171e+06	886212	666661	308331	597071	26979.9	389171	1.2373e+06	70122	102294	58280.4	75989	778217	308797	-2.52	1.88752	0.0879678	0.75866	0.0305445	0.493333	FSCN1
P26373;J3QSB4;P26373-2	60S ribosomal protein L13	RPL13	6.7742e+06	5636898	5.4659e+06	1620300	4549599	4877198	5168300	3.0293e+06	6219599	2.9071e+06	2.8574e+06	4567601	7338398	10989002	9338606	10405003	4.2466e+06	4.47278e+06	8.46352e+06	1.89	0.474964	0.0144972	0.601262	0.0310001	0.493333	RPL13
A0A0C4DGS9;Q9Y6K0	Choline/ethanolaminephosphotransferase 1	CEPT1	341001	225031	132941	245231	195131	170501	315821	188181	352851	378631	324621	320191	143721	24935.4	142661	249631	179661	265844	148122	-1.79	0.631139	0.131391	0.79789	0.0312909	0.493333	CEPT1
O00232	26S proteasome non-ATPase regulatory subunit 12	PSMD12	140711	192821	276281	146501	411051	648321	214321	70189.4	35433.8	98452.4	129993	116047	1.9168e+06	1.0188e+06	234791	183831	184881	206677	707821	3.42	1.3607	0.109554	0.771377	0.0315524	0.493333	PSMD12
Q96IZ0	PRKC apoptosis WT1 regulator protein	PAWR	77258.3	41572.5	90866	82088.8	88156	111654	1.5243e+06	3.6413e+06	868741	984031	1.5465e+06	939661	72893.1	85555.8	99952.7	126010	48673.2	833011	86617	-9.62	1.31258	0.0120375	0.601262	0.0321936	0.5	PAWR
Q99436;Q5TBG5;Q99436-2	Proteasome subunit beta type-7;Proteasome subunit beta type	PSMB7	150112	114061	65431.3	223167	133736	51709.5	704541	64735.7	822021	1.0718e+06	1.7277e+06	2.3208e+06	165539	109195	43444.2	47061.5	86930.4	620818	90434	-6.86	1.32913	0.0160426	0.601262	0.032441	0.506494	PSMB7
F6S6P2;X6REW1;A0A0G2JJM1;A0A0G2JL47;A0A024RCR6;A0A0G2JK23;P46379-4;P46379-5;P46379-2;P46379;P46379-3	Large proline-rich protein BAG6	BAG6;BAT3	75212.5	86110.3	658741	694471	725861	977410	395441	232852	713171	542051	317611	82522.9	60671.4	152177	76764.4	364101	104369	458455	151616	-3.02	1.05027	0.0350278	0.62173	0.0340098	0.516484	BAG6;BAT3
Q5JTH9-2;Q5JTH9-3;Q5JTH9	RRP12-like protein	RRP12	1176701	291851	242491	651831	274771	803541	2.3086e+06	1.6497e+06	3.4362e+06	4219701	4.2953e+06	4.0349e+06	776471	543631	190741	443681	335441	1.9488e+06	457993	-4.26	0.968987	0.0158761	0.601262	0.0345103	0.516484	RRP12
O94851-6;O94851-4;O94851-5;O94851-3;O94851;O94851-2	Protein-methionine sulfoxide oxidase MICAL2	MICAL2	1102701	1604502	946891	1.734e+06	2.1187e+06	1.5705e+06	2.1676e+06	1.2204e+06	2.1098e+06	2.003e+06	1.5645e+06	2.1106e+06	1.0406e+06	54197.8	2494302	545601	1.3611e+06	1.68777e+06	1.09916e+06	-1.54	0.87835	0.229144	0.840449	0.0347131	0.516484	MICAL2
P06748-2;P06748;P06748-3	Nucleophosmin	NPM1	4672002	3285003	7076500	1.0811e+06	1.3347e+06	1.382e+06	28112995	33268023	12835008	24446995	16517996	19125011	2.6234e+06	346061	5338601	5848903	1.1534e+06	1.27614e+07	3.06207e+06	-4.17	1.20136	0.0810108	0.74254	0.0351673	0.516484	NPM1
Q99832-3;Q99832;Q99832-4;Q99832-2	T-complex protein 1 subunit eta	CCT7	3.0306e+06	1743600	6.2838e+06	5.3055e+06	9247004	10523995	2737900	3.8172e+06	6.9941e+06	9517895	3.2749e+06	9266597	10818999	11816997	18608003	26390003	3.4264e+06	5.97859e+06	1.42121e+07	2.38	0.8005	0.0789963	0.733809	0.0361509	0.516484	CCT7
Q9BWW8	Apolipoprotein L6	APOL6	46663.6	49382.3	53084	141453	73023.1	104439	3658901	5.3007e+06	3.7439e+06	4449004	3799601	3.6874e+06	39106.5	68531.7	95339.4	128039	231311	2.0923e+06	112465	-18.6	1.22068	0.0229988	0.62173	0.0366028	0.516484	APOL6
Q01650	Large neutral amino acids transporter small subunit 1	SLC7A5	2.1826e+06	1.3351e+06	1.7892e+06	671651	994910	889261	3.0476e+06	1.8198e+06	109087	2.4521e+06	2497100	98793.6	2.1435e+06	2.5813e+06	3007403	9041207	1828300	1.4906e+06	3.72034e+06	2.5	1.03456	0.0239076	0.62173	0.0368718	0.516484	SLC7A5
P12004	Proliferating cell nuclear antigen	PCNA	4725400	4.6463e+06	9480107	7318904	6.8046e+06	8249101	5645303	19622995	5.8076e+06	9527299	2.3225e+06	3229799	8776906	962402	4216801	2.659e+06	1.8866e+06	7.28166e+06	3.70034e+06	-1.97	1.03632	0.0983995	0.75866	0.0372303	0.516484	PCNA
A0A0A0MS51;A0A0A0MT01;P06396-2;P06396-4;P06396-3;P06396	Gelsolin	GSN	49498017	26714995	26476007	31300019	36097997	53282981	15986992	13299999	16940009	11274004	13320993	8919006	58613029	47247989	49601977	37749005	31729995	2.52593e+07	44988399	1.78	0.63336	0.002983	0.511087	0.0372579	0.516484	GSN
H7C3G9;Q9UJ70;Q9UJ70-2;H7C1L7;H0YEB7;C9JEV6	N-acetyl-D-glucosamine kinase	NAGK	1.3082e+06	1.9636e+06	1.2498e+06	422551	534231	972561	430431	600831	158804	756271	95235.6	118083	1271001	1.3542e+06	1.7881e+06	1.6246e+06	780301	717550	1.36364e+06	1.9	0.838457	0.00826213	0.601262	0.0374209	0.516484	NAGK
P20339-2;P20339	Ras-related protein Rab-5A	RAB5A	121925	70037.5	38354.8	61386.9	193605	173222	3.5152e+06	2998502	178671	262481	170801	235301	192304	51608.2	29369.1	26598.2	114311	668290	82838.1	-8.07	2.00962	0.0398808	0.62173	0.0377104	0.516484	RAB5A
P62304	Small nuclear ribonucleoprotein E	SNRPE	201591	113021	78594	339231	190931	124581	586341	673921	238641	152341	126781	158086	56123	69935.8	77314	265901	71202	248672	108095	-2.3	1.12461	0.0433493	0.63061	0.0378132	0.516484	SNRPE
A0A0C4DGS1;P39656-3;P39656;U3KQ84;P39656-2	Dolichyl-diphosphooligosaccharide--protein glycosyltransferase 48 kDa subunit	DDOST	667031	973031	60343.7	808011	800541	2.4066e+06	413061	450681	625851	492831	654971	71013.2	911641	1.7122e+06	600581	1.3499e+06	3.8191e+06	701997	1.67869e+06	2.39	1.14504	0.0342387	0.62173	0.0381948	0.516484	DDOST
Q8TCJ2	Dolichyl-diphosphooligosaccharide--protein glycosyltransferase subunit STT3B	STT3B	2.8324e+06	3.4154e+06	1.9799e+06	1840601	1.3362e+06	1.4359e+06	5431400	3278300	3011501	5913000	3343603	4.0459e+06	1.2184e+06	665841	1.7722e+06	2029701	2.1726e+06	3.15534e+06	1.57175e+06	-2.01	0.607719	0.032339	0.62173	0.0383538	0.516484	STT3B
A0A0A0MTN3;P21266	Glutathione S-transferase Mu 3	GSTM3	1866900	1.0827e+06	576871	4862403	1.6391e+06	5.9896e+06	3275302	4087102	4.2707e+06	5357203	246371	5.2957e+06	9361499	1.8368e+06	1.1662e+06	45919	58466.9	3.2125e+06	2.49378e+06	-1.29	1.6933	0.246731	0.840449	0.0396716	0.532609	GSTM3
D6RAA6;P57088;H0Y8N0	Transmembrane protein 33	TMEM33	6.9985e+06	7662304	7.0572e+06	3623902	6.5469e+06	2.1852e+06	13103994	8346406	9439698	8.0012e+06	6856604	4.2205e+06	2.4338e+06	124851	4415200	7.8184e+06	5961604	7.00353e+06	4.15077e+06	-1.69	0.828674	0.245666	0.840449	0.0403337	0.537634	TMEM33
O94776;O94776-2	Metastasis-associated protein MTA2	MTA2	95233.3	99034	88330.2	85093.4	153585	720071	1.9975e+06	119558	1.6483e+06	2.0611e+06	177688	2.1088e+06	77296	194310	59616	56078.7	191547	779525	115770	-6.73	1.2967	0.0244359	0.62173	0.0420826	0.546392	MTA2
Q9UL25	Ras-related protein Rab-21	RAB21	92188.9	168881	189861	52917.4	122479	46058.7	5913305	981571	1.7537e+06	2.7405e+06	1.6316e+06	2.4856e+06	128343	56277	107111	228881	102471	1.34822e+06	124617	-10.82	1.39483	0.0209	0.62173	0.0422095	0.546392	RAB21
A0A0U1RR22;Q9UNF0-2;Q9UNF0;B0QYG7;B0QYG8	Protein kinase C and casein kinase substrate in neurons protein 2	PACSIN2	72543.5	48467.8	528901	1.0133e+06	2.0043e+06	600141	93720.8	56410	20918.5	105660	209787	76234.6	4236700	1.1121e+06	104341	169976	1.3769e+06	402532	1.4e+06	3.48	1.89411	0.131416	0.79789	0.0425624	0.546392	PACSIN2
E9PDJ9;Q9UPQ0-9;Q9UPQ0-6;E7EPK0;H0Y8P3;D6RD46;G5EA03;Q9UPQ0-8;Q9UPQ0-5;Q9UPQ0-10;Q9UPQ0-2;Q9UPQ0-4;Q9UPQ0;Q9UPQ0-3	LIM and calponin homology domains-containing protein 1	LIMCH1	32188.7	483761	74055.2	57015.5	52450.5	61856.8	88477.6	560921	190542	130180	100207	118555	80983.1	779361	458091	163657	394601	162518	375338	2.31	1.29721	0.0828255	0.74254	0.0428706	0.546392	LIMCH1
E9PGC8;P78559;P78559-2	Microtubule-associated protein 1A;MAP1A heavy chain;MAP1 light chain LC2	MAP1A	168804	39854.1	45908.8	60509.7	167230	1.7859e+06	138356	67267	596651	988582	729741	907331	89682.1	85887.9	119439	49831.4	41858.3	474678	77339.7	-6.14	1.21816	0.0180031	0.616906	0.0453297	0.568807	MAP1A
Q96FQ6	Protein S100-A16	S100A16	42713	51539.3	29851	178261	162921	30367	123481	53578	640961	1.2917e+06	564281	1.2822e+06	154684	53934	23099	26666	40002.1	370988	59676.9	-6.22	1.57065	0.0365727	0.62173	0.0454482	0.568807	S100A16
P13807-2;P13807;M0QYU1	Glycogen [starch] synthase, muscle	GYS1	31327.8	102347	5.3418e+06	2475000	4.3012e+06	8877103	83958.4	3.5313e+06	49207.6	3.0012e+06	2.6513e+06	4259699	7.69751e+06	3092302	6.6452e+06	4.3441e+06	4249799	2.89212e+06	5.20578e+06	1.8	0.991715	0.0241955	0.62173	0.0462711	0.568807	GYS1
O60488-2;O60488	Long-chain-fatty-acid--CoA ligase 4	ACSL4	176111	925441	241231	1.4799e+06	226891	3.4022e+06	2.7367e+06	2.4708e+06	4731201	8402906	6.0159e+06	5907304	1.4556e+06	1.9694e+06	49713	693941	158821	3.05972e+06	865495	-3.54	1.30356	0.140933	0.802809	0.0464141	0.568807	ACSL4
P09382	Galectin-1	LGALS1	19926991	6.9561e+06	11202997	31882005	28533009	23495015	38712009	33068021	56497969	62617997	25478005	37804993	60224029	5061601	16894003	6.0984e+06	6.5638e+06	3.13479e+07	18968366	-1.65	1.347	0.146336	0.802809	0.0470883	0.568807	LGALS1
F8W1B7;P50281	Matrix metalloproteinase-14	MMP14	1.0747e+06	1.0968e+06	878871	764561	513211	763760	8702496	6642698	884321	2.4906e+06	1.2388e+06	774731	606361	161881	993591	947361	513791	2.15213e+06	644597	-3.34	1.34536	0.0559169	0.686782	0.0476342	0.568807	MMP14
P62424;Q5T8U3	60S ribosomal protein L7a	RPL7A	10511994	8687804	8907199	4.3643e+06	3.4255e+06	6.9985e+06	4.2304e+06	4345603	3.789e+06	7.6727e+06	4993499	10503006	3.9182e+06	24952013	12518999	17510005	10395007	6.53579e+06	1.38588e+07	2.12	0.69967	0.101745	0.760741	0.047681	0.568807	RPL7A
Q8IYI6	Exocyst complex component 8	EXOC8	203942	59970.7	661914	83136.1	65997	49455.8	214711	109208	291491	512171	328591	485831	83326.7	74149.8	185957	51692.2	35415.8	255535	86108.2	-2.97	1.05456	0.0370036	0.62173	0.0480259	0.568807	EXOC8
H0Y7N1;A0A140T971;Q5SSV3;Q5SRR8;O95865	N(G),N(G)-dimethylarginine dimethylaminohydrolase 2	DDAH2	72438.6	188907	46955.3	85450.8	72826.2	123535	325400	313938	290320	179494	68504	64137.5	65817.6	70374.4	30138.6	61796.9	77154.1	152659	61056.3	-2.5	0.749174	0.0131519	0.601262	0.0482515	0.568807	DDAH2
P60468	Protein transport protein Sec61 subunit beta	SEC61B	1.5439e+06	2382002	3.4286e+06	3.7972e+06	2.1828e+06	2922902	30341997	28680015	19664989	16421992	20359997	21070011	1.433e+06	2.7373e+06	2.0039e+06	3166099	5793599	1.2733e+07	3026780	-4.21	1.03546	0.023094	0.62173	0.0482768	0.568807	SEC61B
J3QRP8;J3QLE3;J3KTM6;J3QRU2;J3KT83;J3QRA0;J3QQS9;J3QQV2;J3QSC3;O15427	Monocarboxylate transporter 4	SLC16A3	484291	775101	369311	250121	433641	140102	1.1102e+06	107038	146804	178234	100454	25936.8	286211	583691	765961	856292	604571	343436	619345	1.8	0.999217	0.0171566	0.601262	0.0488975	0.568807	SLC16A3
Q8TDB8-4;P11169;Q8TDB8-2;Q8TDB8;Q8TDB8-5	Solute carrier family 2, facilitated glucose transporter member 14;Solute carrier family 2, facilitated glucose transporter member 3	SLC2A14;SLC2A3	881331	1.1708e+06	1.0388e+06	323621	335771	360441	420001	275191	708031	326751	723041	352431	284421	71355.1	843571	29757.4	668661	576351	379553	-1.52	1.10057	0.232223	0.840449	0.0492231	0.568807	SLC2A14;SLC2A3
B4DFI2;O75508	Claudin;Claudin-11	CLDN11	37631	67541	124372	169420	88197.4	58887.4	263485	180001	1.0453e+06	2.574e+06	739841	204101	53705.8	142399	71183	56472.5	52959.6	462731	75344	-6.14	1.66208	0.018802	0.62173	0.0498153	0.568966	CLDN11
E7EVA0;P27816-2;P27816-6;P27816;P27816-4;H0Y2V1;B5MEG9;F8W9U4;P27816-5	Microtubule-associated protein;Microtubule-associated protein 4	MAP4	7.11e+06	1372301	4910499	3198503	4.1386e+06	1.4453e+06	11334007	12184002	12328993	10244996	14811999	8703899	2.2708e+06	4444201	2.1688e+06	2007301	2.9957e+06	7.64859e+06	2.77736e+06	-2.75	0.702298	0.0107998	0.601262	0.0501081	0.568966	MAP4
Q15075	Early endosome antigen 1	EEA1	789491	482041	771211	1.0024e+06	446281	646251	99814.3	82340.2	211914	123759	106982	438011	785821	806281	717231	668821	686341	433375	732899	1.69	0.733881	0.00829028	0.601262	0.0508714	0.568966	EEA1
J3KNF4;O14618	Copper chaperone for superoxide dismutase	CCS	6961997	47652993	21407997	120491	19552013	10874998	196727	51949.5	108156	64941	99135.2	61037.5	6327402	53453.1	16818991	51611973	107350057	8.92937e+06	3.64324e+07	4.08	2.03221	0.186295	0.840449	0.0516195	0.568966	CCS
B5MCP9;P62081	40S ribosomal protein S7	RPS7	5560600	5301100	5.5086e+06	2571000	4235703	3633199	82340.1	1.3127e+06	132820	236963	92029.3	58399.4	3.2032e+06	3.617e+06	8467397	7.511e+06	900081	2.39379e+06	4.73974e+06	1.98	1.18282	0.0456033	0.653474	0.0516201	0.568966	RPS7
J3KNE3;P68402	Platelet-activating factor acetylhydrolase IB subunit beta	PAFAH1B2	120951	53698	129501	575301	338741	284341	94770	200111	179446	62356.7	278074	138880	204011	79886.1	102228	55365	22577	204681	92813.5	-2.21	1.03469	0.094575	0.75866	0.0516333	0.568966	PAFAH1B2
P62273;A0A087WTT6;P62273-2	40S ribosomal protein S29	RPS29	2360100	3.7038e+06	2.8868e+06	1.1067e+06	1.4078e+06	1.4868e+06	817511	903381	1.5872e+06	851521	858961	800991	1.5503e+06	3.5202e+06	2.0756e+06	3.7855e+06	2669100	1.5643e+06	2.72014e+06	1.74	0.695545	0.0164078	0.601262	0.0518334	0.568966	RPS29
P60602	Reactive oxygen species modulator 1	ROMO1	4.6631e+06	4.3368e+06	5610304	800241	819621	1095501	4.8496e+06	3.4166e+06	1.9972e+06	1.9902e+06	1.4155e+06	792271	1.0788e+06	747580	2.4652e+06	66726.8	2.0468e+06	2.64891e+06	1.28102e+06	-2.07	1.02228	0.209962	0.840449	0.0534263	0.581197	ROMO1
A0A0G2JNZ5;A0A0G2JNZ0;A0A0G2JLB3;P04062-4;P04062-5;P04062-2;P04062;P04062-3	Glucosylceramidase	GBA	1.1542e+06	927121	455391	641481	805051	853221	464071	79335	118645	145671	123807	95757	1.0255e+06	2142001	530791	484851	717421	488646	980113	2.01	1.04712	0.0362946	0.62173	0.0542556	0.591667	GBA
P21796	Voltage-dependent anion-selective channel protein 1	VDAC1	320711	242431	141251	654861	354771	53626.2	712781	364531	135261	110899	164899	213721	184751	74988.2	39675.5	198251	105093	289145	120552	-2.4	0.921611	0.0618018	0.686782	0.0554665	0.591667	VDAC1
Q8N357	Solute carrier family 35 member F6	SLC35F6	94999	190131	164221	15277	124711	57751.8	38119.9	271319	5.2367e+06	11859003	6499405	10945995	33135.6	93568	122481	42317	117891	2.95814e+06	81878.5	-36.13	1.61315	0.0359647	0.62173	0.055539	0.591667	SLC35F6
B4DLR2;A0A0D9SEN1;Q12884;Q12884-2	Prolyl endopeptidase FAP;Antiplasmin-cleaving enzyme FAP, soluble form	FAP	919351	1.3167e+06	926501	1.0176e+06	1.4731e+06	997301	50707.4	121862	110024	754711	776601	641611	931162	860291	1.0971e+06	1.0575e+06	6991199	758839	2.18745e+06	2.88	1.37062	0.0746066	0.707649	0.0560694	0.595041	FAP
P00403	Cytochrome c oxidase subunit 2	MT-CO2	963232	140249	594551	937831	1.4221e+06	124116	37879.8	659361	66573.7	37009.5	56938.6	46931.1	2.1521e+06	658531	1.0417e+06	60705.7	1.4881e+06	423898	1.08023e+06	2.55	1.34629	0.134763	0.79789	0.0574022	0.606557	MT-CO2
O15144	Actin-related protein 2/3 complex subunit 2	ARPC2	10522005	7485399	10100995	2.8257e+06	6.4841e+06	7852302	776471	1.0729e+06	802551	976101	161420	536941	7.5731e+06	9749006	12638000	5.9016e+06	2.0583e+06	4.13307e+06	7.584e+06	1.83	1.10894	0.0421935	0.62173	0.0580254	0.608	ARPC2
P10606	Cytochrome c oxidase subunit 5B, mitochondrial	COX5B	1.9027e+06	4.1912e+06	4.2287e+06	2217001	1.2459e+06	2.5559e+06	2.2755e+06	3.6567e+06	91505.1	1.8899e+06	1282701	1.5684e+06	1.7677e+06	8642199	4694701	4.0398e+06	5015001	2.25884e+06	4.83188e+06	2.14	0.753326	0.0354275	0.62173	0.0584123	0.608	COX5B
P46013	Antigen KI-67	MKI67	83889.1	68688.2	55478.9	30215.3	73324.9	58029.7	53924	120030	103847	42681.6	110738	150831	45889.1	119750057	174706	53179.4	67591.5	79306.5	2.40183e+07	302.85	2.27292	0.375347	0.881804	0.0587711	0.608	MKI67
C9J0K6;P30626-3;P30626-2;P30626	Sorcin	SRI	3.793e+06	6.0099e+06	7018602	4627202	4.5836e+06	6347603	1.526e+06	3.3758e+06	1474201	4933600	1.0453e+06	1.7333e+06	7587004	8830399	5.0911e+06	7.51231e+06	4.322e+06	3.87234e+06	6.66856e+06	1.72	0.603441	0.0107643	0.601262	0.0597974	0.612403	SRI
P51991-2;P51991	Heterogeneous nuclear ribonucleoprotein A3	HNRNPA3	839351	519101	691411	1.4067e+06	2853600	3599902	9775697	4638098	5785700	18063011	3.2283e+06	9230600	467561	5401503	736211	893281	973391	5.05262e+06	1.69439e+06	-2.98	1.59493	0.0870091	0.75866	0.0601428	0.612403	HNRNPA3
P16401	Histone H1.5	HIST1H1B	2.8874e+06	1.4149e+06	3.6862e+06	948961	1855002	8591107	572741	952411	62138.8	68615.6	47204.9	149189	2.4741e+06	1.7313e+06	3091701	4.3431e+06	1.1847e+06	1.76966e+06	2.56498e+06	1.45	1.46248	0.0321512	0.62173	0.0604684	0.612403	HIST1H1B
A0A1W2PPZ5;P23193;B7Z4S1;A0A1W2PRL9;P23193-2	Transcription elongation factor A protein 1	TCEA1	550001	632681	1.4044e+06	651681	674431	754981	709711	178347	886951	780281	128848	1.0816e+06	43885.5	46059.8	825251	809161	491571	702826	443186	-1.59	1.00243	0.240631	0.840449	0.0605987	0.612403	TCEA1
Q8N5G0;Q8N5G0-2	Small integral membrane protein 20	SMIM20	529981	561621	552081	157564	240201	146316	92904.2	247881	150022	81488.2	81250.1	76970.7	166321	277551	831281	3975201	148253	243190	1.07972e+06	4.44	1.71459	0.213409	0.840449	0.0621446	0.626923	SMIM20
J3QSV6;O76021-2;O76021	Ribosomal L1 domain-containing protein 1	RSL1D1	259101	143914	46060.3	148596	102578	80112.1	96918.9	59009.5	804461	771471	1.0606e+06	1.2067e+06	82236.4	162699	31101	70533.1	111475	398294	91609.1	-4.35	1.21186	0.0415518	0.62173	0.0642803	0.641221	RSL1D1
B4E1G1;Q9BUN8-2;Q9BUN8;E5RGY0	Derlin-1	DERL1	2220800	1.5224e+06	3390203	1.7953e+06	1868300	717461	5.1853e+06	2.3351e+06	2.1899e+06	2.4595e+06	1.5631e+06	3521399	780171	1061601	841431	2.8382e+06	1094301	2.3974e+06	1.32314e+06	-1.81	0.811167	0.0580415	0.686782	0.0648395	0.643939	DERL1
P54793	Arylsulfatase F	ARSF	82914.6	1.8647e+06	990671	1.3186e+06	1.8656e+06	1.6767e+06	101013	70845.2	2384201	170745	109707	2.4488e+06	68564.6	142122	43877.3	159881	1.3159e+06	1.09038e+06	346069	-3.15	1.79889	0.126228	0.796602	0.0663575	0.647887	ARSF
Q13011;M0R248;M0QZW4	Delta(3,5)-Delta(2,4)-dienoyl-CoA isomerase, mitochondrial	ECH1	76432	36820.1	288869	75530.9	88972.8	157518	130301	227120	717771	939961	1.0566e+06	924431	84415	204739	45989.9	56452.9	105551	393361	99429.5	-3.96	1.18785	0.0399408	0.62173	0.0666733	0.647887	ECH1
Q96A33-2;Q96A33	Coiled-coil domain-containing protein 47	CCDC47	1.3939e+06	2.2642e+06	1.9761e+06	1.3873e+06	1.2094e+06	2.5961e+06	2.741e+06	2.6986e+06	2.4796e+06	1.9702e+06	1.4716e+06	2.3124e+06	2.3128e+06	1.5966e+06	1.338e+06	1.2939e+06	163171	2.0417e+06	1.34089e+06	-1.52	0.638849	0.227886	0.840449	0.0668517	0.647887	CCDC47
F5H5D3;Q9BQE3;A0A1W2PQM2	Tubulin alpha-1C chain	TUBA1C	88358.7	76828.5	91527.7	1.5459e+06	200671	151337	103658	57566.6	162791	313486	76312.7	40091.6	72715	40283.9	62240.8	55449.3	64499	242377	59037.6	-4.11	1.73435	0.0148909	0.601262	0.0670832	0.647887	TUBA1C
A0A087WYN6;O14617-4;O14617;O14617-5	AP-3 complex subunit delta-1	AP3D1	170781	136736	112951	105484	58555.9	178671	61858.8	80729.3	77198.6	93647.7	67809.2	50569.1	341861	187232	116121	122601	115532	99582.7	176669	1.77	0.698953	0.0562307	0.686782	0.0684657	0.647887	AP3D1
Q5T123;Q9H299	SH3 domain-binding glutamic acid-rich-like protein 3	SH3BGRL3	1.6584e+06	1.0497e+06	2.5881e+06	1.406e+06	2.272e+06	2.1229e+06	1362901	4.2507e+06	4668501	4.6583e+06	1.3952e+06	4270503	81571.5	2.609e+06	2294102	3282802	489941	2.64193e+06	1.75148e+06	-1.51	0.95868	0.279046	0.848501	0.0686244	0.647887	SH3BGRL3
H3BMW4;Q9BTX3-2;Q9BTX3	Transmembrane protein 208	TMEM208	681661	724611	706511	76635.3	111819	63000.4	37452.9	428391	53903.1	117602	187476	55067.5	74376.2	102434	56957.4	55579.2	39900.6	270344	65849.5	-4.11	1.10363	0.0230742	0.62173	0.0688131	0.647887	TMEM208
O75339	Cartilage intermediate layer protein 1;Cartilage intermediate layer protein 1 C1;Cartilage intermediate layer protein 1 C2	CILP	68697.1	52636.3	172046	75802.8	103035	89547	2.49e+06	298676	58613.8	99552.5	376503	101337	24316.9	37828.5	103427	61394.4	102911	332204	65975.6	-5.04	2.14058	0.0490279	0.674049	0.0688789	0.647887	CILP
A0A0U1RQH7;H0Y4X3;G3XAC6;Q14498-3;Q14498-2;Q14498;Q5QP23	RNA-binding protein 39	RBM39	574701	565681	968951	1.2364e+06	933911	495471	961631	1.1403e+06	498481	428091	678021	436041	385931	116292	468381	717651	547751	743140	447201	-1.66	0.62995	0.135205	0.79789	0.0692047	0.647887	RBM39
P78371;F5GWF6;F8VQ14;P78371-2	T-complex protein 1 subunit beta	CCT2	104715	148638	114321	1190301	841911	192371	547281	524501	1547401	4.1932e+06	1.7888e+06	3.4859e+06	184061	2234601	108411	90856.4	84806	1.22328e+06	540547	-2.26	2.07343	0.158213	0.811618	0.0694839	0.647887	CCT2
P20042	Eukaryotic translation initiation factor 2 subunit 2	EIF2S2	9147395	3822703	9427101	1.0537e+06	1.4239e+06	1.4385e+06	2.9043e+06	1.8031e+06	2.1152e+06	3.2138e+06	2.4195e+06	2.3919e+06	3.6294e+06	3941301	8034298	9344201	4005800	3.43009e+06	5.791e+06	1.69	0.951464	0.0327945	0.62173	0.0701316	0.648649	EIF2S2
Q86YP4-2;Q86YP4;Q86YP4-3	Transcriptional repressor p66-alpha	GATAD2A	94779.9	1.2294e+06	1.3091e+06	649471	1.6479e+06	1.1636e+06	940341	1.306e+06	2174302	3.0924e+06	1.1398e+06	3566099	1.4414e+06	2.9384e+06	59181.3	73865.2	613131	1.5261e+06	1.0252e+06	-1.49	1.34393	0.261349	0.840449	0.0715942	0.648649	GATAD2A
P53985	Monocarboxylate transporter 1	SLC16A1	1.8405e+06	2.6503e+06	1.9326e+06	340521	122966	382581	6515097	4946401	2.0914e+06	6965698	167953	73669.7	610181	7.1854e+06	10070007	8062506	1.4067e+06	2.33581e+06	5.46696e+06	2.34	1.319	0.115478	0.780996	0.0722459	0.648649	SLC16A1
A0A0A0MSQ0;P13797-2;P13797;P13797-3	Plastin-3	PLS3	3060800	2455500	2.0619e+06	3.3142e+06	2.8044e+06	3.5006e+06	932221	698731	1.4824e+06	1.2718e+06	819531	1.0604e+06	120802	1.1476e+06	1.9052e+06	807301	1.4733e+06	1.95521e+06	1.09084e+06	-1.79	0.816727	0.205895	0.840449	0.0731527	0.648649	PLS3
Q9Y696	Chloride intracellular channel protein 4	CLIC4	1.1262e+06	1.9755e+06	3.0524e+06	6.8353e+06	1.3422e+06	5269398	9454098	18823989	17799001	19653007	8882504	35109989	3.2376e+06	2.1806e+06	1.986e+06	3.0286e+06	3.2347e+06	1.0777e+07	2.7335e+06	-3.94	0.976292	0.0212785	0.62173	0.0731628	0.648649	CLIC4
H7C4H2;Q9Y5M8	Signal recognition particle receptor subunit beta	SRPRB	3128501	2.8948e+06	3921099	2.9168e+06	2.0335e+06	40356.5	8.06331e+06	5.393e+06	9077005	7.4961e+06	10152003	12677996	115576	133550	3.9695e+06	3.4386e+06	3.5354e+06	5.64954e+06	2.23853e+06	-2.52	1.09814	0.20946	0.840449	0.0734818	0.648649	SRPRB
H7C4V1;H0Y9P7;H7C564;H7C5E0;S4R404;Q96M34	Uncharacterized protein C3orf30	C3orf30	216042	1.2901e+06	117118	51599	46499.9	370074	54967.8	55230.5	208924	116623	68352.7	69881.4	98739.4	166018	1.1143e+06	1.0418e+06	150884	222118	514349	2.32	1.86775	0.158742	0.811618	0.0738064	0.648649	C3orf30
E7EX73;E9PGM1;E7EUU4;Q04637-7;Q04637-8;Q04637-6;Q04637-5;Q04637-4;Q04637-3;Q04637;Q04637-9	Eukaryotic translation initiation factor 4 gamma 1	EIF4G1	7.0391e+06	2513000	733571	5.7929e+06	5237401	14379002	2.4441e+06	3.8786e+06	6.4307e+06	12265004	8768706	14598999	4.3484e+06	995301	4.6703e+06	1.9816e+06	2101202	7.00676e+06	2.81936e+06	-2.49	0.874426	0.0632662	0.686782	0.073954	0.648649	EIF4G1
Q5JR08;P08134;E9PQH6;Q5JR07;C9JNR4;C9JX21;Q5JR05;E9PLA2;C9JRM1;Q5JR06;E9PN11;U3KQA9;U3KQV3	Rho-related GTP-binding protein RhoC	RHOC;RHOA	117969	229950	91543.8	2.4326e+06	1.0067e+06	149751	1.9585e+06	348560	255270	954891	78870.1	299502	1.1058e+06	109205	34097.8	53887.6	127664	660342	286131	-2.31	2.00141	0.172537	0.836641	0.0740496	0.648649	RHOC;RHOA
P02794;G3V1D1;G3V192	Ferritin heavy chain;Ferritin heavy chain, N-terminally processed;Ferritin	FTH1	8737496	13348001	18922999	29344005	8091904	33161009	15196010	30154003	9197697	24728991	3937801	19043995	19248011	1720700	12073999	2.6823e+06	15026001	1.7822e+07	1.01502e+07	-1.76	0.934583	0.19728	0.840449	0.0748749	0.648649	FTH1
Q5VV89;O14880;Q5VV87	Microsomal glutathione S-transferase 3	MGST3	51033.8	173859	317573	2.9367e+06	734731	1.6194e+06	4490499	102864	213633	1.6572e+06	1.2725e+06	31948.3	1.2488e+06	45727.3	66948.1	93605	95250.4	1.1335e+06	310066	-3.66	2.08829	0.127292	0.797726	0.0751542	0.648649	MGST3
Q9Y5G0-2;Q9Y5G0	Protocadherin gamma-B5	PCDHGB5	29493.8	57789	49664	60478	72100	157787	57257.9	69688.8	99352.9	78828.8	65277.8	95720.3	156122	505821	121590	34181.9	123721	74453.2	188287	2.53	1.06584	0.20609	0.840449	0.0757141	0.648649	PCDHGB5
Q969M3;Q969M3-3	Protein YIPF5	YIPF5	3.1369e+06	918961	4.8187e+06	368231	732221	94897.9	6.265e+06	5741300	4.3359e+06	4.0349e+06	4642699	4339299	36753.8	3.4704e+06	2.3738e+06	65227.9	2554402	3.28575e+06	1.70012e+06	-1.93	1.1348	0.275053	0.848501	0.0758094	0.648649	YIPF5
H0Y8X9;H0Y9S7;H0Y9V7;B4E2Q0;P98194-2;P98194-4;P98194;P98194-3;P98194-5;P98194-8;P98194-9;P98194-6;P98194-7	Calcium-transporting ATPase;Calcium-transporting ATPase type 2C member 1	ATP2C1	649331	44117	845091	323341	625081	592341	1.1097e+06	979901	48941.2	1.1287e+06	1.2635e+06	1.2122e+06	747221	72898.5	52890.3	985892	53685.1	735187	382517	-1.92	1.31347	0.19666	0.840449	0.0759477	0.648649	ATP2C1
M0QXB5;O95571	Persulfide dioxygenase ETHE1, mitochondrial	ETHE1	837682	109878	294891	2.9045e+06	799751	2.9886e+06	1.5292e+06	1.5299e+06	1.9148e+06	1.1987e+06	1.1429e+06	723671	2.8606e+06	435111	684081	63469.3	133849	1.33121e+06	835422	-1.59	1.5473	0.227926	0.840449	0.0764259	0.648649	ETHE1
Q9UBV8	Peflin	PEF1	60128.7	71470.2	171375	472491	48925	553761	89136.2	81745.4	1.8612e+06	3.2099e+06	573011	708141	100108	48074.4	157515	100971	104159	658441	102165	-6.44	1.49544	0.0352411	0.62173	0.0767188	0.648649	PEF1
B5MC17;A8MYP8	Outer dense fiber protein 3B	ODF3B	180871	2.3491e+06	106251	388307	56535.4	94160	6989905	3222399	177056	20488989	2.6065e+06	7270702	2.4435e+06	123911	187131	113731	47199.8	3.6609e+06	583095	-6.28	2.40637	0.13044	0.79789	0.0793514	0.648649	ODF3B
Q8WVF3;P51157-3;P51157-2;P51157	Ras-related protein Rab-28	RAB28	209403	46783	135127	90063.2	89039.4	212158	161655	86774.4	102677	198886	66422.9	88024.2	72756.3	99409.6	34479.7	80221.4	54277.1	123918	68228.8	-1.82	0.593057	0.0395887	0.62173	0.0794348	0.648649	RAB28
A0A087WUZ3;Q01082-3;Q01082-2;Q01082	Spectrin beta chain, non-erythrocytic 1	SPTBN1	2274800	3581303	2.3668e+06	2169501	6102198	2.5542e+06	1.8691e+06	1.6235e+06	4259502	1.0093e+06	5.9335e+06	2997301	2494800	24946999	1.9937e+06	2.7826e+06	16774999	3.06175e+06	9.79862e+06	3.2	1.19655	0.242543	0.840449	0.0803458	0.648649	SPTBN1
F5H5V4;F5GX23;J3KN29;O00233-2;O00233;F5H7X1;F5H169;O00233-3	26S proteasome non-ATPase regulatory subunit 9	PSMD9	119997	86308.5	159578	110792	201455	94704	294941	776251	1.7509e+06	3.613e+06	668881	2.5401e+06	318661	93009.7	284417	64311.1	85054.3	868076	169091	-5.13	1.51747	0.0657236	0.686782	0.0804707	0.648649	PSMD9
C9JJT5;G3V325;P56134-4;P56134-2;C9JU26;P56134-3;P56134	ATP synthase subunit f, mitochondrial	ATP5J2-PTCD1;ATP5J2	102571	115101	109385	3.0813e+06	1.73e+06	234521	762811	388041	282691	393411	415701	56023.4	72082.6	44021.9	39075	254781	688101	639296	219612	-2.91	1.88331	0.162099	0.812946	0.0807963	0.648649	ATP5J2-PTCD1;ATP5J2
P50479;P50479-2	PDZ and LIM domain protein 4	PDLIM4	3.1226e+06	5102404	6632501	3796001	3.6275e+06	5508299	3954203	3168201	3.5034e+06	2548802	2.9342e+06	3.6752e+06	3781200	13962003	5564402	6.4484e+06	4.7079e+06	3.96444e+06	6892782	1.74	0.663202	0.0982434	0.75866	0.0816273	0.648649	PDLIM4
Q16822;H0YML5;B4DW73;A0A0A0MS74;H0YM31;Q16822-2	Phosphoenolpyruvate carboxykinase [GTP], mitochondrial	PCK2	686331	857861	1.209e+06	124394	64671	878212	1.6315e+06	63945.2	79332.2	1.049e+06	66897.5	1.1801e+06	484121	1.3215e+06	1.3471e+06	692281	1.3533e+06	657604	1.03966e+06	1.58	0.940974	0.0403366	0.62173	0.081657	0.648649	PCK2
O00442;O00442-2	RNA 3-terminal phosphate cyclase	RTCA	185341	179331	158811	473541	369631	394771	209671	316921	266811	242731	169591	222801	367221	111116	173171	163301	51164.1	265829	173195	-1.53	0.78527	0.159305	0.811618	0.0821403	0.648649	RTCA
Q8NHP8-2;Q8NHP8	Putative phospholipase B-like 2;Putative phospholipase B-like 2 32 kDa form;Putative phospholipase B-like 2 45 kDa form	PLBD2	628971	1.3525e+06	728431	1.136e+06	1.8741e+06	1284201	692541	634431	898241	1.401e+06	1.0264e+06	904571	925861	417491	124750	502901	1703002	1.04678e+06	734801	-1.42	0.908857	0.229159	0.840449	0.0823566	0.648649	PLBD2
P19623;K7EL89;K7EKM4	Spermidine synthase	SRM	854591	643241	1.023e+06	1.7478e+06	1.3341e+06	2.4281e+06	514301	1.3648e+06	1.0609e+06	455201	868781	1.5649e+06	1.3583e+06	613761	980641	568621	69622.4	1.15498e+06	718189	-1.61	0.834117	0.244749	0.840449	0.0828609	0.648649	SRM
Q92613	Protein Jade-3	JADE3	49400.3	149555	108641	154051	158071	117258	137536	148214	1.0257e+06	123171	1.786e+06	453031	146471	47732.1	111028	49800.6	139381	367553	98882.4	-3.72	1.49605	0.0493953	0.674049	0.083011	0.648649	JADE3
P41250	Glycine--tRNA ligase	GARS	1.8507e+06	1.5922e+06	2.0253e+06	1.0896e+06	1.766e+06	1.8234e+06	802201	1.233e+06	1392601	1650301	898021	4.9535e+06	1.8666e+06	5.5604e+06	6.6254e+06	1.6431e+06	1.6138e+06	1.7564e+06	3.46186e+06	1.97	0.934053	0.135905	0.79789	0.0830724	0.648649	GARS
Q9UHB6-5;Q9UHB6-4	LIM domain and actin-binding protein 1	LIMA1	144687	170955	110631	119564	73357.4	244888	85049.7	94770	408831	476101	373861	718521	60894.8	87992.4	103721	165531	94744.4	251768	102577	-2.45	0.885297	0.0251782	0.62173	0.0833608	0.648649	LIMA1
Q9NRP0;Q9NRP0-2	Oligosaccharyltransferase complex subunit OSTC	OSTC	1.0648e+06	2.3341e+06	1.3992e+06	848221	1.8972e+06	1372301	4.2639e+06	1.0053e+06	4.2363e+06	4.0197e+06	4.1617e+06	4.5544e+06	829821	143148	1.2435e+06	2.9666e+06	2269501	2.59643e+06	1.49051e+06	-1.74	0.955825	0.230113	0.840449	0.0838794	0.648649	OSTC
P30825;Q5JR49	High affinity cationic amino acid transporter 1	SLC7A1	170636	146095	78376.5	327859	31373.8	139460	54482.7	931451	3.322e+06	5343304	1977000	3.7059e+06	78173.1	71703.6	204166	133088	156348	1.35233e+06	128696	-10.51	1.41129	0.0457686	0.653474	0.0839788	0.648649	SLC7A1
H0YC04;P21281;C9J5E3;C9JNS9;C9JL73;P15313	V-type proton ATPase subunit B, brain isoform;V-type proton ATPase subunit B, kidney isoform	ATP6V1B2;ATP6V1B1	497441	704081	708911	120167	601901	77711.6	1.2916e+06	1.1952e+06	724661	1564402	69816.7	66487.8	887360	1.5974e+06	858671	769791	857571	635199	994159	1.57	0.87328	0.0294745	0.62173	0.0840067	0.648649	ATP6V1B2;ATP6V1B1
H3BS10;H3BP20;P06865	Beta-hexosaminidase;Beta-hexosaminidase subunit alpha	HEXA	51540.5	98291.2	171707	96055.7	34010.5	91215.6	417871	304581	155970	174712	103510	116537	51121.6	65330.3	69869	53208.4	92428.1	151333	66391.5	-2.28	0.766231	0.0137396	0.601262	0.084368	0.648649	HEXA
E7ESM1;Q92597-3;Q92597-2;Q92597;E5RJY1	Protein NDRG1	NDRG1	2.726e+06	2.3882e+06	3.102e+06	3.0767e+06	2.8099e+06	5705298	756921	2.2572e+06	30308.8	105946	116267	53549.9	3535099	2.5579e+06	4949901	3.5559e+06	886401	1.92736e+06	3.09704e+06	1.61	1.03045	0.0572504	0.686782	0.0847664	0.648649	NDRG1
Q12765-3;Q12765;Q12765-2	Secernin-1	SCRN1	89827.9	187005	39643.2	99455.9	188560	393641	198004	114159	66430.5	73635	172391	99871.4	78526	72241.8	71792.7	91708	32804.3	143552	69414.6	-2.07	0.734337	0.0339371	0.62173	0.0851952	0.648649	SCRN1
P04792;C9J3N8	Heat shock protein beta-1	HSPB1	1.573e+06	9420299	17288007	1.5091e+06	2.6321e+06	4395799	495801	1620300	570111	486411	1.5677e+06	672211	2.1645e+06	2.5356e+06	5.1272e+06	11388004	5.0862e+06	3.51924e+06	5.2603e+06	1.49	1.588	0.0643983	0.686782	0.0853748	0.648649	HSPB1
P62633-7;P62633-3;P62633-2;P62633-8;P62633-5;P62633;P62633-4;P62633-6	Cellular nucleic acid-binding protein	CNBP	52421	48539	61121.1	121460	112693	48354.2	75003	185951	217221	349611	191981	55155.1	49124.7	18761.5	120038	91222.2	33613.3	126626	62551.9	-2.02	0.997	0.120327	0.792252	0.0861668	0.648649	CNBP
Q7Z7B1	Phosphatidylinositol-glycan biosynthesis class W protein	PIGW	827740	1.015e+06	885401	231393	910800	742491	41292	66410.5	56593.7	8977103	130169	83181.5	1.1084e+06	961691	1.0013e+06	1.0535e+06	892301	1.16396e+06	1.00344e+06	-1.16	2.14235	0.0370441	0.62173	0.0862078	0.648649	PIGW
P23141-3;P23141;P23141-2;H3BSU0	Liver carboxylesterase 1	CES1	76201.4	106445	81843.9	67829.7	243023	253680	1.4229e+06	141212	202936	138360	224954	132538	115051	121112	65364.7	94666.4	44500.4	257660	88139	-2.92	1.49344	0.0350698	0.62173	0.0867899	0.648649	CES1
H0YD18;E9PKG6;V9HW75;A0A087WSV8;P80303-2;P80303	Nucleobindin-2;Nesfatin-1	NUCB2;HEL-S-109	388161	293061	123311	431851	607201	256741	328981	112821	573011	226651	489981	110661	98019	133330	188381	93411.1	345271	328536	171682	-1.91	0.804291	0.0698714	0.6935	0.0872404	0.648649	NUCB2;HEL-S-109
O95881	Thioredoxin domain-containing protein 12	TXNDC12	1.0945e+06	1.6756e+06	1.9575e+06	85590.8	556011	502501	1.074e+06	172689	61049.3	99913.6	407181	43706.1	513571	593761	1.4905e+06	1.653e+06	702431	644187	990653	1.54	1.15945	0.0488574	0.674049	0.087438	0.648649	TXNDC12
A0A024R4M0;P46781;B5MCT8;C9JM19	40S ribosomal protein S9	RPS9	1.6723e+06	1517801	1.4612e+06	600571	651441	791381	590291	616241	1.2756e+06	1.0094e+06	1.4905e+06	1040101	1006601	2.4232e+06	3619602	1.3013e+06	1.1365e+06	1.05974e+06	1.89744e+06	1.79	0.703362	0.100255	0.760741	0.0877091	0.648649	RPS9
P38919;I3L3H2	Eukaryotic initiation factor 4A-III;Eukaryotic initiation factor 4A-III, N-terminally processed	EIF4A3	11370	21277	19270	83655	53850	163501	2.0316e+06	1.7122e+06	1095401	1.6189e+06	1.4634e+06	1.4717e+06	4420901	16913	16986	13781	18163	812178	897349	1.1	2.41363	0.255235	0.840449	0.0881501	0.648649	EIF4A3
Q9Y265-2;Q9Y265;E7ETR0;J3QLR1;H7C4G5	RuvB-like 1	RUVBL1	840712	888181	1.8423e+06	918611	1.4589e+06	969521	1.01e+06	1.0205e+06	52341.1	712601	98552.4	104700	1.3822e+06	804271	1.9458e+06	1.4384e+06	1.2404e+06	826410	1.36222e+06	1.65	0.718689	0.0335064	0.62173	0.0909314	0.658416	RUVBL1
K7EKP8;O00154-2;O00154-3;O00154-6;O00154-4;O00154-5;O00154-7;O00154	Cytosolic acyl coenzyme A thioester hydrolase	ACOT7	169574	91483.3	119597	432961	173531	183826	222628	76413.3	64852	135732	56720.4	193482	68162.2	86572.8	136933	35930.9	85809.1	160067	82681.6	-1.94	0.775068	0.0608349	0.686782	0.0910564	0.658416	ACOT7
A0A096LP69;P14209-3;P14209	CD99 antigen	CD99	87880	96057	142471	69018.6	35142	257439	132936	68972.3	1.9646e+06	3341800	1.6496e+06	2319902	66753.4	80969.3	96155	119131	101033	847152	92808.3	-9.13	1.37912	0.0415751	0.62173	0.0912973	0.658416	CD99
P28300	Protein-lysine 6-oxidase	LOX	820721	962192	1.0103e+06	1.0022e+06	3.628e+06	970421	1.1602e+06	1.6173e+06	4620099	13573992	9100196	9991606	959370	1.7009e+06	1.1108e+06	941021	754051	4.0381e+06	1.09323e+06	-3.69	1.14214	0.029801	0.62173	0.0914341	0.658416	LOX
B8ZZZ0;Q6NVY1-2;Q6NVY1	3-hydroxyisobutyryl-CoA hydrolase, mitochondrial	HIBCH	39698.9	134559	8876000	5.3478e+06	3309900	5349899	4.3695e+06	6.7214e+06	147005	82411	1.8813e+06	91078.7	77589.3	142008	5.0427e+06	92864.4	74037.7	3.02921e+06	1.08584e+06	-2.79	2.27766	0.1803	0.840449	0.0920931	0.658416	HIBCH
P28070	Proteasome subunit beta type-4	PSMB4	2.8923e+06	3.216e+06	4546298	1.5044e+06	2.6254e+06	3.3716e+06	1.3069e+06	1.8191e+06	121941	103236	53724.1	183047	2.4206e+06	4.2951e+06	3.8604e+06	3.4193e+06	860381	1.812e+06	2971157	1.64	0.959547	0.0628221	0.686782	0.0928701	0.658416	PSMB4
P14174	Macrophage migration inhibitory factor	MIF	2386702	4.0318e+06	2.9883e+06	5002300	3.583e+06	1.0615e+06	2869000	5943001	2.1179e+06	2198301	1.1557e+06	1.6927e+06	1709101	412951	2.5641e+06	3.2514e+06	817231	2.91918e+06	1.75096e+06	-1.67	0.847346	0.180466	0.840449	0.0931046	0.658416	MIF
Q9P0L0;Q9P0L0-2	Vesicle-associated membrane protein-associated protein A	VAPA	3179602	2.9612e+06	2.992e+06	1.3922e+06	2.0577e+06	775151	4.1639e+06	2.2183e+06	2.5278e+06	2.6628e+06	2.7902e+06	2.2401e+06	2.3294e+06	253341	1.8193e+06	1.6059e+06	1.8554e+06	2.49675e+06	1.57267e+06	-1.59	0.608121	0.21376	0.840449	0.0939429	0.658416	VAPA
Q13885;Q9BVA1	Tubulin beta-2A chain;Tubulin beta-2B chain	TUBB2A;TUBB2B	923801	676701	1.2261e+06	1808302	1639701	652591	39507.6	984361	180386	704891	76440.8	137983	4.9233e+06	602711	1.3059e+06	848921	675871	754230	1.67134e+06	2.22	1.35377	0.0993962	0.758757	0.0940674	0.658416	TUBB2A;TUBB2B
C9JZL8;C9J5M0;C9JC07;Q96S97;C9JJV6	Myeloid-associated differentiation marker	MYADM	9850698	10672008	11267001	3.8398e+06	4069799	2.5548e+06	18810009	7.0977e+06	10106004	6777904	6.5367e+06	2477701	2.5558e+06	1.7741e+06	5.8012e+06	3.059e+06	7177203	7.83834e+06	4.07346e+06	-1.92	0.82125	0.0864216	0.75866	0.0946021	0.658416	MYADM
O95302;O95302-3	Peptidyl-prolyl cis-trans isomerase FKBP9	FKBP9	756191	2277701	1.8196e+06	1.1417e+06	1.4389e+06	1767300	404461	404641	344451	366821	130289	529441	1686701	1.5068e+06	1588501	792331	1.7455e+06	948458	1.46397e+06	1.54	0.800465	0.0283718	0.62173	0.0947449	0.658416	FKBP9
F8W6I7;P09651-2;P09651;P09651-3;F8VTQ5;H0YH80;F8VZ49	Heterogeneous nuclear ribonucleoprotein A1;Heterogeneous nuclear ribonucleoprotein A1, N-terminally processed	HNRNPA1	8437605	6.8446e+06	21681007	5516804	11116995	37807989	45903985	89766985	71471001	127489921	78444049	76790049	35043997	15901011	5199504	16144999	7506299	4.84392e+07	15959162	-3.04	1.10587	0.0881999	0.75866	0.0953584	0.658416	HNRNPA1
H7BXG7;D6REX3;O94979-7;O94979-6;O94979-3;O94979-10;O94979-4;O94979-9;O94979-2;O94979;O94979-8;D6RHZ5;H0YAB3;O94979-5;H0Y9K1;H0Y8V7	Protein transport protein Sec31A	SEC31A	5.3755e+06	3.4131e+06	5.0458e+06	3.5683e+06	5.3309e+06	4.6994e+06	355221	602641	1.4218e+06	965071	955601	3054502	4.411e+06	4236599	6779401	4.2351e+06	3.0089e+06	2.89899e+06	4.5342e+06	1.56	0.739657	0.0282854	0.62173	0.096543	0.658416	SEC31A
P30041	Peroxiredoxin-6	PRDX6	912081	1.079e+06	1.248e+06	3.4173e+06	877770	1.4576e+06	215926	66282.4	589791	59809.6	41615.3	68310.9	1.2353e+06	945671	1.2995e+06	1.1294e+06	721431	836124	1.06626e+06	1.28	1.16955	0.0423357	0.62173	0.0966387	0.658416	PRDX6
P46940;A0A0J9YXZ5;H0YLE8	Ras GTPase-activating-like protein IQGAP1	IQGAP1	7.6764e+06	11861998	7886698	17982997	13435995	15564997	1.5596e+06	3.8509e+06	4.555e+06	6227605	5.9421e+06	5.3948e+06	13667993	28118013	7.9551e+06	5671201	26787995	8.49492e+06	1.64401e+07	1.94	0.873498	0.121443	0.792252	0.0966965	0.658416	IQGAP1
G3V5Q1;G3V3M6;P27695;G3V5D9;A0A0C4DGK8;H7C4A8;G3V5M0;G3V359;G3V3C7	DNA-(apurinic or apyrimidinic site) lyase;DNA-(apurinic or apyrimidinic site) lyase, mitochondrial	APEX1	190231	275181	361491	236811	159301	311441	879880	1.137e+06	153996	59881.5	76773	95164.5	379281	438621	349521	1.8134e+06	234001	328096	642965	1.96	1.44737	0.115472	0.780996	0.0968059	0.658416	APEX1
F8VRJ2;H0YHC3;F8W020;F8W118;F8VXI6;F8VUX1;F8VY35;F8VV59;B7Z9C2;F8W0J6;F5H4R6;H0YIV4;P55209-3;P55209-2;P55209;F8VVB5;H0YH88;F8W543	Nucleosome assembly protein 1-like 1	NAP1L1	108061	455161	486311	1.0006e+06	647211	541781	225161	299351	354031	420261	129986	249971	83478	105756	566181	368151	90184	409824	242750	-1.69	1.07793	0.177897	0.8391	0.09697	0.658416	NAP1L1
Q9Y6C9;E9PIE4	Mitochondrial carrier homolog 2	MTCH2	118384	83332.5	1.5717e+06	2750402	1.699e+06	2128800	2.2455e+06	2673101	2.7325e+06	1.3978e+06	1.0788e+06	2.2293e+06	1.7339e+06	33676.9	1708001	52643.8	1.7415e+06	1.72572e+06	1.05394e+06	-1.64	1.02762	0.302296	0.861627	0.0976336	0.658537	MTCH2
C9J6P4;Q7Z2W4;Q7Z2W4-3;Q7Z2W4-2	Zinc finger CCCH-type antiviral protein 1	ZC3HAV1	93246	125231	144834	97537	917430	483111	386261	737661	1.7932e+06	3453701	1378201	1708500	718751	38072.6	133801	153581	467221	943243	302285	-3.12	1.41887	0.160534	0.811618	0.0981648	0.658537	ZC3HAV1
K7EIN1;K7ESN4;K7EIJ0;K7EIK1;K7ENL2;A6NG10;K7EMC9;Q969T9	WW domain-binding protein 2	WBP2	81771.4	208034	88281.9	661081	600121	875510	140792	71326.7	49315.6	98099.9	83880	56891.5	2171102	836691	103105	97675.4	365071	251259	714729	2.84	1.6693	0.225625	0.840449	0.0982103	0.658537	WBP2
P02792	Ferritin light chain	FTL	2845602	930731	729231	18138991	4619702	1.8689e+06	4.5798e+06	706241	1064001	499731	1.1342e+06	644251	1.4094e+06	58694	210701	951782	4.9256e+06	3.14678e+06	1.51124e+06	-2.08	2.0489	0.280633	0.848501	0.0993388	0.661836	FTL
P20073-2;P20073	Annexin A7	ANXA7	3.7658e+06	2605502	2.6939e+06	2.8152e+06	4886098	4.3799e+06	637931	1.8434e+06	1.6775e+06	2.764e+06	924951	3.8742e+06	7.5921e+06	8.0958e+06	4852000	2258101	2.3278e+06	2.73903e+06	5.02516e+06	1.83	0.735289	0.103538	0.760741	0.0996232	0.661836	ANXA7
O94925-3;O94925	Glutaminase kidney isoform, mitochondrial	GLS	4991103	10982001	5.7318e+06	2.5306e+06	5.0795e+06	2.7195e+06	13658004	6211702	7.9211e+06	3.6835e+06	7993803	4.6808e+06	5.9284e+06	11664001	7218999	8371802	19664001	6.34862e+06	1.05694e+07	1.66	0.73898	0.0701595	0.6935	0.102682	0.679245	GLS
Q9Y266	Nuclear migration protein nudC	NUDC	82108	3.7913e+06	9917695	2.6343e+06	5660804	5707403	99833.3	3869401	2.6243e+06	3.2741e+06	45308.4	4.3922e+06	5711003	10211001	4.3336e+06	6169805	2.2112e+06	3.50823e+06	5.72732e+06	1.63	0.95779	0.0650432	0.686782	0.103011	0.679245	NUDC
Q9H0D6-2;Q9H0D6	5-3 exoribonuclease 2	XRN2	308515	104294	115303	136437	76538.7	26202.8	78276.8	254614	352751	617831	524271	556551	149058	81460.2	71313.3	78817.3	73127.4	262632	90755.1	-2.89	0.87276	0.0335825	0.62173	0.104157	0.679245	XRN2
E9PNW4;E9PR17;P13987	CD59 glycoprotein	CD59	4.0405e+06	1.4533e+06	68052.7	106503	98691.9	98850.7	181470	411068	83673.9	64835.6	77556.4	81862.8	40682.9	82566.2	105858	57533.8	92117.3	563864	75751.6	-7.44	2.09211	0.0479394	0.674049	0.104248	0.679245	CD59
P23381;P23381-2;H0YJP3	Tryptophan--tRNA ligase, cytoplasmic;T1-TrpRS;T2-TrpRS	WARS	277241	334331	474731	885491	832971	1.4389e+06	499131	2.3664e+06	1.7163e+06	3446002	681941	5207002	1.3263e+06	624711	616171	123249	354711	1.51337e+06	609029	-2.48	1.23737	0.143734	0.802809	0.104309	0.679245	WARS
B1AH49;P25325;P25325-2	Sulfurtransferase;3-mercaptopyruvate sulfurtransferase	MPST	81139.6	45125.2	96380.2	28264	55569.3	47693.6	26472.6	29057.7	44961.2	115258	58085	99193.6	66511.7	163495	77124.9	126459	59033.5	60600	98524.7	1.63	0.675542	0.0616628	0.686782	0.105716	0.680556	MPST
Q9UNM6;Q9UNM6-2;E9PL38;J3KNQ3;A0A087WUL9	26S proteasome non-ATPase regulatory subunit 13	PSMD13	9696407	7.831e+06	11875006	2.4006e+06	2.661e+06	4.2432e+06	1.5684e+06	2.6072e+06	1.1573e+06	1.0945e+06	660061	950451	6.8662e+06	9037203	8742199	3.0323e+06	2.7459e+06	3.89543e+06	6.08476e+06	1.56	1.09404	0.072629	0.699962	0.105984	0.680556	PSMD13
Q16778;P33778;P23527;P06899;Q8N257	Histone H2B type 2-E;Histone H2B type 1-B;Histone H2B type 1-O;Histone H2B type 1-J;Histone H2B type 3-B	HIST2H2BE;HIST1H2BB;HIST1H2BO;HIST1H2BJ;HIST3H2BB	1.99e+06	127337	1638702	913231	1.7616e+06	1.6059e+06	247569	67596.3	78323.6	286679	79556.4	85037.9	1.3117e+06	106101	2.0066e+06	2.2937e+06	1.2696e+06	740128	1.39754e+06	1.89	1.22093	0.175029	0.8391	0.106133	0.680556	HIST2H2BE;HIST1H2BB;HIST1H2BO;HIST1H2BJ;HIST3H2BB
D6RAW0;D6RFM0;D6RAH7;H9KV45;A0A0A0MQU3;A0A087WY85;P62837-2;P62837;P61077;P61077-2;P61077-3	Ubiquitin-conjugating enzyme E2 D2;Ubiquitin-conjugating enzyme E2 D3	UBE2D3;UBE2D2	2246102	137927	62895	1.8682e+06	44859.6	75798.5	79535.1	104484	1.5725e+06	1.3682e+06	44458.2	1.4892e+06	73868.8	1071501	2.9549e+06	1.858e+06	1.078e+06	757847	1.40725e+06	1.86	1.37373	0.182059	0.840449	0.10617	0.680556	UBE2D3;UBE2D2
Q16698-2;Q16698;E5RJG7;E5RFV2	2,4-dienoyl-CoA reductase, mitochondrial	DECR1	92494.6	91620.1	257051	503081	88834.1	636831	68043.6	409831	119605	97064.6	87600.9	372101	481501	392871	301641	159411	454491	235346	357983	1.52	0.9137	0.0513383	0.676612	0.106738	0.682028	DECR1
Q8IVM0-2;Q8IVM0	Coiled-coil domain-containing protein 50	CCDC50	132499	130831	1.5791e+06	1.6259e+06	2.9638e+06	3.1364e+06	935341	2300100	1.104e+06	121887	68993	1.3142e+06	2.9287e+06	6.4716e+06	7038599	1.9352e+06	130936	1.28442e+06	3.70101e+06	2.88	1.16927	0.236998	0.840449	0.107861	0.684932	CCDC50
H3BQF7;H3BMU1;H3BUI0;J3KR23;P53990-2;P53990-3;P53990;P53990-4;P53990-5	IST1 homolog	IST1	45150.9	56811.1	63756.6	47142.1	168341	113411	215761	78457.6	112539	52093.3	59207.5	70296.8	457381	187052	65776.8	155421	66151	90247.3	186356	2.06	1.04716	0.191378	0.840449	0.108289	0.684932	IST1
P18077;F8WBS5;F8WB72;C9K025	60S ribosomal protein L35a	RPL35A	689321	774731	831531	315751	474981	685481	439631	1.5469e+06	1398701	1.0084e+06	1.0995e+06	879721	597251	3628202	824820	1.355e+06	1.6956e+06	845388	1.62018e+06	1.92	0.863445	0.162414	0.812946	0.109325	0.688797	RPL35A
Q6EMK4	Vasorin	VASN	445021	165536	207381	713391	703091	670831	718421	1.1549e+06	1.8434e+06	873031	1.6895e+06	1.6505e+06	521221	108803	73158.1	648241	1.5309e+06	902917	576465	-1.57	1.19997	0.262355	0.840449	0.109752	0.688797	VASN
Q9NQL2-2;Q9HB90;Q9NQL2	Ras-related GTP-binding protein D;Ras-related GTP-binding protein C	RRAGD;RRAGC	269921	393731	186139	290811	230321	291431	246191	188881	177031	274691	242891	346871	281721	77353	223987	50702.1	333881	261576	193529	-1.35	0.69103	0.246741	0.840449	0.11008	0.688797	RRAGD;RRAGC
Q92973-2;Q92973;Q92973-3;O14787-2	Transportin-1;Transportin-2	TNPO1;TNPO2	6.4042e+06	859941	2.7836e+06	2269000	1.1039e+06	2.4761e+06	1.6584e+06	2.7609e+06	3298699	6.8627e+06	3.755e+06	3302299	3.9089e+06	580181	1.0087e+06	675781	3504702	3.12789e+06	1.93565e+06	-1.62	1.0308	0.204113	0.840449	0.111015	0.688797	TNPO1;TNPO2
P62879;C9JIS1;C9JXA5;C9JZN1;E7EP32	Guanine nucleotide-binding protein G(I)/G(S)/G(T) subunit beta-2	GNB2	11620995	10245998	11671004	13471997	14408002	16903991	53372029	33785997	26999013	39629997	19580001	30749991	24120015	10658007	10777000	10406997	8869396	2.35366e+07	12966283	-1.82	0.752691	0.0492995	0.674049	0.111244	0.688797	GNB2
P62269;A0A0G2JQH2;Q5GGW2	40S ribosomal protein S18	RPS18	2720300	2195301	1.0712e+06	2229602	1.8197e+06	3.059e+06	83355.6	106325	1141901	858002	142844	489101	2.825e+06	1.0055e+06	1.939e+06	2.0375e+06	2.0289e+06	1.32639e+06	1.96718e+06	1.48	0.859649	0.0509689	0.676612	0.111627	0.688797	RPS18
P60903	Protein S100-A10	S100A10	31303991	17410997	23616001	16507997	31183995	21802999	27081987	51929009	36464021	22501015	19957997	30496991	27139013	16814011	20229999	22413015	5.2547e+06	2.75214e+07	1.83701e+07	-1.5	0.573453	0.176185	0.8391	0.112346	0.688797	S100A10
Q9UL16-2;Q9UL16;H3BQT0;A0A087WUV1;A0A087X182	Cilia- and flagella-associated protein 45	CFAP45	145894	110947	77701	63700.8	88284.6	158938	72544.2	59549.4	40910.7	145766	96529.7	68584.2	150219	926161	75636.9	68078.6	140789	94112.4	272177	2.89	1.41036	0.275305	0.848501	0.113293	0.688797	CFAP45
J3KTJ8;J3QRI7;J3QQQ9;J3QQV1;E5RIT6;J3QRC4;Q9UNX3;P61254	60S ribosomal protein L26-like 1;60S ribosomal protein L26	RPL26;RPL26L1	151579	1.5213e+06	1.3659e+06	1.5492e+06	242781	62039.3	732591	763481	46986.8	126549	49781.5	69961.2	375361	445501	324441	2.2134e+06	1.0964e+06	556846	891021	1.6	1.41788	0.105584	0.767344	0.113662	0.688797	RPL26;RPL26L1
A6NP52;O60831	PRA1 family protein 2	PRAF2	1.4772e+06	2.2935e+06	1.3617e+06	449021	83620.3	411621	692861	113128	141128	643081	1.4258e+06	919721	315341	866291	1701402	2.5168e+06	2.4393e+06	834366	1.56783e+06	1.88	1.02449	0.135834	0.79789	0.113876	0.688797	PRAF2
P09601	Heme oxygenase 1	HMOX1	77575.2	860191	3175401	285461	241241	386551	69076.4	157786	140952	108807	91425.3	52128.8	439601	341621	691211	98682.6	2.9982e+06	470550	913863	1.94	2.2767	0.204676	0.840449	0.115118	0.688797	HMOX1
E9PNS3;F2Z2Y8;Q9H0E2	Toll-interacting protein	TOLLIP	55848	90617.3	83978.4	361861	772171	166511	114179	297516	155617	90104.7	108212	71605.9	75707.8	67577.4	103702	77607.6	70353.6	197352	78989.6	-2.5	1.04837	0.0222458	0.62173	0.115198	0.688797	TOLLIP
Q60FE5;A0A087WWY3		FLNA	1.549e+06	858121	75520.5	9809500	9614506	8395099	180502	1.398e+06	65672.6	273502	78017.7	7.1142e+06	13018002	86122.4	56029.7	138751	51438.6	3.2843e+06	2.67007e+06	-1.23	2.50149	0.278137	0.848501	0.115276	0.688797	FLNA
Q32Q12;P22392;P22392-2;J3KPD9;F6XY72;E7ERL0;P15531;P15531-2;O60361	Nucleoside diphosphate kinase;Nucleoside diphosphate kinase B;Nucleoside diphosphate kinase A;Putative nucleoside diphosphate kinase	NME1-NME2;NME2;NME1;NME2P1	15599998	17339007	14546998	59848993	51034013	49382973	12455999	52632005	34689981	37704017	14268995	27999011	67299977	6.1665e+06	13289998	9088701	14483000	3.22918e+07	2.20656e+07	-1.46	1.27782	0.212996	0.840449	0.115541	0.688797	NME1-NME2;NME2;NME1;NME2P1
A8MZ87;G5E9S8;G3V2E7;F8W6L3;G3V3H3;G3V5R9;E7EVH7;Q9H0B6-2;Q07866-8;Q07866-2;Q07866-3;Q07866;Q07866-7;Q07866-5;Q07866-10;Q9H0B6;Q07866-6;Q07866-4;Q07866-9	Kinesin light chain 2;Kinesin light chain 1	KLC2;KLC1	104689	62602	68812.3	676421	74498.6	995332	109467	1.0352e+06	139956	266802	82080.9	61240.1	51424.7	167629	30427.8	100446	96167.5	306425	89219	-3.43	1.35454	0.0915404	0.75866	0.115758	0.688797	KLC2;KLC1
O60749-2;O60749	Sorting nexin-2	SNX2	448671	582721	107262	2.1413e+06	674881	713041	384181	503061	445411	56676.2	73694.8	154310	89418	65125.4	64414.1	569981	300830	523768	217954	-2.4	1.47055	0.167736	0.82235	0.116314	0.688797	SNX2
D6RGG3;Q99715-4;Q99715;A0A087X0A8;Q99715-2	Collagen alpha-1(XII) chain	COL12A1	7053998	4.6169e+06	8.2486e+06	1.0753e+06	821390	2.5283e+06	28901009	662071	6745900	6175199	14655001	15523997	611921	12288993	28946017	54469025	28903989	8.08397e+06	2.5044e+07	3.1	1.2988	0.293727	0.861523	0.116713	0.688797	COL12A1
A0A0C4DFM1;Q92544	Transmembrane 9 superfamily member 4	TM9SF4	1525401	820161	957661	503901	537351	427971	782391	344801	1.3403e+06	1.0145e+06	1.1916e+06	985261	348461	37413.7	578651	1.4442e+06	868650	869275	655476	-1.33	0.923087	0.337363	0.872343	0.117622	0.688797	TM9SF4
E9PN51;F8W9K7;E9PPW7;O00217;E9PKH6	NADH dehydrogenase [ubiquinone] iron-sulfur protein 8, mitochondrial	NDUFS8	89448.4	46805.5	111505	69275.5	57716	75265.4	37343	103818	80132.6	54480.1	68328.4	73780.1	131044	57785.2	359714	146274	50002.9	72324.8	148964	2.06	0.894772	0.23289	0.840449	0.118016	0.688797	NDUFS8
C9JC03;A0A024R571;Q9H4M9;C9JIJ3;C9IZH1	EH domain-containing protein 1	EHD1	461001	506621	299691	1.0049e+06	619031	1.335e+06	157575	112131	325171	376381	290111	397641	840332	207033	85828.7	45203.4	421681	490438	320016	-1.53	1.24708	0.264343	0.840449	0.118047	0.688797	EHD1
Q969H8;M0QXF7;M0QYN0	Myeloid-derived growth factor	MYDGF	7.9012e+06	18261007	7.6636e+06	10146005	18259003	15186009	4.4023e+06	3.4168e+06	10465997	8811903	4629301	7.2415e+06	12790001	22349989	9957702	11076006	18011003	9.69872e+06	1.48369e+07	1.53	0.631463	0.0380562	0.62173	0.118252	0.688797	MYDGF
P51148;P51148-2	Ras-related protein Rab-5C	RAB5C	7324702	8582297	9840597	6074501	5510302	8378401	25795005	43452973	9203402	9642001	13385005	9813405	7.9207e+06	3.1021e+06	6961500	8.0097e+06	7068197	1.30835e+07	6.61244e+06	-1.98	0.889489	0.0523829	0.684529	0.118606	0.688797	RAB5C
G3V5X4;A0A0A0MRE3;Q8WXH0;Q8WXH0-2	Nesprin-2	SYNE2	47774.3	67001.5	67973.2	43789.6	92311.5	120322	53595	66611.2	2.8475e+06	2.2598e+06	46599.2	33568.8	90587.9	1313401	72351.2	73520.1	10123000	478904	2.33457e+06	4.87	2.77422	0.321118	0.867339	0.120621	0.695122	SYNE2
K7EIG7;O94832;J3QRN6	Unconventional myosin-Id	MYO1D	2.5061e+06	4.6641e+06	1.6742e+06	2.1042e+06	4742204	3.6383e+06	5.3796e+06	6.1985e+06	6982802	11458002	4.7112e+06	17809005	1.0502e+06	5.987e+06	5.4455e+06	1.7271e+06	2.0477e+06	5.98902e+06	3.2515e+06	-1.84	1.03478	0.160464	0.811618	0.120711	0.695122	MYO1D
A0A087X0Q1;Q7Z739;A0A024R7W5;A0A087WY31	YTH domain-containing family protein 3	YTHDF3	188051	61994.9	267371	217546	69966.7	47789.4	207156	335601	1.078e+06	4506503	1.8823e+06	3.8847e+06	42426.6	112141	231231	406331	93454	1.06225e+06	177117	-6	1.68584	0.11344	0.780996	0.120986	0.695122	YTHDF3
A0A140T930;A0A1W2PRZ0;A0A140T937;A0A140T912;A0A140T9B3;P30508;A0A1W2PR11;A0A140T962;A0A140T9J9;Q29960-2;Q29960;P30504;Q29963;Q07000;A0A1W2PRX1;A0A1W2PP77;A0A140T9M5;Q29865;A0A140TA05;A0A140T9L3;A0A140T9E1;A0A140T942	HLA class I histocompatibility antigen, Cw-12 alpha chain;HLA class I histocompatibility antigen, Cw-16 alpha chain;HLA class I histocompatibility antigen, Cw-4 alpha chain;HLA class I histocompatibility antigen, Cw-6 alpha chain;HLA class I histocompatibility antigen, Cw-15 alpha chain;HLA class I histocompatibility antigen, Cw-18 alpha chain	HLA-C	93187	3438102	4.38e+06	2718700	96217.1	54040.7	11552002	58403.9	130502	50485009	11667995	58256.9	181929	40496.7	54366	3.3907e+06	106675	7.06103e+06	754833	-9.35	2.81674	0.183778	0.840449	0.121231	0.695122	HLA-C
H3BN98;I3L246		RPS15A	3.3896e+06	5153303	3093402	2359501	3577503	98644.2	2502702	137812	1.7344e+06	1.8739e+06	4.0848e+06	2186802	100670	2.7606e+06	1.8646e+06	65554.2	2199301	2.51603e+06	1.39815e+06	-1.8	1.06706	0.298037	0.861523	0.121451	0.695122	RPS15A
Q5TD05;Q5TD07;P16083;A2A2U4	Ribosyldihydronicotinamide dehydrogenase [quinone]	NQO2	76224.3	40922.5	60335.9	812871	114123	288031	71228.5	74844.7	197102	82782.8	81846.3	154319	1.1601e+06	629701	53560.8	197185	113616	171219	430832	2.52	1.65228	0.265666	0.842916	0.122228	0.696356	NQO2
P62070;P62070-4;E9PK85;P62070-2;P62070-3	Ras-related protein R-Ras2	RRAS2	638901	654721	676891	917331	677731	1032201	3723703	5.1569e+06	1.4041e+06	116149	1.4899e+06	1528801	2.6013e+06	861560	24706.1	609821	374931	1.50144e+06	894464	-1.68	1.48622	0.325917	0.867339	0.123185	0.698795	RRAS2
Q8WX93-7;Q8WX93-4;Q8WX93-8;Q8WX93-3;Q8WX93-5;Q8WX93;Q8WX93-2;Q8WX93-9;H0YA05	Palladin	PALLD	3.014e+06	2.163e+06	1.7849e+06	897231	2948401	1.4883e+06	2.5022e+06	1.9282e+06	2.5777e+06	2.9059e+06	2.4214e+06	2.341e+06	1.4396e+06	11652995	5.2606e+06	2.8615e+06	2281800	2.24769e+06	4.6993e+06	2.09	0.925036	0.237966	0.840449	0.123665	0.698795	PALLD
C9JTY3;C9JUE0;C9JJP5;Q92734-4;Q92734-3;Q92734-2;Q92734	Protein TFG	TFG	2359501	65962.8	4557901	1.1768e+06	1.5283e+06	1.7914e+06	1.1993e+06	108329	1.2347e+06	1.9279e+06	2067400	1.6992e+06	1.6333e+06	4.9777e+06	2.4547e+06	2.9768e+06	1547000	1.64306e+06	2.7179e+06	1.65	0.871649	0.0669062	0.687796	0.123953	0.7	TFG
Q9BRF8-3;Q9BRF8-2;Q9BRF8	Serine/threonine-protein phosphatase CPPED1	CPPED1	49464.7	283973	55828.7	155741	48362.7	79616.1	89668.6	82357.9	154417	184172	87145.6	128489	22511.7	45505.4	76487.1	83628.3	107611	116603	67148.7	-1.74	0.774146	0.138173	0.802723	0.125901	0.704545	CPPED1
A0A0A0MS79;O14513;A0A0A0MSE4;O14513-2	Nck-associated protein 5	NCKAP5	1.947e+06	52699.5	462401	121747	122404	184547	2039201	1.2976e+06	4.8285e+06	7.6979e+06	1671201	5.6925e+06	528271	204179	182764	1.1522e+06	90842.7	2.17648e+06	431651	-5.04	1.54176	0.132524	0.79789	0.126524	0.704545	NCKAP5
P61353;K7ERY7;K7EQQ9;K7ELC7	60S ribosomal protein L27	RPL27	2.6996e+06	1.242e+06	5101399	843881	1.0895e+06	1.2035e+06	429431	733531	1.2364e+06	655281	1.0786e+06	1.0702e+06	1.1968e+06	1.3334e+06	6.251e+06	6.0372e+06	794441	1.44861e+06	3.12257e+06	2.16	1.25104	0.234098	0.840449	0.12673	0.704545	RPL27
G3V1U5;Q9Y3E0	Vesicle transport protein GOT1B	GOLT1B	2.0335e+06	1.9373e+06	2.0275e+06	920661	960011	1.0757e+06	853071	770471	977680	912171	739171	579721	833251	1.4103e+06	2.2951e+06	8575197	906041	1.14891e+06	2.80398e+06	2.44	1.25659	0.268839	0.845087	0.127326	0.704545	GOLT1B
O15511;O15511-2	Actin-related protein 2/3 complex subunit 5	ARPC5	91358.1	70570.1	66320.1	344061	217471	251791	237331	700641	93253.2	69538	47730.2	194651	122810	57589.8	84628.9	83851.8	57596.2	198726	81295.3	-2.44	0.984309	0.0412856	0.62173	0.127839	0.704545	ARPC5
P15144	Aminopeptidase N	ANPEP	869792	814881	1.1768e+06	1.7661e+06	590721	1.44e+06	1.4956e+06	1.6315e+06	309251	1.2652e+06	453251	1.9974e+06	5476603	1.291e+06	968021	1.4075e+06	1.7137e+06	1.15088e+06	2.17137e+06	1.89	0.980701	0.152834	0.810808	0.128146	0.704545	ANPEP
B7Z645;O60506-4;O60506-3;O60506-2;O60506;O60506-5	Heterogeneous nuclear ribonucleoprotein Q	SYNCRIP	1.949e+06	895611	320141	3.9993e+06	3.529e+06	1.3303e+06	1.1357e+06	241321	1.2281e+06	647291	1.4157e+06	803731	770681	77635	366871	1.039e+06	1.6482e+06	1.45793e+06	780478	-1.87	1.12495	0.25818	0.840449	0.128403	0.704545	SYNCRIP
P61026	Ras-related protein Rab-10	RAB10	2350301	3.2036e+06	3.6072e+06	1.6694e+06	1.6344e+06	106933	11546993	13345001	4858098	7142199	5.3785e+06	5.3073e+06	3.4606e+06	42664.7	1.9434e+06	3.0521e+06	2.5559e+06	5.01249e+06	2.21093e+06	-2.27	1.00134	0.314536	0.867339	0.12905	0.704545	RAB10
Q8NC51-4;Q8NC51-3;Q8NC51-2;Q8NC51	Plasminogen activator inhibitor 1 RNA-binding protein	SERBP1	27175	25860	35764	65898.3	55354	136198	72771.2	91152.7	1.017e+06	2761201	987061	2.193e+06	288154	46377	33639	50184	28551	622370	89381	-6.96	1.96569	0.124104	0.796602	0.129426	0.704545	SERBP1
E9PJK1;E9PRJ8;H0YDL9;H0YDJ9;E9PIF1;A6NMH8;P60033;E9PM31;H0YEE2	Tetraspanin;CD81 antigen	CD81	5.2148e+06	1.4671e+06	460361	8824004	7155204	1.0744e+06	11071994	755811	870020	39812	1.7117e+06	4.2688e+06	1.1294e+06	123327	327981	1.4828e+06	1.2561e+06	3.57617e+06	863922	-4.14	1.24876	0.15508	0.811618	0.129959	0.704545	CD81
A6NJA2;P54578-2;P54578-3;P54578	Ubiquitin carboxyl-terminal hydrolase;Ubiquitin carboxyl-terminal hydrolase 14	USP14	3836799	1.4837e+06	3.2709e+06	4721803	4.3044e+06	3.6478e+06	1.3466e+06	3.1742e+06	2.005e+06	1.9491e+06	1.589e+06	2.0286e+06	4.3365e+06	682271	2.3474e+06	999321	1.1874e+06	2.77983e+06	1.91058e+06	-1.45	0.890482	0.203373	0.840449	0.130179	0.704545	USP14
P84157-2;Q6ZR64;K7EQX8	Matrix-remodeling-associated protein 7	MXRA7	744800	2.4788e+06	6.1219e+06	85644.2	359321	79626.8	36140.4	57600.3	141503	107788	135413	65788.1	76111.9	1.056e+06	2.9542e+06	10125008	64479.8	867861	2.85516e+06	3.29	2.54198	0.325445	0.867339	0.131104	0.704545	MXRA7
Q99805	Transmembrane 9 superfamily member 2	TM9SF2	4864300	5121300	3.4604e+06	1.4099e+06	2.3343e+06	1.4271e+06	2901902	1.1996e+06	3.8269e+06	6.0938e+06	3682301	2146100	2.309e+06	68505.5	2.6608e+06	2.2496e+06	4452099	3.20566e+06	2.348e+06	-1.37	0.829155	0.379436	0.881922	0.1313	0.704545	TM9SF2
E9PNR9;E9PQ98;E9PIX6;H0YDE4;E9PKG1;H7C2I1;Q99873-3;Q99873-2;Q99873-4;Q99873	Protein arginine N-methyltransferase 1	PRMT1	55941.5	182962	127445	277381	758951	324501	991131	182521	634651	764531	610891	805611	438901	239034	143138	120313	109471	476376	210171	-2.27	0.935527	0.0945762	0.75866	0.13136	0.704545	PRMT1
Q92890-3;Q92890;Q92890-1;C9J6N9;C9JNP9;C9IZG3	Ubiquitin fusion degradation protein 1 homolog	UFD1L	4446499	1671802	844831	4.3625e+06	4682898	4.9124e+06	1.6855e+06	967081	3128501	2.6666e+06	2162202	3.0156e+06	3.7346e+06	297901	1.0239e+06	2.1312e+06	1.8878e+06	2.87887e+06	1.81508e+06	-1.59	0.875216	0.245255	0.840449	0.131984	0.70632	UFD1L
Q9Y3A2-2;Q9Y3A2	Probable U3 small nucleolar RNA-associated protein 11	UTP11L	161877	6.7336e+06	219337	117375	53328.2	114554	83209.2	201736	252532	360301	87858.2	48880.6	85041	147076	81860.6	67651.4	43202.4	702883	84966.2	-8.27	2.74271	0.0697328	0.6935	0.132779	0.70632	UTP11L
Q93077;Q7L7L0;P04908	Histone H2A type 1-C;Histone H2A type 3;Histone H2A type 1-B/E	HIST1H2AC;HIST3H2A;HIST1H2AB	11812998	7411103	9237400	2752501	3.6707e+06	7399697	993501	589601	519291	392491	204908	278301	3518900	3.8907e+06	11267001	8243399	1.0995e+06	3.77187e+06	5.6039e+06	1.49	1.31288	0.133835	0.79789	0.133285	0.70632	HIST1H2AC;HIST3H2A;HIST1H2AB
Q71U36-2;Q71U36;Q13748;Q13748-2	Tubulin alpha-1A chain;Tubulin alpha-3C/D chain	TUBA1A;TUBA3C	158940	342531	118181	9060304	6.6518e+06	2.7479e+06	615031	142161	583551	445141	476801	712151	2037902	55385.1	99138	129381	664271	1.83787e+06	597215	-3.08	2.13372	0.246272	0.840449	0.133848	0.70632	TUBA1A;TUBA3C
C9J0T6;Q9H0T7-2;Q9H0T7	Ras-related protein Rab-17	RAB17	149259	178878	218242	132345	61340.6	62422.9	114075	70161.7	71952.1	36719.4	93191.2	72539.4	156553	270863	74644.7	144514	176677	105094	164650	1.57	0.675006	0.0905557	0.75866	0.134029	0.70632	RAB17
P30048-2;P30048	Thioredoxin-dependent peroxide reductase, mitochondrial	PRDX3	2.2766e+06	1.6423e+06	22567.9	3.4417e+06	3.9824e+06	2.2095e+06	2.1171e+06	996751	1.0418e+06	711641	1.3508e+06	1.0117e+06	1.2082e+06	122718	862951	87583.7	1.6755e+06	1.73374e+06	791391	-2.19	1.09201	0.235093	0.840449	0.135461	0.709459	PRDX3
P84095	Rho-related GTP-binding protein RhoG	RHOG	173350	1.1702e+06	942771	66780.5	84561.1	45219	78740	49097.7	1.0104e+06	1.0255e+06	465701	1290901	111453	976721	1.5805e+06	1.333e+06	540881	533602	908511	1.7	1.15583	0.175745	0.8391	0.136259	0.709459	RHOG
Q16134-3;Q16134	Electron transfer flavoprotein-ubiquinone oxidoreductase, mitochondrial	ETFDH	116012	88457.2	72378	71514.5	103516	100279	84357.6	248595	77628.9	62783.7	77044.3	75277.3	163743	78478.7	253691	109295	146020	98153.5	150246	1.53	0.673646	0.103603	0.760741	0.136566	0.709459	ETFDH
Q13242;S4R3G0;H0YIB4	Serine/arginine-rich splicing factor 9	SRSF9	949531	896261	197629	68279.3	45061.8	120029	1.3411e+06	2.0528e+06	96352.1	37994.1	53774.6	74414.9	121399	244840	894231	1105001	922061	494436	657506	1.33	1.50393	0.154064	0.810808	0.13753	0.709459	SRSF9
Q06210-2;Q06210	Glutamine--fructose-6-phosphate aminotransferase [isomerizing] 1	GFPT1	1.048e+06	1.199e+06	2936602	1741301	1.2571e+06	1.4318e+06	349881	2.1881e+06	800360	855891	1.2046e+06	58844.5	2.3677e+06	4.1639e+06	1.2634e+06	2.2503e+06	858191	1.25596e+06	2.1807e+06	1.74	0.85275	0.103072	0.760741	0.139037	0.709459	GFPT1
Q9ULL0	Uncharacterized protein KIAA1210	KIAA1210	67138.8	30688.8	62075.9	44296.5	106642	42611.7	119595	135918	77820.9	67713.9	47475.4	53571.8	52867.2	147146	152352	114327	81942.4	71295.7	109727	1.54	0.604136	0.09431	0.75866	0.139713	0.709459	KIAA1210
P31946-2;P31946;Q4VY20;Q4VY19;A0A0J9YWE8	14-3-3 protein beta/alpha;14-3-3 protein beta/alpha, N-terminally processed	YWHAB	584821	2560102	1.7965e+06	1.3241e+06	1.0622e+06	348851	806321	1.9901e+06	6610397	7577301	6.4852e+06	11352002	1795901	845471	633471	2.1069e+06	496301	3.54149e+06	1.17561e+06	-3.01	1.17996	0.105995	0.767344	0.139736	0.709459	YWHAB
P00558;P00558-2	Phosphoglycerate kinase 1	PGK1	3.4729e+06	6846305	1.6756e+06	41603997	47635985	33200007	5141598	6.2636e+06	10237008	8414400	11011005	14302009	17686991	6207400	876751	2.9827e+06	8081897	1.5817e+07	7.16715e+06	-2.21	1.34781	0.234166	0.840449	0.140151	0.709459	PGK1
Q04917;A2IDB2	14-3-3 protein eta	YWHAH	3.9623e+06	3.0617e+06	4.715e+06	4.659e+06	4903804	3.1613e+06	1.8589e+06	3.5551e+06	91903.6	2.7622e+06	2.4357e+06	151497	15060009	7.2742e+06	2.7001e+06	3.2287e+06	1.9656e+06	2.9432e+06	6045723	2.05	1.05497	0.136499	0.79789	0.142146	0.709459	YWHAH
C9J0J7;G5E9Q6;P35080-2;C9J712;C9JQ45;P35080	Profilin;Profilin-2	PFN2	1.1282e+06	486181	812021	792001	217161	194027	899981	2.2871e+06	2.1517e+06	1418701	192653	98369.8	1.0924e+06	76887.7	822521	29563.8	512371	889842	506749	-1.76	1.23853	0.318322	0.867339	0.142386	0.709459	PFN2
P50395;P50395-2;Q5SX87;Q5SX86	Rab GDP dissociation inhibitor beta	GDI2	7505704	3169701	6261602	26710017	21255003	18518009	4332403	8841404	6310702	10864005	4665299	6088402	32879001	2.0186e+06	1.9402e+06	2.9384e+06	4197700	1.03769e+07	8.79478e+06	-1.18	1.70014	0.295857	0.861523	0.142438	0.709459	GDI2
Q13895;H7BY94	Bystin	BYSL	161461	144701	115411	310841	266091	246161	277881	153361	135371	137661	119779	92269.8	140791	109179	78499	152421	93108.9	180082	114800	-1.57	0.492514	0.0347136	0.62173	0.143106	0.709459	BYSL
H7C0U0;F8WCQ4;A0A1W2PS40;C9JNP8;A0A1W2PP11;Q9H300-2;Q9H300	Presenilins-associated rhomboid-like protein, mitochondrial;P-beta	PARL	63708.3	69206.6	66983	23414	137593	115355	43310	52841.7	79266	172711	95200	108631	485606	51818.9	64218.6	114413	223764	85684.9	187964	2.19	1.07573	0.256064	0.840449	0.143144	0.709459	PARL
H3BND8;Q93009-3;Q93009	Ubiquitin carboxyl-terminal hydrolase;Ubiquitin carboxyl-terminal hydrolase 7	USP7	96379	57494.1	48223.6	90037.2	198230	121941	719041	67029.1	590041	61542.3	586981	663801	80570.2	74026.1	73594.1	151943	54530.7	275062	86932.9	-3.16	1.08723	0.0646197	0.686782	0.143314	0.709459	USP7
J3KNW4;A0A0A0MSG2;Q14192	Four and a half LIM domains protein 2	FHL2	1.5648e+06	3.152e+06	3.6909e+06	826500	2.2293e+06	2044100	1.2465e+06	1741400	1.5919e+06	2593700	1.0622e+06	4.4643e+06	4.0519e+06	8769506	3484701	3.3951e+06	925211	2.18397e+06	4.12528e+06	1.89	0.859458	0.230441	0.840449	0.143993	0.709459	FHL2
Q14677-2;Q14677;Q14677-3	Clathrin interactor 1	CLINT1	821411	453901	641721	597551	1.2994e+06	359771	222341	335751	384671	112494	391291	126531	696971	733561	477981	990471	524831	478903	684763	1.43	0.752418	0.0420664	0.62173	0.144423	0.709459	CLINT1
E7EPT4;P19404	NADH dehydrogenase [ubiquinone] flavoprotein 2, mitochondrial	NDUFV2	251031	162691	135091	529131	359301	411161	345211	237571	380461	201581	505141	244401	357461	80637	122611	264451	209021	313564	206836	-1.52	0.674317	0.167566	0.82235	0.144573	0.709459	NDUFV2
O14672-2;O14672	Disintegrin and metalloproteinase domain-containing protein 10	ADAM10	62059.3	74523	79922	169460	29839.2	104391	1.116e+06	820241	1.2977e+06	9658906	3.9793e+06	6805002	192531	1.4633e+06	57669	77140	36992	2.01645e+06	365527	-5.52	2.30477	0.202805	0.840449	0.144662	0.709459	ADAM10
H0YJ97;Q15643	Thyroid receptor-interacting protein 11	TRIP11	85272.2	59969.6	40642.3	608101	411221	212068	290171	107318	124947	44812.4	99653.1	280791	74160.3	99113.6	60753.4	65521	86038.9	197081	77117.5	-2.56	0.904971	0.041107	0.62173	0.144731	0.709459	TRIP11
Q9Y5S2	Serine/threonine-protein kinase MRCK beta	CDC42BPB	137231	120191	61317.5	202433	69929.9	246689	342351	284021	3.4147e+06	3.4618e+06	63208.3	130567	30960.3	126454	151851	299083	56801	711203	133030	-5.35	1.9617	0.147953	0.80332	0.144783	0.709459	CDC42BPB
K7EPQ7;Q5BJH7-2;Q5BJH7-6;Q5BJH7-3;Q5BJH7	Protein YIF1B	YIF1B	847881	2755501	1.2066e+06	174721	424541	272361	876041	737871	1.645e+06	738401	1611901	714751	113637	77548.7	685691	1.1969e+06	1.1816e+06	1.00046e+06	651076	-1.54	1.10711	0.311878	0.867339	0.145393	0.709459	YIF1B
P55273	Cyclin-dependent kinase 4 inhibitor D	CDKN2D	41303.7	163605	99308.1	145061	166173	57104.1	45461.6	29954.3	5.4074e+06	3678603	3.2357e+06	8562102	95906.1	157717	100642	90660.2	60656	1.80265e+06	101116	-17.83	1.60431	0.0913584	0.75866	0.1456	0.709459	CDKN2D
P62701;Q8TD47;C9JEH7;P22090	40S ribosomal protein S4, X isoform;40S ribosomal protein S4, Y isoform 2;40S ribosomal protein S4, Y isoform 1	RPS4X;RPS4Y2;RPS4Y1	878351	1791900	724111	658401	561441	1.2577e+06	1634902	1.0388e+06	1.4733e+06	1.6007e+06	1.2229e+06	1.5e+06	908931	2490101	1271401	2134301	2.3892e+06	1.19521e+06	1.83879e+06	1.54	0.520078	0.107598	0.771377	0.145982	0.709459	RPS4X;RPS4Y2;RPS4Y1
Q01995;H0YCU9	Transgelin	TAGLN	50324009	145360001	70864041	93829961	90323049	41104997	67340033	57494033	20566009	16294999	38125017	26845003	132450049	106180065	59500989	71496049	68174009	59872596	8.75602e+07	1.46	0.71015	0.050296	0.67613	0.145994	0.709459	TAGLN
P31040-2;P31040;D6RFM5	Succinate dehydrogenase [ubiquinone] flavoprotein subunit, mitochondrial	SDHA	210931	259521	128003	579511	338131	980511	557011	448821	216127	29916.8	101461	129238	770991	718111	497341	313051	221101	331599	504119	1.52	0.946963	0.0946927	0.75866	0.146213	0.709459	SDHA
C9JDR0;Q15738	Sterol-4-alpha-carboxylate 3-dehydrogenase, decarboxylating	NSDHL	472171	336301	463911	679741	688341	827301	654141	228061	904681	590311	893691	374251	703201	211891	122351	487321	506181	592742	406189	-1.46	0.691415	0.219269	0.840449	0.146775	0.709459	NSDHL
O94826	Mitochondrial import receptor subunit TOM70	TOMM70A	1568600	2004800	2.665e+06	2354901	3.8309e+06	4.7503e+06	8.3026e+06	7.5865e+06	8560302	11164008	8819700	9974501	5.0481e+06	2.6212e+06	1.4573e+06	2.4354e+06	3.8977e+06	5.96518e+06	3.09194e+06	-1.93	0.734024	0.088886	0.75866	0.146869	0.709459	TOMM70A
Q9UI12-2;Q9UI12;G3V126	V-type proton ATPase subunit H	ATP6V1H	1.0675e+06	1.3932e+06	840652	711951	1.3994e+06	1.6376e+06	1.4265e+06	1.4804e+06	101538	156498	3.1761e+06	299410	1.9528e+06	3.6682e+06	818081	1.1107e+06	1.5694e+06	1.1409e+06	1.82384e+06	1.6	0.957865	0.101066	0.760741	0.147435	0.710438	ATP6V1H
D6RA48;D6RBS3;D6RAK2;D6R9U2;D6RD15;D6RB69;D6RHZ8;D6RF69;P26572	Alpha-1,3-mannosyl-glycoprotein 2-beta-N-acetylglucosaminyltransferase	MGAT1	3.621e+06	5286899	537201	322251	653271	465101	83948.2	32836	54338.3	80070.6	225803	42748.5	427531	59109.3	5263800	7707801	341431	950456	2.75993e+06	2.9	2.18446	0.31598	0.867339	0.148127	0.710963	MGAT1
E9PNR6;Q07960	Rho GTPase-activating protein 1	ARHGAP1	787771	1.5327e+06	1.2426e+06	1.2982e+06	1.093e+06	2708701	825881	55898.4	59732.2	87856.6	119347	94327.1	1.6359e+06	2036601	1.1826e+06	1.0038e+06	219979	825502	1.21578e+06	1.47	1.13559	0.145182	0.802809	0.148514	0.710963	ARHGAP1
H7BY36;A0A0D9SFL3;B0QYK0;C9JGE3;Q01844-2;Q01844-6;Q01844-3;Q01844;Q01844-5	RNA-binding protein EWS	EWSR1	13278003	17357011	12529000	4883702	9096298	9964102	8.1969e+06	5.4595e+06	12592002	14144993	10074002	10148997	12628997	21686999	16081006	17649991	9522904	1.06437e+07	1.5514e+07	1.46	0.451437	0.0534276	0.686782	0.148836	0.710963	EWSR1
P80723;P80723-2	Brain acid soluble protein 1	BASP1	8766098	342281	15077999	246521	359751	276291	397431	434611	45523.7	73147.9	239327	498291	371231	958811	9283200	14112006	115061	2.22977e+06	4.96806e+06	2.23	2.47812	0.319501	0.867339	0.149043	0.710963	BASP1
A0A087WUL2;P49720;A0A087WXQ8;A0A087WY10	Proteasome subunit beta type-3	PSMB3	699311	191151	99561.6	1.9203e+06	2.5321e+06	785001	583701	82228	231131	176751	599281	421951	780181	169732	87613	67937.5	355901	693539	292273	-2.37	1.49702	0.206101	0.840449	0.150372	0.715232	PSMB3
P67936-2;K7ENT6;K7ERG3	Tropomyosin alpha-4 chain	TPM4	5.5096e+06	5256602	2.0646e+06	1311801	685941	7159301	34244013	44021021	13191008	47589969	20169991	17950005	2.212e+06	12763008	308511	4283101	10720994	1.65962e+07	6.05752e+06	-2.74	1.3496	0.271561	0.845955	0.151333	0.716172	TPM4
G3V1B9;E9PMQ9;E9PSI1;O15321-2;O15321;E9PNW2;E9PJC4;E9PQY7;E9PS99;E9PL78;E9PJM1	Transmembrane 9 superfamily member 1	TM9SF1	254261	460781	90818.6	70810.4	75064.9	32756.2	868691	64781.1	686201	159241	797431	726291	71074.9	77460.4	76149.9	290601	76302.6	357261	118318	-3.02	1.22725	0.107493	0.771377	0.151575	0.716612	TM9SF1
O15498-2;O15498	Synaptobrevin homolog YKT6	YKT6	6192097	4374100	6.2299e+06	769961	2.5443e+06	1.1985e+06	372851	786691	67543.4	70323	47690.2	326563	1.7791e+06	2512402	7.9216e+06	1661602	389521	1.91504e+06	2.85285e+06	1.49	1.60827	0.168523	0.82235	0.1522	0.716612	YKT6
P16152	Carbonyl reductase [NADPH] 1	CBR1	706071	347471	803170	1472302	1.3933e+06	2344702	465221	656191	1.1881e+06	1026001	325761	661671	1.4408e+06	697201	179061	274411	451841	949164	608663	-1.56	1.0315	0.223894	0.840449	0.15287	0.716612	CBR1
Q13563-2;Q13563-4;Q13563-5;Q13563-3;Q13563	Polycystin-2	PKD2	95072.3	45074.1	170796	82371	247166	112806	1.2464e+06	1.1964e+06	1.4536e+06	1.2414e+06	3.9947e+06	1.596e+06	802101	101924	75131.7	89805.3	249782	956816	263749	-3.63	1.67059	0.168268	0.82235	0.153041	0.716612	PKD2
Q16186	Proteasomal ubiquitin receptor ADRM1	ADRM1	107362	76517.8	13935	50388	110571	67233.9	109809	119480	103306	197411	90363	94418.9	197236	187527	82428	138019	113879	95066.3	143818	1.51	0.574727	0.0612949	0.686782	0.153975	0.717532	ADRM1
P61009	Signal peptidase complex subunit 3	SPCS3	2116002	4862204	4.185e+06	1.0822e+06	2.25e+06	1.7908e+06	4463302	2.8668e+06	1414001	1.4238e+06	1.2211e+06	1.7718e+06	3.0269e+06	3453500	5442599	7.0373e+06	1.3458e+06	2.45392e+06	4.06122e+06	1.65	0.76993	0.177941	0.8391	0.155334	0.721154	SPCS3
I3L2I6;I3L4B7;I3L2L4;P51688	N-sulphoglucosamine sulphohydrolase	SGSH	226776	52236.7	86341.6	68269.4	161451	423611	204586	109061	41617.8	122231	197609	143152	122151	61145.7	79935.2	54022.6	76658.8	153078	78782.7	-1.94	0.762168	0.0504247	0.67613	0.155696	0.721154	SGSH
P46100-2;P46100-5;P46100-3;P46100-4;P46100	Transcriptional regulator ATRX	ATRX	196855	98716.2	1.433e+06	488171	103728	90557.7	174304	2.9151e+06	130600	114982	71558.4	297829	156609	104268	79657.2	95115.7	142276	509617	115585	-4.41	1.68606	0.0667933	0.687796	0.155831	0.721154	ATRX
Q9UBR2	Cathepsin Z	CTSZ	1.021e+06	609351	985781	3.069e+06	3193500	2.7725e+06	1.9642e+06	1.2261e+06	1.215e+06	127406	1.6198e+06	77878	3.6055e+06	51674.9	25288.8	830741	1.7717e+06	1.49013e+06	1.25698e+06	-1.19	1.38787	0.392741	0.881922	0.155862	0.721154	CTSZ
A0A087WXW9;P20908;H7BY82	Collagen alpha-1(V) chain	COL5A1	177256	10352	215799	364271	73524.2	106898	90941.5	125718	531891	857361	1.0915e+06	993311	141641	28535.9	199755	88195.1	91471.3	386569	109920	-3.52	1.16111	0.131738	0.79789	0.156731	0.721519	COL5A1
F5H6E2;O00159-3;O00159;O00159-2	Unconventional myosin-Ic	MYO1C	5.2939e+06	4.0646e+06	2.3709e+06	4.5428e+06	4.548e+06	5121300	4.1597e+06	3.324e+06	5.9753e+06	5.4209e+06	7288603	6.7065e+06	6356202	10508006	6408102	4261203	7.8452e+06	4.90138e+06	7.07574e+06	1.44	0.430735	0.0717188	0.695637	0.158347	0.721519	MYO1C
E7ETZ4;Q9Y6E2;E9PFD4;B5MCE7;Q75MG1;B5MCH7	Basic leucine zipper and W2 domain-containing protein 2	BZW2	855951	655201	845211	640901	2.0825e+06	3.0339e+06	419751	1049201	573991	495051	122918	1.2968e+06	1.8307e+06	188311	391271	789491	82535.3	1.00595e+06	656462	-1.53	1.34872	0.298528	0.861523	0.158593	0.721519	BZW2
E9PJD9;E9PLL6;E9PLX7;P46776	60S ribosomal protein L27a	RPL27A	5984204	6.4611e+06	6.2537e+06	2189802	2.4204e+06	3.7596e+06	4.7367e+06	3.1605e+06	5094699	3.0339e+06	2.8212e+06	5056003	5700804	5878105	6.9526e+06	7482401	3906900	4.24765e+06	5.98416e+06	1.41	0.429234	0.0324695	0.62173	0.158634	0.721519	RPL27A
P31689;P31689-2	DnaJ homolog subfamily A member 1	DNAJA1	6.6646e+06	5079701	12629999	5.969e+06	7797700	10125998	5493499	8731203	19933999	56564037	16011995	17747001	8489299	7646800	5.2843e+06	9062005	3.8685e+06	1.43957e+07	6.87018e+06	-2.1	1.03724	0.0639857	0.686782	0.159197	0.722397	DNAJA1
O43172-2;O43172	U4/U6 small nuclear ribonucleoprotein Prp4	PRPF4	473951	396531	247471	405821	407671	316391	369531	210761	501081	366401	339811	442051	182831	127534	222281	391981	459581	373123	276842	-1.35	0.562214	0.189173	0.840449	0.15981	0.72327	PRPF4
Q9H0U4;E9PLD0;Q92928	Ras-related protein Rab-1B;Putative Ras-related protein Rab-1C	RAB1B;RAB1C	42819.1	227014	66708.6	122823	139811	208417	146521	128791	76014	109885	51903	61253.7	349235	287519	147974	96372.1	85501.5	115163	193320	1.68	0.802698	0.177332	0.8391	0.160193	0.724138	RAB1B;RAB1C
M0QYM8;M0R054;M0QX65;B3KNJ4;Q9UBE0-2;Q9UBE0-3;Q9UBE0	SUMO-activating enzyme subunit 1;SUMO-activating enzyme subunit 1, N-terminally processed	SAE1	94610.1	21754	75195.2	61093.4	132513	161567	173582	25643.3	1110101	3003803	1.2055e+06	2.287e+06	104928	84505.2	40552.5	125478	88956	696030	88884.1	-7.83	1.49339	0.0981234	0.75866	0.161475	0.728972	SAE1
P50552;K7EM16	Vasodilator-stimulated phosphoprotein	VASP	559601	65782.5	856091	855492	158341	63720.1	512611	1.3858e+06	4.5209e+06	9896503	5.3681e+06	7032804	1.4881e+06	454411	1.0409e+06	53368	95178.1	2.60631e+06	626392	-4.16	1.60775	0.241926	0.840449	0.161704	0.728972	VASP
A0A087WZA9;A0A024R4K9;A0A087X266;Q9BXJ8-2;Q9BXJ8	Transmembrane protein 120A	TMEM120A;TMPIT	76755.9	72095.6	97335.2	191880	50604.8	97703.2	97442.7	132698	526111	632681	419361	85874.7	53843.8	83596.8	79145.1	147797	66404.3	206712	86157.3	-2.4	1.05976	0.0714847	0.695637	0.162449	0.729231	TMEM120A;TMPIT
A0A0C4DGI3;B4DJV2;O75390	Citrate synthase;Citrate synthase, mitochondrial	CS	4.6037e+06	2.3005e+06	6726201	5065899	2.9059e+06	8585997	11726994	11233000	8.0315e+06	7418504	8.132e+06	6689805	7052105	5.3579e+06	2.9575e+06	1.9877e+06	4.644e+06	6.95167e+06	4.39984e+06	-1.58	0.617961	0.131665	0.79789	0.163445	0.729231	CS
Q8TDN6	Ribosome biogenesis protein BRX1 homolog	BRIX1	613181	545011	842221	676711	667321	1006001	1.6021e+06	1.9817e+06	795221	967490	729341	547901	556011	401541	722821	762371	489161	914517	586381	-1.56	0.550264	0.0395725	0.62173	0.163746	0.729231	BRIX1
F2Z340;C9IZC9;H7BZ75;O75600;O75600-2	2-amino-3-ketobutyrate coenzyme A ligase, mitochondrial	GCAT	820831	102208	79581.7	26177.8	89434.5	87453.7	124019	83977.9	131284	38192.1	107500	83150.8	136994	176045	51310.5	220773	690561	147818	255137	1.73	1.75155	0.236421	0.840449	0.163776	0.729231	GCAT
P68363;P68363-2;P68366-2;P68366	Tubulin alpha-1B chain;Tubulin alpha-4A chain	TUBA1B;TUBA4A	78919953	39234989	43234989	197859905	141430097	122459961	38384013	88266049	47182013	56522997	23035987	35552001	103140057	21769989	41963005	18843013	37922981	7.60069e+07	44727809	-1.7	1.03421	0.178646	0.839856	0.16434	0.730061	TUBA1B;TUBA4A
P51153;H0YMN7;A0A087WWB9;P61006-2	Ras-related protein Rab-13;Ras-related protein Rab-8A	RAB13;RAB8B;RAB8A	4.2245e+06	2.5635e+06	4.3346e+06	47232	1133601	5192600	10268998	14997005	2947302	2.0867e+06	4801899	5024604	54684.8	1.9224e+06	4.7928e+06	2.1937e+06	1.4639e+06	4.80188e+06	2.0855e+06	-2.3	1.19078	0.318354	0.867339	0.167203	0.738602	RAB13;RAB8B;RAB8A
Q09161;X6R941	Nuclear cap-binding protein subunit 1	NCBP1	295741	388711	289601	464411	312161	427371	817932	492321	597951	375361	381881	408231	393681	176161	255091	257541	463721	437639	309239	-1.42	0.506882	0.108609	0.771377	0.167302	0.738602	NCBP1
F5H1H2;F5H2E6;A0A0C4DGG8;Q8IX12-2;Q8IX12;F5H3E1	Cell division cycle and apoptosis regulator protein 1	CCAR1	137461	96188.5	88324.7	221446	46771.8	66781	204705	50462.6	73576.5	1116201	747681	1.3641e+06	47659.2	42106.9	92494.3	221725	97105	351142	100218	-3.5	1.49605	0.132818	0.79789	0.167573	0.738602	CCAR1
P00491;G3V2H3;G3V5M2	Purine nucleoside phosphorylase	PNP	166111	149121	136441	756251	143221	446481	115281	421731	147311	308161	125670	211321	104941	264879	105631	105951	135791	260592	143439	-1.82	0.886583	0.0827763	0.74254	0.168561	0.742424	PNP
J3QLI9;P62314	Small nuclear ribonucleoprotein Sm D1	SNRPD1	192094	1869701	7612404	82335	54909.7	3308500	66293.8	1.1029e+06	205137	46700.9	99498.7	423211	3.3932e+06	471761	6029598	90051.6	687251	1.25531e+06	2.13437e+06	1.7	2.14185	0.285003	0.856632	0.171086	0.749245	SNRPD1
O00115-2;O00115	Deoxyribonuclease-2-alpha	DNASE2	246941	398791	370761	418581	210741	767991	44877.9	76847.3	145938	74601.1	41732.7	87365.6	1.3375e+06	266981	99537.9	1.9213e+06	69270.1	240431	738918	3.07	1.45338	0.346743	0.874135	0.171174	0.749254	DNASE2
A0A087WTS8;A0A087WYC1;P34932	Heat shock 70 kDa protein 4	HSPA4	50397.5	990071	75734.1	2.2932e+06	1.433e+06	2.206e+06	91271.4	225222	235458	92812.3	582461	206280	2.1649e+06	174450	35051.1	52014.5	59383.1	706826	497160	-1.42	2.2194	0.324369	0.867339	0.171738	0.749254	HSPA4
P39023;G5E9G0	60S ribosomal protein L3	RPL3	1.1699e+06	1.0414e+06	2.044e+06	1196201	4.335e+06	1.0014e+06	853071	800832	2.717e+06	1.023e+06	1.161e+06	2630902	4635603	2.2735e+06	1.6207e+06	3.3859e+06	1.0717e+06	1.66448e+06	2.59748e+06	1.56	0.847635	0.167379	0.82235	0.172795	0.749254	RPL3
Q96QC0	Serine/threonine-protein phosphatase 1 regulatory subunit 10	PPP1R10	108303	808911	894641	473301	601071	85115.2	25200.6	698891	97929.5	84762.2	1.711e+06	2.2436e+06	50904	982251	140784	125558	49942.4	652727	269888	-2.42	1.83198	0.238668	0.840449	0.172824	0.749254	PPP1R10
Q15149;Q15149-7;Q15149-8;Q15149-9;Q15149-5;Q15149-4;Q15149-6;Q15149-2;Q15149-3	Plectin	PLEC	6.75641e+06	13282006	3.3837e+06	11525001	12864006	17554995	19750997	7727902	12393005	18099011	29340009	19429999	24199997	14192009	10445000	14402994	77433025	1.43423e+07	28134605	1.96	1.10965	0.241673	0.840449	0.173367	0.749263	PLEC
Q92896;Q92896-3;Q92896-2;H3BM42	Golgi apparatus protein 1	GLG1	2.3299e+06	3661001	3229799	1.7311e+06	954830	1.1526e+06	3.8769e+06	6542502	2.4483e+06	59804.5	2.6284e+06	80705.7	4.3328e+06	2.6195e+06	2.8168e+06	2.7843e+06	3081202	2.39132e+06	3.12692e+06	1.31	0.7947	0.0887068	0.75866	0.174211	0.749263	GLG1
C9JP35;C9JMN4;Q92520	Protein FAM3C	FAM3C	1.0624e+06	1.3519e+06	2.135e+06	134201	354381	547601	4456604	7851098	46191.1	106964	113259	214929	7.2099e+06	1.2525e+06	1.8124e+06	1.5861e+06	156121	1.53121e+06	2.4034e+06	1.57	1.92363	0.252297	0.840449	0.17467	0.749263	FAM3C
P18206-2;P18206	Vinculin	VCL	37691009	37083985	42741001	46953017	79065953	70829009	11635000	25977999	10244996	8555595	9007502	9268705	50318021	89116025	37935017	40213993	19999995	3.24211e+07	4.75166e+07	1.47	0.930819	0.121766	0.792252	0.174863	0.749263	VCL
D6RGI3;D6RER5;Q9NVA2;D6RDU5;B1AMS2;Q14141-2;Q14141-4;Q14141;Q9NVA2-2	Septin-11;Septin-6	SEPT11;SEPT6	1357201	1773601	103543	2.5966e+06	3292303	1.6475e+06	136588	569271	1.7103e+06	60415	594601	1.1565e+06	4753402	159080	1706800	3.3155e+06	3011302	1.24987e+06	2.58922e+06	2.07	1.05834	0.280533	0.848501	0.17617	0.752199	SEPT11;SEPT6
O94874-3;O94874-2;O94874	E3 UFM1-protein ligase 1	UFL1	192021	83902	53989	188831	117101	89927	120951	144107	116618	148904	82495	82959.8	54439	134470	24043.9	90748	123061	118484	85352.4	-1.39	0.654427	0.254643	0.840449	0.176542	0.752199	UFL1
H0Y9R4;D6RAN4;H0Y9V9;P32969	60S ribosomal protein L9	RPL9	424151	502931	451501	92683.6	314931	298701	237941	339001	403431	67161.9	433631	44664.1	388101	316221	409021	415371	550471	300894	415837	1.38	0.564753	0.0541006	0.686782	0.179133	0.760933	RPL9
P09211;A8MX94	Glutathione S-transferase P	GSTP1	11580995	4.1184e+06	8811903	26588009	19207999	18100997	2456000	6.0211e+06	2.2685e+06	2724601	1.3027e+06	2.2982e+06	8885205	457991	10315998	3.651e+06	1.008e+06	8.78995e+06	4.86364e+06	-1.81	1.32863	0.325105	0.867339	0.179205	0.760933	GSTP1
P63096;P63096-2	Guanine nucleotide-binding protein G(i) subunit alpha-1	GNAI1	361011	394941	192934	367811	274651	326481	516321	417761	299141	264941	75745.3	412911	351321	38940.4	88135.3	374571	378351	325387	246264	-1.32	0.769453	0.336666	0.872343	0.180532	0.761905	GNAI1
H0YMZ1;H0YL69;P25789;H0YMI6;H0YMA1;H0YN18;H0YKT8;P25789-2	Proteasome subunit alpha type;Proteasome subunit alpha type-4;Proteasome subunit beta type	PSMA4	635971	519101	485721	2.1805e+06	1.5282e+06	1.0738e+06	974521	481741	968521	872371	1.1734e+06	94061.1	882981	559671	84113.3	348961	769301	915659	529006	-1.73	0.856891	0.263313	0.840449	0.181862	0.761905	PSMA4
A0A1W2PS52;P04080	Cystatin-B	CSTB	1893402	1.8867e+06	1.719e+06	2705201	2732400	50691	80334.7	312991	112016	292751	290121	361521	64037.8	2.6973e+06	4.5971e+06	4344299	824051	1.03643e+06	2.50536e+06	2.42	1.30804	0.34577	0.874135	0.181908	0.761905	CSTB
Q9NZU5;Q9NZU5-2;H7C3D2;B4DEY6;C9IYS1	LIM and cysteine-rich domains protein 1	LMCD1	1.3804e+06	1.4916e+06	1.9181e+06	4.3343e+06	5526703	2.0487e+06	1.8256e+06	6.3403e+06	6312304	8922898	3.1307e+06	4844603	2.4905e+06	1.7611e+06	3.59e+06	1765901	1.4141e+06	4.00635e+06	2.20432e+06	-1.82	0.723356	0.07953	0.734343	0.182058	0.761905	LMCD1
Q7Z4Q2	HEAT repeat-containing protein 3	HEATR3	57593	271569	93978.5	124061	86730	73646	122531	85226	106731	159543	82317	154000	38583	98468.8	119275	62354.7	73717	118160	78479.7	-1.51	0.629495	0.127781	0.797726	0.182399	0.761905	HEATR3
P11021	78 kDa glucose-regulated protein	HSPA5	35865993	38917993	30658007	119920057	42372981	81506009	84306009	181110017	66112961	22635999	129709969	32641999	31842999	18581993	9275901	38594017	186640033	7.21465e+07	5.6987e+07	-1.27	1.45784	0.328044	0.867339	0.182844	0.761905	HSPA5
F5H157;Q15286	Ras-related protein Rab-35	RAB35	104534	109543	473541	114089	86651.9	84442	3110499	2.4935e+06	72690.1	2152502	1708500	2.3272e+06	142424	100758	124229	523201	167446	1.06981e+06	211612	-5.06	1.38373	0.136604	0.79789	0.18363	0.761905	RAB35
P54727;Q5W0S5;Q5W0S4	UV excision repair protein RAD23 homolog B	RAD23B	23816009	21401997	23162999	575811	3940801	1.5088e+06	340271	355301	1.8476e+06	3.5149e+06	1.2058e+06	1737100	1.7142e+06	3.6101e+06	38213985	51001029	985301	6.95062e+06	1.91049e+07	2.75	1.86119	0.338651	0.872343	0.183696	0.761905	RAD23B
A6PVX3;Q5VWC4;P55036-2;P55036	26S proteasome non-ATPase regulatory subunit 4	PSMD4	75699	108298	63503.8	65909.6	65701.6	71916.2	47849.9	107429	1.2151e+06	579351	202545	628271	90292.9	41100	68649.2	107993	89699.7	269298	79547	-3.39	1.37558	0.0926328	0.75866	0.18445	0.761905	PSMD4
B1AJQ6;Q86Y82	Syntaxin-12	STX12	957191	2.7367e+06	968192	673631	707751	418231	1.844e+06	1.78e+06	902801	417621	1.3141e+06	471491	671341	123074	277101	794211	2.2894e+06	1.09931e+06	831025	-1.32	1.21831	0.337795	0.872343	0.18511	0.761905	STX12
P31937;H7BZL2	3-hydroxyisobutyrate dehydrogenase, mitochondrial	HIBADH	280091	173899	25243.8	58071.1	93350.1	49616.8	72169.6	125063	103047	63465.7	28374.2	104032	60395.9	256797	67695.6	98230.2	449221	98035.3	186468	1.9	1.15336	0.261659	0.840449	0.185215	0.761905	HIBADH
P62277;E9PS50;J3KMX5	40S ribosomal protein S13	RPS13	6380197	2.9736e+06	2609701	1.1758e+06	2.4068e+06	2.7925e+06	1.1572e+06	1.9396e+06	1.2702e+06	3.4762e+06	895091	1.8859e+06	2.8266e+06	3565901	6511205	3.5186e+06	1.5933e+06	2.41357e+06	3.60312e+06	1.49	0.797557	0.143381	0.802809	0.185521	0.761905	RPS13
Q7Z417	Nuclear fragile X mental retardation-interacting protein 2	NUFIP2	120155	53749.2	37120.6	130019	77113.4	119329	66364.1	72094.4	521021	1.5747e+06	574101	781712	92281.9	38029.9	68063.5	75716.1	219949	343957	98808	-3.48	1.5184	0.141964	0.802809	0.185806	0.761905	NUFIP2
P11166	Solute carrier family 2, facilitated glucose transporter member 1	SLC2A1	1.4502e+06	2594602	932691	1.6429e+06	1.8703e+06	1.081e+06	1.6496e+06	671931	1.7455e+06	956531	1.5277e+06	1.251e+06	1.2493e+06	3.2078e+06	2.0902e+06	2.523e+06	1.412e+06	1.44783e+06	2.09646e+06	1.45	0.525341	0.115247	0.780996	0.186188	0.761905	SLC2A1
P62318-2;P62318	Small nuclear ribonucleoprotein Sm D3	SNRPD3	810422	1.7174e+06	1.8058e+06	2.5282e+06	2.0368e+06	2.6215e+06	3.4593e+06	4790903	1.2631e+06	1.1395e+06	1356801	1.1022e+06	826471	2.0752e+06	1.5719e+06	1.2122e+06	698481	2.05266e+06	1.27685e+06	-1.61	0.713354	0.123401	0.796169	0.187095	0.763231	SNRPD3
Q7L523;Q5VZM2-2;Q5VZM2;Q5VZM0	Ras-related GTP-binding protein A;Ras-related GTP-binding protein B	RRAGA;RRAGB	82816.1	1.6987e+06	60392.9	4029202	1.3911e+06	1.7777e+06	1.1432e+06	1.0567e+06	776011	1.3192e+06	645721	598641	39664.9	263201	1.6232e+06	140678	1.8282e+06	1.21495e+06	778989	-1.56	1.41144	0.35264	0.875155	0.187439	0.763231	RRAGA;RRAGB
P50416-2;P50416	Carnitine O-palmitoyltransferase 1, liver isoform	CPT1A	1.1256e+06	1.0919e+06	1.3982e+06	710671	2.0341e+06	2.0069e+06	671491	774711	1.4415e+06	206400	100797	1.5646e+06	1.4458e+06	2.1145e+06	1.3523e+06	1.2101e+06	1.3555e+06	1.09391e+06	1.49564e+06	1.37	0.622501	0.0673708	0.687985	0.189358	0.772222	CPT1A
P13489;E9PIM9	Ribonuclease inhibitor	RNH1	10757995	5698702	8485596	31373017	12698999	23393011	10195003	11835008	8997005	14494992	7800804	18614007	27235017	5472101	9591805	2.2351e+06	7.6937e+06	1.36953e+07	1.04455e+07	-1.31	1.08124	0.313212	0.867339	0.190318	0.772853	RNH1
Q9UHG3;F8W8W4;Q9UHG3-2;C9JM55;C9K055	Prenylcysteine oxidase 1	PCYOX1	3.3635e+06	6068200	55553.8	7.3289e+06	4.437e+06	4.2865e+06	60783.3	3.255e+06	4409798	51867	3331002	4793298	2.4062e+06	6006898	3.0514e+06	3.762e+06	5974299	3.45345e+06	4.24016e+06	1.23	0.786864	0.12635	0.796602	0.190483	0.773481	PCYOX1
Q16666-3;Q16666-2;Q16666;H3BM18;X6RHM1;A0A0A0MRB1;Q16666-6	Gamma-interferon-inducible protein 16	IFI16	38793.2	130182	91154.9	23456	372751	475761	70265.8	60878.6	70282.2	41575	59163.8	79329.2	185667	437331	147911	77602.1	77134.9	126133	185129	1.47	1.39263	0.191415	0.840449	0.191742	0.774725	IFI16
Q13643	Four and a half LIM domains protein 3	FHL3	488831	613651	855391	329791	644651	365681	426831	544401	614171	121003	609401	88859.2	461261	1.3394e+06	741101	794301	341461	475222	735505	1.55	0.704283	0.143381	0.802809	0.192167	0.774725	FHL3
O15173;O15173-2	Membrane-associated progesterone receptor component 2	PGRMC2	5156104	10130002	3.5519e+06	3.7098e+06	2.8505e+06	2.6153e+06	2.9847e+06	2074302	2.8127e+06	1.278e+06	1.461e+06	1.6126e+06	2.3335e+06	3.7579e+06	10878996	7070197	2.7404e+06	3.35308e+06	5.3562e+06	1.6	0.981462	0.210914	0.840449	0.19405	0.780822	PGRMC2
H0Y3P2;D3DQV9;P78344-2;P78344;E9PKF8;H0YCH5	Eukaryotic translation initiation factor 4 gamma 2	EIF4G2	1.36e+06	4469703	3.7784e+06	1.3321e+06	2747600	841181	1.1523e+06	1.5357e+06	1.4452e+06	1.5895e+06	83694.4	2.2681e+06	2.6787e+06	7904600	1.6058e+06	1.8196e+06	1.8622e+06	1.88362e+06	3.17418e+06	1.69	1.07074	0.162509	0.812946	0.194326	0.781421	EIF4G2
Q01518-2;Q01518	Adenylyl cyclase-associated protein 1	CAP1	29200003	10101997	15918006	16457006	27677019	9569298	11427005	14379002	13860995	22325005	10551008	21680003	39522993	18865995	29578013	17006993	16301010	1.69289e+07	2.4255e+07	1.43	0.577386	0.11661	0.783803	0.196112	0.782609	CAP1
Q7KZF4	Staphylococcal nuclease domain-containing protein 1	SND1	1.4764e+06	1.3838e+06	1.8353e+06	1.7946e+06	1.5913e+06	1.753e+06	1.5156e+06	2.239e+06	1.9654e+06	2480900	2.5328e+06	2.211e+06	363291	1.2334e+06	1.674e+06	1679900	2.6184e+06	1.89826e+06	1.5138e+06	-1.25	0.578168	0.31975	0.867339	0.196125	0.782609	SND1
E9PLT0;O75534-2;O75534;O75534-3;O75534-4	Cold shock domain-containing protein E1	CSDE1	1.6914e+06	106577	89901.4	2.2292e+06	1.3983e+06	1.952e+06	903491	1.095e+06	1.7713e+06	1.5356e+06	1.1541e+06	1.8797e+06	2.1008e+06	1.5505e+06	44432.5	63772.5	1.5306e+06	1.31722e+06	1.05802e+06	-1.24	1.03345	0.415433	0.883584	0.198002	0.785523	CSDE1
K7EMH1;K7ERI7;P35268;K7EJT5;K7EP65;K7EKS7;K7ELC4	60S ribosomal protein L22	RPL22	1.5472e+06	3.3684e+06	1.328e+06	2.2241e+06	2.3272e+06	934221	381321	673941	1.7196e+06	689221	549201	1.398e+06	3.5464e+06	1.3701e+06	1.0654e+06	4953999	1.0859e+06	1.42837e+06	2.40436e+06	1.68	0.957697	0.226883	0.840449	0.198204	0.785523	RPL22
P04843;B7Z4L4	Dolichyl-diphosphooligosaccharide--protein glycosyltransferase subunit 1	RPN1	2.4689e+06	2878601	1.8412e+06	7.4545e+06	3.5672e+06	5.2291e+06	7.5306e+06	5.9678e+06	4.2062e+06	3509603	4.89e+06	4.7778e+06	2.862e+06	2.7934e+06	1.9177e+06	2.4916e+06	5098904	4.52679e+06	3.03272e+06	-1.49	0.567829	0.09719	0.75866	0.19908	0.785523	RPN1
Q14195;Q14195-2	Dihydropyrimidinase-related protein 3	DPYSL3	119294	102419	117860	602541	103191	112801	61930.8	72603.4	50156.8	3.0739e+06	117106	98478	100379	51411.4	43569.3	65422	167081	386024	85572.6	-4.51	2.30271	0.135411	0.79789	0.199539	0.785523	DPYSL3
C9JCJ5;Q15274	Nicotinate-nucleotide pyrophosphorylase [carboxylating]	QPRT	195187	62117.3	84847.2	38119.6	81975.8	50879.5	64446.6	158515	144468	103617	52967.6	77045.6	89115	73349.7	157176	196713	143196	92848.9	131910	1.42	0.649699	0.117418	0.783803	0.199575	0.785523	QPRT
C9JHG2;G3XAJ6;Q14699	Raftlin	RFTN1	75621.8	48531.3	80333.1	118602	103358	45486.3	214482	108594	160011	1.2173e+06	901561	101769	96936.4	73794.3	43746.5	183621	48430	264638	89305.6	-2.96	1.57122	0.147271	0.802809	0.200649	0.785894	RFTN1
O43665-2;O43665;O43665-3	Regulator of G-protein signaling 10	RGS10	13655.1	56210.8	54256.1	76543.3	91819.9	186326	86722.6	306321	112039	157842	27865.1	118508	173321	90323.6	328812	64093.2	164311	107342	164172	1.53	0.976347	0.175257	0.8391	0.200903	0.785894	RGS10
P09493-8	Tropomyosin alpha-1 chain	TPM1	736471	3357499	3.9217e+06	2.1199e+06	1.2146e+06	63918.1	1.4562e+06	175420	1.1897e+06	95012.9	64861.5	1.6036e+06	116585	7997503	748071	3331002	4.0862e+06	1.33324e+06	3.25587e+06	2.44	1.35919	0.341111	0.872343	0.201273	0.785894	TPM1
P60953;P60953-1	Cell division control protein 42 homolog	CDC42	20210991	17041993	8533499	6.5685e+06	3.7951e+06	18254007	31753999	13412994	17753995	25537999	16788999	30162017	11229006	28543007	10385995	6152699	3116002	1.74845e+07	1.18853e+07	-1.47	0.969654	0.269639	0.845087	0.202042	0.785894	CDC42
P54886-2;P54886	Delta-1-pyrroline-5-carboxylate synthase;Glutamate 5-kinase;Gamma-glutamyl phosphate reductase	ALDH18A1	2203900	701101	1.6297e+06	436221	723081	1.7978e+06	4.2685e+06	3.3602e+06	3.6457e+06	3.5392e+06	3.7804e+06	3087102	1.3557e+06	836931	1.8265e+06	1981100	538591	2.43108e+06	1.30776e+06	-1.86	0.73158	0.153941	0.810808	0.203053	0.785894	ALDH18A1
P28482-2;P28482	Mitogen-activated protein kinase 1	MAPK1	114248	92472	622961	53759.6	96799.6	14494	122710	548591	88418	107679	94774.6	71369.5	123898	804072	66391.5	115721	421671	169023	306351	1.81	1.54879	0.279752	0.848501	0.20315	0.785894	MAPK1
Q13200-2;Q13200-3;Q13200;H7C1H2	26S proteasome non-ATPase regulatory subunit 2	PSMD2	10183001	2.6431e+06	3.1724e+06	6668797	5.7956e+06	6.1389e+06	3.597e+06	7.2792e+06	6.4207e+06	12375993	6945302	9092006	11662998	8299103	1.7429e+06	2132400	2.4573e+06	6.69267e+06	5.25894e+06	-1.27	0.953114	0.32065	0.867339	0.20654	0.785894	PSMD2
Q15654;H7BZE2;Q15654-3;Q15654-2	Thyroid receptor-interacting protein 6	TRIP6	84547.4	24287.2	41623.1	91043.3	140637	282542	53441.6	142692	144381	114724	131147	132217	127150	609911	233535	141226	44486.4	115274	231262	2.01	1.12369	0.311717	0.867339	0.206676	0.785894	TRIP6
Q13263;Q13263-2	Transcription intermediary factor 1-beta	TRIM28	3.9306e+06	385631	926091	643441	729581	681411	2.8965e+06	361511	3.907e+06	5962400	4867098	895731	206581	990911	1.6093e+06	2.1316e+06	284661	2.18225e+06	1.04461e+06	-2.09	1.21983	0.280063	0.848501	0.207237	0.785894	TRIM28
H7C3T4;Q13162	Peroxiredoxin-4	PRDX4	415641	615261	342261	428771	415431	254541	154562	165739	443221	362041	91318.2	37959.3	311381	349731	390851	543771	492711	310562	417689	1.34	0.597654	0.0717291	0.695637	0.207293	0.785894	PRDX4
P67936	Tropomyosin alpha-4 chain	TPM4	9071703	39997977	19150997	38292981	30081017	35481005	91502969	118459961	74390001	93640977	106540041	79652025	43987977	39108005	12367995	22845007	44626993	6.13551e+07	3.25872e+07	-1.88	0.743884	0.158616	0.811618	0.207349	0.785894	TPM4
A0A087X0T3;A7E2Y1;A7E2Y1-3	Myosin-7B	MYH7B	56806.5	167073	83326.8	113682	65821.6	182521	967331	649261	564341	644281	545701	587351	401961	234633	124815	57251.4	74479.9	385625	178628	-2.16	1.12823	0.216648	0.840449	0.207913	0.785894	MYH7B
F8W1N5;F8VZJ2;F8VNW4;F8W0W4;H0YHX9;Q13765;E9PAV3-2;E9PAV3	Nascent polypeptide-associated complex subunit alpha;Nascent polypeptide-associated complex subunit alpha, muscle-specific form	NACA	1.8299e+06	770691	2.9504e+06	135743	1.0607e+06	57228.4	554821	845011	386881	66798.9	511231	76128.7	1.2885e+06	314481	623831	819991	1.685e+06	770461	946361	1.23	1.25401	0.162906	0.812946	0.208163	0.785894	NACA
P23528;G3V1A4;E9PP50;E9PK25;E9PQB7	Cofilin-1	CFL1	36646997	17865011	36410985	42771977	29333997	36093985	41581013	61402973	24428999	28600009	20645993	25221989	51929009	13560002	31507983	12432998	17574989	33416994	2.5401e+07	-1.32	0.746376	0.250042	0.840449	0.208191	0.785894	CFL1
B7Z8J4;P30419;K7EN42	Glycylpeptide N-tetradecanoyltransferase 1	NMT1	2369501	1.9335e+06	2.037e+06	1.3387e+06	1.5897e+06	1977000	119731	980801	91195.2	1.025e+06	40710.2	119793	740281	1.6069e+06	2094601	1.0856e+06	1.226e+06	1.13522e+06	1.35068e+06	1.19	0.85693	0.126568	0.796602	0.209133	0.785894	NMT1
P48147	Prolyl endopeptidase	PREP	83547.2	47624.1	43779.3	10076999	152687	98846.2	44086.8	89472.9	175628	68511.2	40463.2	143178	48985.7	40769013	274726	46884.1	157070	922069	8.25934e+06	8.96	3.82369	0.469246	0.918565	0.209581	0.785894	PREP
Q9BUF5;K7ESM5	Tubulin beta-6 chain	TUBB6	4.1882e+06	1.3109e+06	5.0857e+06	8656207	8.2679e+06	8851497	1.3587e+06	3916400	1.1803e+06	2.2933e+06	93589	3.2717e+06	10494997	5971101	9374306	5478703	1.1504e+06	4.03953e+06	6.4939e+06	1.61	0.953324	0.218719	0.840449	0.20986	0.785894	TUBB6
F8WF93;H7BZZ2;F8WE30;H7C0X4;Q92685	Dol-P-Man:Man(5)GlcNAc(2)-PP-Dol alpha-1,3-mannosyltransferase	ALG3	77570.7	47935.2	60743.7	76050.7	56848.5	95555.7	145157	132354	503311	533311	404941	592531	84570.9	131020	88973.7	60859.2	76567.5	227192	88398.3	-2.57	0.985777	0.0905599	0.75866	0.210279	0.785894	ALG3
G5E9R3;M0R0A1;C9J4Z3;Q6P4E4;E9PEL3;M0R2L6;P61513;A6NKH3	60S ribosomal protein L37a;Putative 60S ribosomal protein L37a-like protein	RPL37A;RPL37AP8	781241	1625402	1.5548e+06	168962	176701	275961	182122	64193.1	114379	93770.7	68313.2	55950.7	256651	101866	457851	2.3118e+06	504881	430150	726610	1.69	1.82515	0.287111	0.857993	0.210367	0.785894	RPL37A;RPL37AP8
A0A1W2PQ06;I3L1K7;A0A1W2PR23;A0A1W2PPW8;A0A1W2PQ77;A0A1W2PR02;A0A1X7SBU8;A0A1W2PRV0;A0A1W2PRP7;A0A1W2PPG5;A0A1W2PPP5;I3L4Z6;A0A1W2PPG1;A0A1W2PRC2;A0A1W2PQM3;A0A1W2PS81;E7EQ34;I3NI02;O14653-3;O14653;O14653-2;A0A1W2PRD0;A0A1W2PQ38;A0A1W2PQE0;A0A1W2PNV3;A0A1W2PPJ0;A0A1W2PRE6;A0A1W2PS12;A0A1W2PRL0;I3L0K1;A0A1W2PQP2	Golgi SNAP receptor complex member 2	GOSR2	868381	923760	1.5416e+06	131181	137319	137823	2825400	1.1602e+06	931861	141145	1.6583e+06	46130.2	540541	6.4041e+06	835601	1.2178e+06	270121	875259	1.85363e+06	2.12	1.68724	0.280229	0.848501	0.21086	0.785894	GOSR2
Q9UHV9	Prefoldin subunit 2	PFDN2	1413601	1.2028e+06	1.3733e+06	1.2823e+06	2926502	1.5787e+06	521701	2.1243e+06	744351	861851	62085.1	677081	924910	27941.2	938121	1.2375e+06	700581	1.23071e+06	765811	-1.61	0.858091	0.398426	0.881922	0.211022	0.785894	PFDN2
P63104;E7EX29;E7ESK7;E5RIR4;E9PD24;E7EVZ2;B0AZS6;P63104-2	14-3-3 protein zeta/delta	YWHAZ	135620081	110980057	206940049	101270009	118199953	124200017	73429969	118159953	45492973	51521029	44165009	43398029	172259953	159229921	134110065	145799985	66935017	9.77814e+07	1.35667e+08	1.39	0.584798	0.108587	0.771377	0.211245	0.785894	YWHAZ
O14966;P57729;Q13637	Ras-related protein Rab-7L1;Ras-related protein Rab-38;Ras-related protein Rab-32	RAB29;RAB38;RAB32	117951	126141	75179	235141	210591	164901	508731	193931	41186.5	71710.6	174691	272430	221471	42522	88313	52161.7	154391	182715	111772	-1.63	0.957756	0.229578	0.840449	0.211343	0.785894	RAB29;RAB38;RAB32
P62979;J3QS39;J3QTR3;F5H6Q2;F5GYU3;F5H2Z3;F5H265;B4DV12;F5H388;F5H747;F5GXK7;J3QKN0;Q5PY61;Q96C32;P62987;P0CG47;P0CG48;M0R1V7;Q49A90;M0R1M6;M0R2S1	Ubiquitin-40S ribosomal protein S27a;Ubiquitin;40S ribosomal protein S27a;Ubiquitin-60S ribosomal protein L40;Ubiquitin;60S ribosomal protein L40;Polyubiquitin-B;Ubiquitin;Polyubiquitin-C;Ubiquitin	RPS27A;UBB;UBC;UBA52	1028199681	734599681	1364899457	325339873	121620001	446860289	98450977	87470993	92066009	133290073	66078969	123590033	229799857	246259905	855879553	1139000449	228280065	385205503	5.39844e+08	1.4	1.37734	0.214018	0.840449	0.211435	0.785894	RPS27A;UBB;UBC;UBA52
Q9Y5B9	FACT complex subunit SPT16	SUPT16H	28454.6	29284	55134.1	190327	32987.7	174547	87244.5	42006.9	1.1212e+06	4234001	2430601	3.8799e+06	94755.7	128204	100585	23686	134203	1.02547e+06	96286.7	-10.65	1.61109	0.170478	0.829263	0.212741	0.788321	SUPT16H
A2A2V1;P04156-2;P04156	Major prion protein	PRNP	7695796	364551	1.2281e+06	2.3607e+06	990201	2.6353e+06	4.0064e+06	2.4314e+06	6491702	6247297	5.062e+06	4.4817e+06	4371903	3.8417e+06	798671	711631	924791	3.66626e+06	2.12974e+06	-1.72	1.07045	0.263684	0.840449	0.213773	0.788321	PRNP
H0YBT3;H0YAV9;Q9UIV1-2;Q9UIV1	CCR4-NOT transcription complex subunit 7	CNOT7	107801	30018	32076.7	83201	38182	22681	50191	63569.9	78851.4	59100.4	43571.5	192020	57020.2	124649	70728.2	59625.5	155437	66772	93492	1.4	0.84394	0.140034	0.802723	0.214696	0.788321	CNOT7
P40926;G3XAL0;P40926-2	Malate dehydrogenase, mitochondrial;Malate dehydrogenase	MDH2	3.1364e+06	6201404	1515401	26686015	20538999	24559991	23086995	18574011	12888997	14761991	10944997	12881995	16116997	15962008	1.5944e+06	2.6937e+06	8984203	1.46481e+07	9.07026e+06	-1.61	0.954445	0.312953	0.867339	0.215365	0.788321	MDH2
P62873-2;P62873;B1AKQ8;F6UT28;F6X3N5	Guanine nucleotide-binding protein G(I)/G(S)/G(T) subunit beta-1	GNB1	5.1708e+06	2.5579e+06	4466401	4518602	6890199	8070099	9142003	7838704	11523005	11685996	7.1049e+06	6.4381e+06	7.1583e+06	3.4486e+06	5287703	4.1959e+06	3.7918e+06	7.11723e+06	4.77646e+06	-1.49	0.500644	0.0750196	0.707649	0.216178	0.788321	GNB1
P61106;X6RFL8	Ras-related protein Rab-14	RAB14	4.6258e+06	2492400	4.1629e+06	4907702	11894002	6.7895e+06	25988991	9756407	5.9164e+06	4177001	5922404	7.625e+06	10873000	3.5716e+06	4.969e+06	3501599	1.7664e+06	7.85488e+06	4.93632e+06	-1.59	1.06872	0.230378	0.840449	0.216264	0.788321	RAB14
A6NMS2;B1ALA7;D3YTJ7;B1ALA9;A0A0B4J207;P60891-2;P60891;P21108;P11908;P11908-2	Ribose-phosphate pyrophosphokinase 1;Ribose-phosphate pyrophosphokinase 3;Ribose-phosphate pyrophosphokinase 2	PRPS2;PRPS1;PRPS1L1	640431	728231	216191	1.2679e+06	713301	709311	319931	597111	709351	772781	454361	783021	633071	141134	422761	557741	520561	659327	455054	-1.45	0.580706	0.234069	0.840449	0.216526	0.788321	PRPS2;PRPS1;PRPS1L1
P62714;P67775-2;P67775;E5RFI3;E5RHP4;E7ESG8;E5RHC1	Serine/threonine-protein phosphatase 2A catalytic subunit beta isoform;Serine/threonine-protein phosphatase 2A catalytic subunit alpha isoform;Serine/threonine-protein phosphatase	PPP2CB;PPP2CA	1.6046e+06	803571	564691	1.7376e+06	1.994e+06	2.1106e+06	441941	425471	725421	1.8004e+06	847881	822101	1.4489e+06	104819	802252	720711	911641	1.15652e+06	797665	-1.45	0.816709	0.350363	0.875045	0.216884	0.788321	PPP2CB;PPP2CA
Q08J23-3;Q08J23-2;Q08J23	tRNA (cytosine(34)-C(5))-methyltransferase	NSUN2	161520	121728	298491	1.5496e+06	1.3641e+06	931621	1.1763e+06	807591	606801	428151	607541	342221	959901	50261.4	237071	313291	697951	699639	451695	-1.55	1.06064	0.348067	0.874135	0.217597	0.788321	NSUN2
Q3LIE7;Q15392-2;Q15392;H7C4B7	Delta(24)-sterol reductase	Nbla03646;DHCR24	142591	213141	32469.4	64013.2	256691	274131	86935	406121	171304	1.4582e+06	150181	100469	162691	68529.3	86279.5	105922	91215.9	279687	102928	-2.72	1.42171	0.102569	0.760741	0.217895	0.788321	Nbla03646;DHCR24
U3KPX3;H0Y9X2;U3KQK7;P48729;P48729-2;U3KQ83;D6REM4;E7ETM0;P48729-3	Casein kinase I isoform alpha	CSNK1A1	68827.6	507861	318541	85618.6	108434	786721	198634	294461	1.1531e+06	2677101	1.1084e+06	2.7553e+06	71696.7	657521	374931	159351	176361	838584	287972	-2.91	1.39875	0.219174	0.840449	0.218867	0.788321	CSNK1A1
P46063	ATP-dependent DNA helicase Q1	RECQL	536291	470221	270701	1.0125e+06	785301	176712	557731	94822	1365601	682751	1.1184e+06	599401	806711	2.4716e+06	371001	475901	1.3086e+06	639203	1.08676e+06	1.7	0.989623	0.245313	0.840449	0.218897	0.788321	RECQL
O43852;O43852-3;O43852-2;O43852-4;O43852-10;O43852-5;O43852-6;O43852-13;O43852-14;O43852-15;O43852-11	Calumenin	CALU	10111002	43892997	26573003	16925011	19991007	10547995	19050013	8715103	25858993	20339013	21580003	12864993	17672989	34175989	13299999	30258993	52130969	1.97041e+07	2.95078e+07	1.5	0.71357	0.204323	0.840449	0.219064	0.788321	CALU
Q9Y657	Spindlin-1	SPIN1	120780	68491.6	72421.6	123394	120859	122627	49787.5	82384.1	420911	2.4593e+06	341101	463361	91750.1	147683	87440	106561	63174	370452	99321.7	-3.73	1.84476	0.109151	0.771377	0.219127	0.788321	SPIN1
P62136;E9PMD7;P62136-2;P62136-3	Serine/threonine-protein phosphatase PP1-alpha catalytic subunit;Serine/threonine-protein phosphatase	PPP1CA	2812401	1.9376e+06	1.1283e+06	3.4085e+06	1.1124e+06	4274299	6538801	6002500	5069202	3379503	2.6631e+06	5.2555e+06	4.0609e+06	1.3829e+06	1.984e+06	1.0032e+06	3.1255e+06	3.63184e+06	2.3113e+06	-1.57	0.741984	0.197284	0.840449	0.219918	0.788835	PPP1CA
H3BPE7;P35637-2;P35637	RNA-binding protein FUS	FUS	26281997	10771003	16256009	18873005	24669985	5.9325e+06	22830997	3.6e+06	9611799	7.3419e+06	10281006	7.19621e+06	5.5559e+06	2650400	8959105	25810015	5466403	1.36372e+07	9.68837e+06	-1.41	1.11787	0.295959	0.861523	0.220236	0.789346	FUS
C9JRY4;C9JNZ0;Q96IW7;C9JZ27;C9JDJ8	Vesicle-trafficking protein SEC22a	SEC22A	170332	136296	79766.6	197809	82742.8	37368.2	125815	94223.2	538342	146313	241230	174668	67849.1	78958.4	100241	101028	106140	168742	90843.3	-1.86	0.788356	0.0607773	0.686782	0.22107	0.789855	SEC22A
Q15061	WD repeat-containing protein 43	WDR43	516151	572951	642011	432181	598411	719041	2.8013e+06	1059701	67356	119837	193171	111979	737491	942301	610631	732681	597081	652841	724037	1.11	1.14676	0.0960455	0.75866	0.221718	0.789976	WDR43
Q5JNZ5;P62854	Putative 40S ribosomal protein S26-like 1;40S ribosomal protein S26	RPS26P11;RPS26	4725400	9997896	7262104	1.7049e+06	3950399	3.0541e+06	6.3034e+06	5910499	5644900	4871102	6405205	13087996	4289402	20659999	6757799	12598996	4.9948e+06	6.07649e+06	9.8602e+06	1.62	0.858281	0.249105	0.840449	0.222365	0.789976	RPS26P11;RPS26
G8JLH9;P40763-3;P40763-2;P40763	Signal transducer and activator of transcription;Signal transducer and activator of transcription 3	STAT3	94954	53558	216543	569771	86560	97262.9	108126	209343	125445	80806.7	45162.4	101060	76664	155009	61013.6	41670.2	71343	149049	81139.9	-1.84	1.09636	0.150391	0.810808	0.222659	0.789976	STAT3
Q9Y6M5	Zinc transporter 1	SLC30A1	1.1491e+06	970511	1.1634e+06	685541	330031	363401	848021	476351	604821	575361	663481	402641	301841	164142	765411	627771	599571	686055	491747	-1.4	0.659753	0.261333	0.840449	0.223474	0.789976	SLC30A1
P51911;K7ER02;B7Z7E1;P51911-2	Calponin-1;Calponin	CNN1	464971	951200	787831	261141	198291	28834.1	12589006	676241	1.4559e+06	1.0148e+06	980851	891171	271531	5984402	1234001	1.7259e+06	1.4417e+06	1.69169e+06	2.13151e+06	1.26	2.29334	0.268674	0.845087	0.223762	0.789976	CNN1
Q8WUJ3	Cell migration-inducing and hyaluronan-binding protein	CEMIP	385601	393111	89924	237421	174084	259961	66086.4	56192.9	92919.7	69419.4	507781	59784.5	63867.7	450471	140304	241323	1.2196e+06	199357	423114	2.12	1.3583	0.347949	0.874135	0.22472	0.792857	CEMIP
G5E9P3;Q9NYS0	NF-kappa-B inhibitor-interacting Ras-like protein 1	NKIRAS1	70153	69515.3	111653	111861	94856	73606	35453.9	89399	69477.3	81378.6	55059	52906.8	327292	44071.6	40721.2	193235	142389	76276.5	149542	1.96	0.850553	0.378749	0.881922	0.225253	0.793349	NKIRAS1
Q14669-4;Q14669;Q14669-2;Q14669-3	E3 ubiquitin-protein ligase TRIP12	TRIP12	108311	97955	72757	390671	212781	114752	145511	49486.6	111381	83732	206381	97785.2	96465	45271.9	146494	65643	84659	140959	87706.5	-1.61	0.788412	0.146306	0.802809	0.226759	0.794393	TRIP12
Q9UJU6;H0Y5J4;Q9UJU6-5	Drebrin-like protein	DBNL	71151	52621	71089	256614	95091.3	123323	105447	43375	425951	1.0409e+06	267121	749971	166446	139982	63862	54366	78693.4	275221	100670	-2.73	1.25306	0.147213	0.802809	0.227453	0.794393	DBNL
G3V4W0;B4DY08;B2R5W2;P07910-2;P07910;G3V576;G3V4C1;G3V2Q1;P07910-4;G3V555;G3V575;G3V5X6;G3V3K6;G3V251;B4DSU6;G3V4M8;P07910-3	Heterogeneous nuclear ribonucleoproteins C1/C2	HNRNPC	5.2086e+06	7.1091e+06	8627803	20837011	18290993	14970995	44491025	39461021	23370013	15682009	28427995	18099011	16343003	21114013	3.0957e+06	7632700	16839995	2.03813e+07	1.30051e+07	-1.57	0.82387	0.282342	0.850334	0.227577	0.794393	HNRNPC
I3L1P8;Q02978;Q02978-2	Mitochondrial 2-oxoglutarate/malate carrier protein	SLC25A11	1.4734e+06	3.6142e+06	2.924e+06	2135701	1.3099e+06	1.6736e+06	1.3729e+06	789011	2.0597e+06	940821	2514602	2.0672e+06	2.3724e+06	979221	3.0575e+06	5623998	2.8417e+06	1.90625e+06	2.97496e+06	1.56	0.713433	0.257512	0.840449	0.227779	0.794393	SLC25A11
B1APM4;P35610	Sterol O-acyltransferase 1	SOAT1	134443	124879	28602.7	63472.4	82078.3	155895	41599	114032	478861	1.2924e+06	538331	858681	202609	87115.2	79539.9	41827.8	98829.7	326106	101984	-3.2	1.35318	0.163976	0.815648	0.228665	0.794393	SOAT1
A2A2Q9;Q9Y312	Protein AAR2 homolog	AAR2	98588.1	110340	69122.5	35573	100657	249180	192187	185086	43793.7	92682.9	32236.3	79109.2	166324	202151	76208.8	133649	137259	107380	143118	1.33	0.711151	0.111386	0.777179	0.22899	0.794393	AAR2
H0YD13;H0Y2P0;P16070-18;P16070-12;P16070-14;P16070-13;P16070-11;P16070-10;P16070-16;P16070-8;P16070-17;P16070-6;P16070-4;P16070-3;P16070-7;P16070-5;P16070;E9PKC6;Q86UZ1;H0YE40;H0YDX6;H0YDW7;H0YCV9;H0Y5E4;P16070-19;P16070-15;P16070-9	CD44 antigen	CD44	2.076e+06	3402902	4133602	968841	1.693e+06	2.2131e+06	1.0001e+06	77723.1	1.5663e+06	1.4008e+06	62677.4	2.139e+06	2.7037e+06	1.9388e+06	2.6543e+06	3.1731e+06	955651	1.72784e+06	2.28511e+06	1.32	0.791091	0.149548	0.809136	0.22911	0.794393	CD44
P60174-1;P60174;P60174-4;U3KPZ0	Triosephosphate isomerase	TPI1	21321987	15739003	20633003	35487997	29749001	64920009	13076996	21783003	15489003	24349001	14716004	22648003	27411985	14252008	20425997	16622009	6758103	2.49928e+07	1.7094e+07	-1.46	0.720523	0.20868	0.840449	0.229384	0.794872	TPI1
Q93050-1;Q93050;Q93050-3;K7EM24;K7EN36;K7EPG4;F5H1T6;B7Z641;B7Z2A9	V-type proton ATPase 116 kDa subunit a isoform 1;V-type proton ATPase subunit a	ATP6V0A1	439271	440931	208901	51057	225751	380871	82190.8	98292.8	407631	338631	577211	339651	341871	326211	356861	360021	563401	299199	389673	1.3	0.607597	0.0817558	0.74254	0.231364	0.796767	ATP6V0A1
E9PGC0;P20936-2;P20936-4;P20936	Ras GTPase-activating protein 1	RASA1	47147	98813.5	185711	120302	216939	155786	59985.2	63801.1	20904.2	157154	74130.4	158157	52197	65050.1	71922.1	53914.2	69511.1	113236	62518.9	-1.81	0.562636	0.0628536	0.686782	0.231629	0.796767	RASA1
P11387	DNA topoisomerase 1	TOP1	98256.3	46975.5	155203	59027.9	232606	94967.9	77760.2	34624.1	112929	61981.4	65479.9	89602.1	138467	212090	105622	99675	82796.4	94117.8	127730	1.36	0.702839	0.117081	0.783803	0.232025	0.796767	TOP1
Q96CS3	FAS-associated factor 2	FAF2	638201	657891	549981	1.1842e+06	786591	415881	564781	689761	786310	1.4397e+06	717911	1.1703e+06	473941	770411	543741	549771	468921	800126	561357	-1.43	0.439786	0.040787	0.62173	0.232438	0.796767	FAF2
O94855;O94855-2;E9PDM8;E9PC44	Protein transport protein Sec24D	SEC24D	510021	634191	134631	181681	1.25e+06	770891	525471	975651	4084601	7.1905e+06	1.7905e+06	7072497	821051	286021	801231	677421	361651	2.09339e+06	589475	-3.55	1.30267	0.153393	0.810808	0.233356	0.797701	SEC24D
H0YLP6;H0YMF4;H0YKD8;P46779-4;P46779-5;P46779;P46779-2;P46779-3	60S ribosomal protein L28	RPL28	1.4695e+06	1.0189e+06	1.2711e+06	332641	843221	510631	4.0332e+06	3.9066e+06	7.4409e+06	9921800	7025704	7.83e+06	637051	417701	1.7423e+06	3.1571e+06	1.7153e+06	3.80035e+06	1.53389e+06	-2.48	1.14688	0.234496	0.840449	0.233678	0.797701	RPL28
J3KN36;A0A0G2JN29;A0A087X117;Q5JPE7-2;Q15155;P69849;Q5JPE7;A0A0G2JP90;A0A087WW46;Q5JPE7-3	Nodal modulator 2;Nodal modulator 1;Nodal modulator 3	NOMO3;NOMO1;NOMO2	1.5172e+06	2160202	958311	2395202	2.1236e+06	2.5346e+06	1.6471e+06	1.844e+06	2.453e+06	1.6277e+06	3562400	1.8553e+06	1875700	639381	659301	1.3709e+06	4.0602e+06	2.05655e+06	1.7211e+06	-1.19	0.87718	0.344606	0.874135	0.2348	0.799544	NOMO3;NOMO1;NOMO2
H7BXY5;Q0ZGT2-4;Q0ZGT2-3;Q0ZGT2-2;Q0ZGT2	Nexilin	NEXN	99229.9	68334.3	151676	518521	179510	194744	1.5356e+06	894861	717691	816911	1.1718e+06	906491	580271	1182801	53987	87212	122489	604614	405352	-1.49	1.43455	0.365843	0.881804	0.235179	0.799544	NEXN
K7EID2;Q9BT22-2;Q9BT22	Chitobiosyldiphosphodolichol beta-mannosyltransferase	ALG1	131753	82185.4	354231	80788.3	98011	136911	150844	92108.1	129602	177396	104140	115485	294601	65056	355181	423201	85240.3	137788	244656	1.78	0.851076	0.361617	0.881804	0.236169	0.799544	ALG1
P49207	60S ribosomal protein L34	RPL34	95253.6	60980.6	506521	111316	69210.7	90140.8	1.3484e+06	1.0352e+06	2.6754e+06	3790199	2.4072e+06	2.4008e+06	315841	112092	1.6953e+06	81565.6	90950	1.21589e+06	459150	-2.65	1.85696	0.296294	0.861523	0.236287	0.799544	RPL34
Q14344-2;Q14344	Guanine nucleotide-binding protein subunit alpha-13	GNA13	52236	45569.4	111186	566461	144491	153601	157181	168394	37468	100463	206934	80440.1	66381	87158.2	112580	62900	53285	152035	76460.9	-1.99	0.978333	0.0978746	0.75866	0.236533	0.79955	GNA13
P23458	Tyrosine-protein kinase JAK1	JAK1	311061	274991	72640.8	127283	414989	119027	422711	62104.2	430561	351681	341831	360701	62770.6	50767.1	250711	212531	319751	274132	179306	-1.53	0.835594	0.301891	0.861627	0.238489	0.79955	JAK1
Q16795;H3BRM9;F5H0J3	NADH dehydrogenase [ubiquinone] 1 alpha subcomplex subunit 9, mitochondrial	NDUFA9	78216	72792	88454.2	222891	206981	51404	129421	108419	173264	88016.5	142426	70202	64570	63875.8	43737.9	147241	90557	119374	81996.3	-1.46	0.679344	0.175967	0.8391	0.238518	0.79955	NDUFA9
O60502-2;O60502-4;O60502	Protein O-GlcNAcase	MGEA5	2748501	75945.5	39960.2	11065994	3353502	94402	215364	118696	57168.3	2.3361e+06	1.5904e+06	88675.7	3705400	41504.6	84673.2	93035.9	62067	1.81539e+06	797336	-2.28	2.68066	0.35733	0.880197	0.23894	0.79955	MGEA5
Q9UBM7	7-dehydrocholesterol reductase	DHCR7	910211	275091	72996.6	402511	826991	173228	641671	529491	1201201	4706801	1.367e+06	1.3114e+06	1.0067e+06	993871	135143	39152.9	654481	1.03488e+06	565870	-1.83	1.44544	0.388648	0.881922	0.238979	0.79955	DHCR7
K7EM02;K7EIJ8;Q8IYT4-2;Q8IYT4	Katanin p60 ATPase-containing subunit A-like 2	KATNAL2	4.6027e+06	5.9338e+06	5854102	7330602	4821798	8878301	2.2943e+06	2198400	2.5823e+06	1.9479e+06	1617400	105554	6.4307e+06	3038002	5563203	5.3365e+06	5583200	4.01393e+06	5.19032e+06	1.29	0.700602	0.125839	0.796602	0.239233	0.8	KATNAL2
Q9NRX4-2;Q9NRX4	14 kDa phosphohistidine phosphatase	PHPT1	103005	70058.7	53130.2	54228.8	294486	96712	93854.8	96427.6	94776.4	269396	167266	53940.7	41516.5	60769.8	34109.3	151874	104653	120607	78584.6	-1.53	0.923018	0.242734	0.840449	0.240792	0.8	PHPT1
P22314-2;P22314	Ubiquitin-like modifier-activating enzyme 1	UBA1	5062598	3.3385e+06	1.5982e+06	21165999	11229006	9652000	2.913e+06	1470800	7084700	5.8589e+06	5873599	7.268e+06	3746502	3.5532e+06	1.4244e+06	2586502	7.7513e+06	6.87628e+06	3.81238e+06	-1.8	1.00524	0.211753	0.840449	0.240998	0.8	UBA1
I3L1L3;Q9BQG0;Q9BQG0-2	Myb-binding protein 1A	MYBBP1A	186729	104245	137621	83454.8	117998	147981	571581	344231	254101	392191	351141	615361	161401	56321.5	164691	222851	194121	275553	159877	-1.72	0.767227	0.19539	0.840449	0.241625	0.8	MYBBP1A
Q9P2J5-2;Q9P2J5;Q9P2J5-3	Leucine--tRNA ligase, cytoplasmic	LARS	1.0982e+06	920361	783431	1.6063e+06	1.0794e+06	1.2203e+06	366341	2146500	79994	801551	88343.4	75284.3	1.2158e+06	801361	995471	811770	1.134e+06	855501	991681	1.16	0.77275	0.121606	0.792252	0.241714	0.8	LARS
P45974-2;P45974	Ubiquitin carboxyl-terminal hydrolase 5	USP5	293521	187251	237191	42214.4	306651	225711	178751	188771	170471	60830.8	122318	73033.9	265911	208461	210001	208071	219551	173893	222399	1.28	0.508902	0.0581979	0.686782	0.241854	0.8	USP5
A0A0R4J2G3;A0A0A0MTJ9;Q6PIU2;Q6PIU2-2;Q6PIU2-3	Neutral cholesterol ester hydrolase 1	NCEH1	3.785e+06	2.7135e+06	1.893e+06	1.311e+06	5018901	1.0895e+06	2.6757e+06	3.624e+06	2.3257e+06	1.148e+06	1779501	743651	2.2091e+06	701601	1.3234e+06	1.6488e+06	1.4318e+06	2.34229e+06	1.46294e+06	-1.6	0.664774	0.150919	0.810808	0.24463	0.800439	NCEH1
O60493-3;O60493;O60493-4	Sorting nexin-3	SNX3	4808900	3.0505e+06	3.3932e+06	1.0983e+06	1.6802e+06	2.4741e+06	857361	1618202	136949	876391	118230	807411	2.7637e+06	1.5936e+06	3.594e+06	2.1764e+06	957561	1.74331e+06	2.21705e+06	1.27	0.939773	0.167001	0.82235	0.244713	0.800439	SNX3
Q9P2X0;Q9P2X0-2	Dolichol-phosphate mannosyltransferase subunit 3	DPM3	3.4256e+06	2547101	2.655e+06	259131	462831	709511	165072	59093.4	89989.7	692541	51470.1	123045	570351	1.0456e+06	4.7334e+06	4.2942e+06	39492.5	936699	2.13661e+06	2.28	1.65196	0.423267	0.89042	0.244911	0.800439	DPM3
F5GXA0;Q8NBK3-2;Q8NBK3-5;Q8NBK3;Q8NBK3-3	Sulfatase-modifying factor 1	SUMF1	1.1285e+06	1994400	1.4173e+06	125729	100858	74621.2	1.3487e+06	1.5113e+06	893671	563421	1.4446e+06	828581	805841	955831	823901	1.3715e+06	2108401	952640	1.21309e+06	1.27	0.803565	0.146996	0.802809	0.244976	0.800439	SUMF1
O75911-2;O75911	Short-chain dehydrogenase/reductase 3	DHRS3	945931	1.4234e+06	873391	61932.6	86285.5	68208.8	1.738e+06	1.6931e+06	1.2256e+06	1.2026e+06	71868.7	1.9486e+06	53641	95115.4	1.1598e+06	1.2146e+06	95242.4	944910	523680	-1.8	1.38303	0.363407	0.881804	0.245569	0.800439	DHRS3
Q12797;Q12797-10	Aspartyl/asparaginyl beta-hydroxylase	ASPH	3.759e+06	682151	315891	4.9742e+06	2.6447e+06	2.7533e+06	5181100	6.9197e+06	1.122e+06	1.9907e+06	700541	833151	2794902	9018500	8.0857e+06	410711	4.9048e+06	2.65637e+06	5.04292e+06	1.9	1.07583	0.37571	0.881804	0.245641	0.800439	ASPH
A0A0U1RR32;A0A0U1RRH7;Q99878;Q96KK5;Q9BTM1;Q16777;Q6FI13;P20671;P0C0S8;H0YFX9;Q9BTM1-2;Q96QV6;P16104	Histone H2A type 1-J;Histone H2A type 1-H;Histone H2A.J;Histone H2A type 2-C;Histone H2A type 2-A;Histone H2A type 1-D;Histone H2A type 1;Histone H2A;Histone H2A type 1-A;Histone H2AX	HIST1H2AJ;HIST1H2AH;H2AFJ;HIST2H2AC;HIST2H2AA3;HIST1H2AD;HIST1H2AG;HIST1H2AA;H2AFX	192210033	126689969	194669985	45355989	65552977	110520009	30155997	28134003	18402009	19089999	5.7538e+06	18505991	57131013	46716981	202100017	187039953	30392985	7.12534e+07	1.04676e+08	1.47	1.2427	0.26259	0.840449	0.247296	0.805252	HIST1H2AJ;HIST1H2AH;H2AFJ;HIST2H2AC;HIST2H2AA3;HIST1H2AD;HIST1H2AG;HIST1H2AA;H2AFX
H3BLU7;O43488;Q8NHP1	Aflatoxin B1 aldehyde reductase member 2;Aflatoxin B1 aldehyde reductase member 4	AKR7A2;AKR7L	113145	82144.1	129331	25658987	7.77951e+06	4.7863e+06	896151	34150.8	111702	71017.8	60856.2	658431	173723	76846.9	67430.4	90320.6	890080	3.36514e+06	259680	-12.96	2.59666	0.246398	0.840449	0.250072	0.810526	AKR7A2;AKR7L
E9PP21;P21291;E9PS42;E9PND2	Cysteine and glycine-rich protein 1	CSRP1	572171	337221	603891	120341	346191	190021	286781	201331	513131	339981	1.0627e+06	338451	292651	1681402	659231	432161	303891	409351	673867	1.65	1.06406	0.29131	0.861523	0.250936	0.810526	CSRP1
G3V4T7;Q96NE9-2;Q96NE9	FERM domain-containing protein 6	FRMD6	859160	864651	825551	914501	922851	1.3693e+06	1.2732e+06	1.1652e+06	1.207e+06	1.4333e+06	1.1411e+06	1.3347e+06	2.2533e+06	2.1761e+06	966271	541401	48058	1.10921e+06	1.19703e+06	1.08	0.846403	0.516145	0.933055	0.250982	0.810526	FRMD6
O00148;Q13838;Q13838-2;A0A0G2JJZ9;Q5STU3;A0A140T9X3;H0Y400;F6S4E6;A0A0A0MT12;F6TRA5;K7EQN7;F6WLT2;O00148-3;O00148-2	ATP-dependent RNA helicase DDX39A;Spliceosome RNA helicase DDX39B	DDX39A;DDX39B	5758099	6086398	7622505	8321406	7469404	11850994	15808008	14137010	8662400	6160000	4237899	6462305	8711405	5649701	4769202	5578500	5165103	8.54804e+06	5.97478e+06	-1.43	0.49245	0.0652394	0.686782	0.251242	0.810526	DDX39A;DDX39B
B7ZAQ6-2;B7ZAQ6-3;P0CG08;B7ZAQ6;U3KPV2;E9PKY3	Golgi pH regulator A;Golgi pH regulator B	GPR89A;GPR89B	570921	666241	546691	344781	310371	245501	701961	301821	375381	448261	440061	417021	325851	80150.9	398161	483121	461751	447418	349807	-1.28	0.568553	0.351557	0.875045	0.251257	0.810526	GPR89A;GPR89B
F8VP99;F8VP63;F8VYN9;P40616-2;P40616	ADP-ribosylation factor-like protein 1	ARL1	1460901	982192	1.461e+06	486251	541411	655211	1.7775e+06	1489600	723251	515381	717621	713501	594061	303451	1.6935e+06	838931	273941	960318	740777	-1.3	0.917899	0.328486	0.867339	0.253437	0.810526	ARL1
P14625	Endoplasmin	HSP90B1	49545025	89726049	56337009	133879945	108720065	157869953	132349921	143200001	109100049	64578029	132650001	54318009	88176001	65301005	32742013	58817029	125709921	1.0269e+08	7.41492e+07	-1.38	0.603181	0.221099	0.840449	0.253578	0.810526	HSP90B1
P14866;M0QXS5;P14866-2	Heterogeneous nuclear ribonucleoprotein L	HNRNPL	8584998	3.3739e+06	8.2728e+06	1.2408e+06	5.3568e+06	4311302	2.464e+06	2.9096e+06	5704099	6.5801e+06	1.8919e+06	1.6845e+06	4.1215e+06	8502306	2.1034e+06	7357205	10127002	4.36457e+06	6.44228e+06	1.48	0.771284	0.25308	0.840449	0.254268	0.810526	HNRNPL
D6RCF2;B4DJC3;Q5SQT3;O75367-2;O75367-3;Q9P0M6;O75367	Histone H2A;Core histone macro-H2A.1;Core histone macro-H2A.2	H2AFY;H2AFY2	1.5808e+06	2.3257e+06	3.3471e+06	907852	1.0727e+06	1.3875e+06	1.3616e+06	1.1008e+06	747281	456391	751451	61692.6	900242	1.3475e+06	2.0433e+06	2.2264e+06	1.6374e+06	1.25841e+06	1.63097e+06	1.3	0.767962	0.139663	0.802723	0.254492	0.810526	H2AFY;H2AFY2
P61224-2;P61224-3;P61224;E7ESV4;F5H7Y6;P62834;F5GX62;P61224-4;A6NIZ1;F5H823;B7ZB78;F5GZG1;F5H004;A0A075B6Q0	Ras-related protein Rap-1b;Ras-related protein Rap-1A;Ras-related protein Rap-1b-like protein	RAP1B;RAP1A	12529000	9118501	41239009	10936998	8499406	22777995	43014005	30910993	11918006	20956997	8.2231e+06	7.7608e+06	15106991	6251800	24692011	9003299	5424102	1.89904e+07	1.20956e+07	-1.57	0.949134	0.249019	0.840449	0.254864	0.810526	RAP1B;RAP1A
P21964-2;P21964	Catechol O-methyltransferase	COMT	156234	99357.5	109166	109891	129918	46680.6	4.212e+06	3.2796e+06	3860903	3.6878e+06	4.3353e+06	81251.2	69921.4	4744104	99362.9	137959	41882.2	1.67568e+06	1.01865e+06	-1.65	2.3552	0.385603	0.881922	0.25509	0.810526	COMT
Q9BVA6	Adenosine monophosphate-protein transferase FICD	FICD	1.9684e+06	4480104	2188601	248423	1878102	1.7618e+06	1554101	1.7043e+06	1.2799e+06	809411	2.0109e+06	1.0151e+06	1.6475e+06	2932602	2.258e+06	2518701	1.8312e+06	1.7416e+06	2.2376e+06	1.28	0.636346	0.0918155	0.75866	0.25526	0.810526	FICD
C9JYI4;P52294;C9J352;C9JWD9;F2Z3G4;C9J4U1	Importin subunit alpha-5;Importin subunit alpha-5, N-terminally processed	KPNA1	583471	890331	923161	696881	1.1615e+06	1.1493e+06	1.585e+06	2.9256e+06	3.3682e+06	5.6872e+06	2.0638e+06	5823002	2.3788e+06	1.9163e+06	927081	788801	363401	2.23812e+06	1.27488e+06	-1.76	1.05941	0.274838	0.848501	0.255925	0.810526	KPNA1
A0A096LNY6;A0A1B0GWJ0;A0A1B0GTJ7;A0A0A6YY92;P30566;A0A1B0GTG9;A0A1B0GWF8;P30566-2	Adenylosuccinate lyase	ADSL	96681.3	296107	204061	206871	369111	451801	139130	91144.3	94556.9	125318	94892.4	140952	553811	460591	87553.1	188791	225261	192552	303201	1.57	0.896874	0.308539	0.867339	0.25671	0.810526	ADSL
C9JFR7;P99999	Cytochrome c	CYCS	485131	386271	1.0167e+06	336491	224947	291111	483001	94500.4	22812.3	78786.9	102180	42546.7	249461	285211	581241	737001	123215	297040	395226	1.33	1.14443	0.230008	0.840449	0.256742	0.810526	CYCS
P98082-2;P98082-3;P98082	Disabled homolog 2	DAB2	2.6441e+06	1.8543e+06	1.4786e+06	748961	1.1698e+06	352461	366351	417751	659931	477241	620761	76876	1.0843e+06	368581	1.6778e+06	1.3122e+06	1.6096e+06	905595	1.2105e+06	1.34	0.936052	0.215554	0.840449	0.257374	0.810526	DAB2
P63261;I3L3I0;I3L1U9	Actin, cytoplasmic 2;Actin, cytoplasmic 2, N-terminally processed	ACTG1	25787	33228	223700	900931	1.853e+06	105242	146681	36008.7	95559.2	97014.3	402941	353201	19173	76830.1	118568	111532	193171	356108	103855	-3.43	1.61475	0.259348	0.840449	0.257478	0.810526	ACTG1
H0Y8C3;Q9NZJ7-2;Q9NZJ7	Mitochondrial carrier homolog 1	MTCH1	1.3008e+06	1.7861e+06	1.9632e+06	600241	340651	577981	8577998	11127008	6.0059e+06	2.0005e+06	6208500	4377201	1.0222e+06	630391	2.3572e+06	2349602	927551	3.73884e+06	1.45739e+06	-2.57	1.10254	0.197765	0.840449	0.257874	0.810526	MTCH1
H0Y4R4;A0A0A0MSK5;J3KN66;Q5JTV8;Q5JTV8-3	Torsin-1A-interacting protein 1	TOR1AIP1	636601	698121	562301	202651	172984	262191	199041	196981	140571	41548	86275.5	84945	158281	214405	511531	830161	246371	273684	392150	1.43	1.09305	0.244833	0.840449	0.259765	0.814969	TOR1AIP1
J3QL24;J3KQ22;P32322-2;P32322;P32322-3;J3KTA8;J3QKT3;J3QRZ0;J3QR88;J3QLK9;J3QL23;J3QL32;J3QKT4;E2QRB3	Pyrroline-5-carboxylate reductase;Pyrroline-5-carboxylate reductase 1, mitochondrial	PYCR1	119960	67558.1	34829.4	82886.1	38674.3	292216	1.9971e+06	1.9606e+06	1.3224e+06	193542	76838.5	1.018e+06	600152	90314.7	33835.9	153815	59520.5	600384	187528	-3.2	1.78789	0.295428	0.861523	0.260834	0.814969	PYCR1
E9PCY7;G8JLB6;P31943;D6RIU0;D6RBM0;E7EQJ0;D6RAM1;E5RGV0;D6R9T0;D6RFM3;D6RIT2;D6RDU3;D6RJ04;D6RIH9	Heterogeneous nuclear ribonucleoprotein H;Heterogeneous nuclear ribonucleoprotein H, N-terminally processed	HNRNPH1	10127002	9450999	21460989	8720405	13156993	7404502	9821802	8979501	6.0086e+06	7.3684e+06	6.7131e+06	6.3214e+06	7301604	17363001	17427993	18413009	7.2351e+06	9.62781e+06	1.35481e+07	1.41	0.610585	0.235266	0.840449	0.261284	0.814969	HNRNPH1
P17812-2;P17812	CTP synthase 1	CTPS1	63344.9	47561.9	99645.7	322661	289341	23114.4	59800.5	119051	87612.4	77918.4	169359	49331.5	778231	76503.2	117586	65371.2	145089	117395	236556	2.02	1.52589	0.359102	0.881744	0.26197	0.814969	CTPS1
B1AK87;B1AK88;P47756-2;P47756	F-actin-capping protein subunit beta	CAPZB	889111	529761	810551	1.9118e+06	2.8777e+06	3.6147e+06	13259005	12798999	9875695	8669102	3.6519e+06	5.4871e+06	2.7308e+06	3.5953e+06	1.0812e+06	628061	3.8032e+06	5.36462e+06	2.36771e+06	-2.27	1.05961	0.260801	0.840449	0.262161	0.814969	CAPZB
P07814;V9GYZ6	Bifunctional glutamate/proline--tRNA ligase;Glutamate--tRNA ligase;Proline--tRNA ligase	EPRS	1.6402e+06	1.9723e+06	2.5629e+06	2.0605e+06	2.5737e+06	2.2856e+06	1.5081e+06	2.7593e+06	4.125e+06	6.7396e+06	2.4233e+06	6.2489e+06	2.9468e+06	10311007	4.3587e+06	2.6372e+06	2689201	3.07495e+06	4.58858e+06	1.49	0.909408	0.258282	0.840449	0.262622	0.814969	EPRS
O95202	LETM1 and EF-hand domain-containing protein 1, mitochondrial	LETM1	242721	318941	220121	56317.7	160691	79078	285701	198481	97377.1	106747	141950	138031	146835	283871	161661	330701	208951	170513	226404	1.33	0.601072	0.132	0.79789	0.263291	0.815735	LETM1
D4Q8H0;Q9NYL2-2;Q9NYL2	Mitogen-activated protein kinase kinase kinase MLT	pk;ZAK	2204200	1.0786e+06	1.2651e+06	1.4797e+06	1.2848e+06	1.2191e+06	624681	846171	708121	627651	565121	614471	1.8253e+06	272921	1359701	1.1112e+06	113670	1.04314e+06	936559	-1.11	0.905382	0.457593	0.918565	0.263494	0.815735	pk;ZAK
H0YB37;Q99614	Tetratricopeptide repeat protein 1	TTC1	1.1775e+06	981391	1.2889e+06	558441	885551	84692.5	636631	737481	73975.3	358621	99923	211457	145448	548941	3.9125e+06	1.0663e+06	585901	591214	1.25182e+06	2.12	1.41947	0.36902	0.881804	0.264129	0.816116	TTC1
A0A0U1RR76;A6NJ78-2;A6NJ78-4;A6NJ78	Probable methyltransferase-like protein 15	METTL15	4327503	93933.1	5124300	588041	92913.1	32571	2.514e+06	111835	1.6947e+06	420611	83268.6	278389	105209	125231	17639003	6052200	664461	1.28017e+06	4.91722e+06	3.84	2.07374	0.459473	0.918565	0.265119	0.816872	METTL15
O75695	Protein XRP2	RP2	52706	71080	50806.5	155771	157291	122371	145761	107231	83179.4	187172	120881	141918	208381	64361.2	50396.1	33097.6	102651	116347	91777.4	-1.27	0.852121	0.327211	0.867339	0.265151	0.816872	RP2
A0A087WTT1;P11940-2;P11940;E7EQV3;E7ERJ7;H0YAR2	Polyadenylate-binding protein;Polyadenylate-binding protein 1	PABPC1	31410991	22303999	39392005	22078009	30665019	44810029	5302404	7.572e+06	12495006	8217306	6928702	11004995	31946011	14607996	26132009	23903987	28261013	2.01817e+07	2.49702e+07	1.24	0.726758	0.119992	0.792252	0.266122	0.817623	PABPC1
P00325;V9HW50;P00325-2;D6RHZ6;P07327;P00326	Alcohol dehydrogenase 1B;Alcohol dehydrogenase 1A;Alcohol dehydrogenase 1C	ADH1B;HEL-S-117;ADH1A;ADH1C	116232	71597.2	118331	6.9512e+06	1.7226e+06	37509021	87741.6	307136	35006.2	99976.7	43531.2	66530.1	58614965	2228102	349911	103324	62760.1	3.92741e+06	1.22718e+07	3.12	3.45924	0.465507	0.918565	0.266328	0.817623	ADH1B;HEL-S-117;ADH1A;ADH1C
Q13724-2;Q13724	Mannosyl-oligosaccharide glucosidase	MOGS	65880.8	74989.7	137179	60338	53347	69936.7	48355	149170	105484	46317	90660.8	31648.2	73733.6	121058	113149	110870	78231.4	77775.6	99408.5	1.28	0.517894	0.0755685	0.707649	0.267067	0.817996	MOGS
B4DGU4;P35222	Catenin beta-1	CTNNB1	5.3567e+06	16570009	8904397	3.4868e+06	4556100	18958007	19768997	16307994	25371987	16776995	10191001	26731989	5.495e+06	5.2388e+06	9561596	20373003	5456403	1.44151e+07	9.22496e+06	-1.56	0.890488	0.234705	0.840449	0.26752	0.818367	CTNNB1
Q5SZE3;H0YKH6;Q5SZE4;Q5SZE1;Q96G23;H0YNU7;Q5SZE2	Ceramide synthase 2	CERS2	11404004	9257401	10736994	681981	1.3259e+06	890991	1.7186e+06	1.5682e+06	5075700	3.3129e+06	3.1712e+06	4925102	3.6704e+06	7560400	8.3818e+06	12956002	1.2425e+06	4.50575e+06	6.76222e+06	1.5	1.09258	0.316547	0.867339	0.269001	0.819417	CERS2
Q99714-2;Q99714;Q5H928	3-hydroxyacyl-CoA dehydrogenase type-2	HSD17B10	227391	291551	189073	550351	476531	476761	316081	387611	418281	429311	421201	107244	559811	179876	49847.5	278561	361891	357616	285997	-1.25	0.767636	0.397675	0.881922	0.269654	0.819417	HSD17B10
A0A0A0MRX2;Q96HY6-2;Q96HY6	DDRGK domain-containing protein 1	DDRGK1	5162502	1.3934e+06	1.5564e+06	259581	315921	362401	630471	427021	320472	226620	463901	130469	347991	1.0495e+06	11426008	11821997	33786.5	937430	4.93586e+06	5.27	1.94547	0.541597	0.94113	0.271462	0.819417	DDRGK1
F8W1G3;F8VQW0;F8VX73;F8VPI1;F8W201;F8W086;F8VR05;F8VQQ5;F8VSI7;F8VVJ4;P55061;P55061-2	Bax inhibitor 1	TMBIM6	4.0441e+06	5991004	5127302	1171501	1.5232e+06	1.7199e+06	4.7809e+06	2494800	2.7032e+06	2530801	2191702	1.5694e+06	865161	409231	4683703	6592497	1.1934e+06	2.98732e+06	2.7488e+06	-1.09	1.13052	0.447599	0.916742	0.271808	0.819417	TMBIM6
O14925;Q5SRD1;B4DDK6	Mitochondrial import inner membrane translocase subunit Tim23;Putative mitochondrial import inner membrane translocase subunit Tim23B	TIMM23;TIMM23B	440141	95524	679141	802751	1.2346e+06	161321	881912	58772.6	546011	150091	485131	253471	214931	126388	607441	167231	134161	482406	250030	-1.93	1.10966	0.233967	0.840449	0.272671	0.819417	TIMM23;TIMM23B
U3KQK0;Q99880;Q99879;Q99877;Q93079;Q5QNW6;P62807;P58876;P57053;O60814;Q5QNW6-2;Q96A08	Histone H2B;Histone H2B type 1-L;Histone H2B type 1-M;Histone H2B type 1-N;Histone H2B type 1-H;Histone H2B type 2-F;Histone H2B type 1-C/E/F/G/I;Histone H2B type 1-D;Histone H2B type F-S;Histone H2B type 1-K;Histone H2B type 1-A	HIST1H2BN;HIST1H2BL;HIST1H2BM;HIST1H2BH;HIST2H2BF;HIST1H2BC;HIST1H2BD;H2BFS;HIST1H2BK;HIST1H2BA	22703013	9411299	21106005	19118009	21361997	13022994	11232005	1.1588e+06	4.6778e+06	31058997	18324007	30769999	9424796	10476006	6096602	7.4807e+06	8.2117e+06	1.69954e+07	8.33796e+06	-2.04	0.589216	0.123391	0.796169	0.273305	0.819417	HIST1H2BN;HIST1H2BL;HIST1H2BM;HIST1H2BH;HIST2H2BF;HIST1H2BC;HIST1H2BD;H2BFS;HIST1H2BK;HIST1H2BA
O75844	CAAX prenyl protease 1 homolog	ZMPSTE24	78857	1.7407e+06	1.7682e+06	1.0079e+06	1.4221e+06	69491	1.0133e+06	1.3358e+06	3.5722e+06	2.5035e+06	3521199	3.551e+06	1.0891e+06	112461	1.3153e+06	1.8201e+06	211731	1.79869e+06	909739	-1.98	1.06447	0.353013	0.875155	0.273915	0.819417	ZMPSTE24
Q9NSD9	Phenylalanine--tRNA ligase beta subunit	FARSB	108921	114441	89731	241981	174301	170121	142741	161181	90520.7	88718.6	155521	135673	143171	82930.2	67875	92064	138911	139488	104990	-1.33	0.458241	0.145355	0.802809	0.274815	0.819417	FARSB
Q53TN4-3;Q53TN4	Cytochrome b reductase 1	CYBRD1	21834007	13095006	29397009	463801	5.3525e+06	110704	9067997	8398596	15886008	9806907	13997008	18492003	1.4033e+06	88765977	16495998	36460021	8701598	1.21585e+07	3.03654e+07	2.5	1.35558	0.382289	0.881922	0.275042	0.819417	CYBRD1
Q13636	Ras-related protein Rab-31	RAB31	166691	225441	52832.8	273061	145301	197951	1.0106e+06	65284.7	337641	205271	893481	356391	140406	39533.9	210743	138871	351291	327496	176169	-1.86	1.1432	0.300938	0.861627	0.275681	0.819417	RAB31
B4DDC6;A0A087WYT3;Q15185-3;Q15185-4;Q15185	Prostaglandin E synthase 3	PTGES3	86772.6	138630	201106	65101	113601	114151	580741	1.3302e+06	499311	699921	283291	238235	615601	87102.4	137654	81931	106060	362589	205670	-1.76	1.51386	0.302275	0.861627	0.276086	0.819417	PTGES3
P62195-2;P62195;J3QQM1	26S protease regulatory subunit 8	PSMC5	490361	528901	528801	545391	635881	166511	328081	1.8878e+06	1.126e+06	5442203	1.1855e+06	113888	472091	1.0454e+06	129151	244641	454361	1.08161e+06	469129	-2.31	1.54581	0.276348	0.848501	0.276432	0.819417	PSMC5
Q8WXF1;X6RDA4;Q8WXF1-2	Paraspeckle component 1	PSPC1	148251	55512.4	43607.6	1.8165e+06	1.6497e+06	93460.5	383091	126120	615611	2.237e+06	410611	907741	67823.8	101990	117241	1019601	210761	707267	303483	-2.33	1.72294	0.315128	0.867339	0.276639	0.819417	PSPC1
Q53FA7	Quinone oxidoreductase PIG3	TP53I3	118690	132537	123765	209501	93368	216637	144941	58111	126444	83974.5	69283.4	124127	57543.9	35904.6	120827	75265.6	206418	125115	99192	-1.26	0.785589	0.33367	0.872343	0.276905	0.819417	TP53I3
Q02809;Q02809-2	Procollagen-lysine,2-oxoglutarate 5-dioxygenase 1	PLOD1	4.0214e+06	8835900	3.6797e+06	2.5111e+06	3.9187e+06	4.5547e+06	4379800	2.3661e+06	4836201	5467603	6103602	4844398	2.5249e+06	9057897	6.0907e+06	7.2853e+06	7370806	4.6266e+06	6.46592e+06	1.4	0.528382	0.254973	0.840449	0.277187	0.819417	PLOD1
Q5QNZ2;P24539	ATP synthase F(0) complex subunit B1, mitochondrial	ATP5F1	510681	1.5434e+06	182942	747661	943991	1.0675e+06	1.6092e+06	1268701	1163201	1.3865e+06	1.3671e+06	1.6356e+06	1.1063e+06	1.5233e+06	978170	55377	846371	1.11887e+06	901904	-1.24	0.720256	0.470712	0.918565	0.277326	0.819417	ATP5F1
P60866;P60866-2;E5RJX2	40S ribosomal protein S20	RPS20	2199400	85049.2	1158301	1735000	1.6524e+06	55964.5	930851	1.0952e+06	1.1294e+06	1723202	1.2866e+06	1.6177e+06	1.7908e+06	1.499e+06	1661400	1.5913e+06	986650	1.22242e+06	1.50583e+06	1.23	0.566454	0.152735	0.810808	0.278645	0.819417	RPS20
Q5JR95;P62241	40S ribosomal protein S8	RPS8	14719001	13643007	9436404	1.42e+06	5104003	4774703	2828102	3833701	9801204	5579002	6.1265e+06	5835803	5552299	2.2538e+06	18368005	14818991	16846007	6.92512e+06	1.15678e+07	1.67	0.863442	0.368791	0.881804	0.278886	0.819417	RPS8
Q9HCN6-3			11544994	107548	10679997	86839.5	175657	63892.7	11043005	23817993	70707.3	115577	216701	10602003	119672	105043	61062.2	13756006	140702	5.71041e+06	2.8365e+06	-2.01	2.54267	0.404627	0.881922	0.279106	0.819417
F5H5N1;F5GXJ1;O75251-2;O75251;A0A087WXF6;A0A087WTI3	NADH dehydrogenase [ubiquinone] iron-sulfur protein 7, mitochondrial	NDUFS7	1.3078e+06	1.0622e+06	1.3667e+06	633071	1.0047e+06	949472	913391	652091	1.0358e+06	70170.1	962281	891721	1.789e+06	1.2818e+06	1202701	933550	848371	904117	1.21108e+06	1.34	0.484056	0.130966	0.79789	0.279554	0.819417	NDUFS7
Q16643;Q16643-2;Q16643-3;D6R9W4;D6RFI1	Drebrin	DBN1	5095602	2.9395e+06	3494103	1.3057e+06	689861	818571	8359901	6907702	2.7587e+06	87157.8	181895	93967.3	1.0238e+06	2.6727e+06	4496101	3.8716e+06	1.717e+06	2.72772e+06	2756241	1.01	1.14957	0.21778	0.840449	0.279822	0.819417	DBN1
O95373	Importin-7	IPO7	4648202	1870601	768331	8619196	5200604	8257503	220111	850601	1.606e+06	5098102	701331	706551	3936401	69355.8	2127202	1.3133e+06	1.2056e+06	3.21226e+06	1.73037e+06	-1.86	1.25841	0.436811	0.903998	0.28067	0.819417	IPO7
P11217-2;P11217	Glycogen phosphorylase, muscle form	PYGM	3.4362e+06	3.2693e+06	2.8874e+06	3181002	1.7554e+06	2.3196e+06	1798800	685211	1.3779e+06	1.337e+06	1.0127e+06	1774802	4.506e+06	1.2135e+06	1.9273e+06	1.8415e+06	7483499	2.06961e+06	3.39436e+06	1.64	0.891742	0.343053	0.874135	0.280936	0.819417	PYGM
P11177-3;P11177-2;P11177	Pyruvate dehydrogenase E1 component subunit beta, mitochondrial	PDHB	51722.1	43043.7	159249	134211	99992	55878	198371	74117.5	118726	240681	515528	36850.9	63301	45993.1	63748.1	118431	76308	144031	73556.3	-1.96	0.998532	0.147338	0.802809	0.28103	0.819417	PDHB
Q00325-2;Q00325;F8VVM2	Phosphate carrier protein, mitochondrial	SLC25A3	50976021	52258973	51495017	47425977	58118029	74605993	130870089	95887993	117200025	133990081	109319945	80298049	78035049	56225025	50402977	70279049	41947973	8.35372e+07	5.9378e+07	-1.41	0.464041	0.0909781	0.75866	0.281064	0.819417	SLC25A3
B3KPU0;A0A087WVI1;Q96JY6;Q96JY6-5;E5RGS7;Q96JY6-3	PDZ and LIM domain protein 2	PDLIM2	930072	885001	590741	180101	2.7228e+06	290658	844661	790731	916061	1.0241e+06	86541.4	1.1406e+06	1.2861e+06	2.0167e+06	442331	1.0623e+06	906641	866839	1.14282e+06	1.32	0.93083	0.216378	0.840449	0.281351	0.819767	PDLIM2
Q5SYZ4;P29373	Cellular retinoic acid-binding protein 2	CRABP2	1989002	284631	564301	502801	228281	621931	234970	326401	79424	57176.4	73660.4	126306	1982300	94969.2	3384502	262581	137831	424074	1.17244e+06	2.76	1.76735	0.463655	0.918565	0.28236	0.820116	CRABP2
P35579;P35579-2	Myosin-9	MYH9	308069953	291620001	207639969	183580017	223270097	158340049	399680033	242999905	348949889	266560049	522100065	267300081	228889921	406039809	426870113	280810113	532489665	2.85009e+08	3.7502e+08	1.32	0.479887	0.158586	0.811618	0.283398	0.822394	MYH9
J3QRM1;Q96JB5-3;Q96JB5-2;Q96JB5;Q96JB5-4	CDK5 regulatory subunit-associated protein 3	CDK5RAP3	58886	65469	40153.2	137291	310081	40103	105841	140074	66230.4	131944	124872	188497	40142	60035.7	119657	58954	83997	117453	72557.2	-1.62	0.77497	0.176809	0.8391	0.285679	0.82659	CDK5RAP3
Q15019;Q15019-2;B5MCX3;Q15019-3;C9J2Q4;H7C2Y0	Septin-2	2002-09-01	29666991	37265977	35982021	21680003	29117007	16673004	6682901	5.6874e+06	10235005	18215989	5.5525e+06	11986000	22354007	21765011	33272993	22256987	17119993	1.90621e+07	2.33538e+07	1.23	0.661168	0.115315	0.780996	0.287503	0.827839	2002-09-01
P35573-2;P35573-3;P35573	Glycogen debranching enzyme;4-alpha-glucanotransferase;Amylo-alpha-1,6-glucosidase	AGL	75191.5	63897.6	130009	232111	51076.2	101647	104592	150035	60218.1	46348.8	56768.4	97822	80696	443411	232427	92199.2	44836.7	97476.4	178714	1.83	1.07052	0.40889	0.881922	0.28813	0.827839	AGL
A0A1C7CYX9;Q16555-2;Q16555	Dihydropyrimidinase-related protein 2	DPYSL2	4.6257e+06	5.1185e+06	4.5654e+06	14676000	10918996	14791999	1.3497e+06	3.8874e+06	1.9249e+06	2424202	1.6157e+06	5.4977e+06	16417998	13134000	6.2279e+06	2.922e+06	4.0785e+06	5.94968e+06	8.55608e+06	1.44	1.06609	0.298854	0.861523	0.28845	0.827839	DPYSL2
Q96KR7-3;Q96KR7-2;Q96KR7-4;Q96KR7	Phosphatase and actin regulator 3	PHACTR3	69467.3	145379	106544	1.1453e+06	3.3716e+06	68811.7	125513	52983.6	187021	26047.2	505851	125603	844881	202891	41890.8	5788898	126758	494177	1.40106e+06	2.84	2.62343	0.471832	0.918565	0.289409	0.827839	PHACTR3
P0DPA2			113529	71739.4	77464.1	94963.8	58083.8	50546.1	89441.4	75189.5	98107.9	66843.4	111072	76958.1	256888	96765.6	121683	41001	117814	81994.9	126830	1.55	0.671855	0.368378	0.881804	0.290561	0.827839
Q9Y2Z0-2;Q9Y2Z0	Suppressor of G2 allele of SKP1 homolog	SUGT1	68619.1	310193	416401	198411	237464	632021	87772.7	62554.2	125616	102958	58390.9	145687	150203	881871	388451	43828.3	405711	203841	374013	1.83	1.21542	0.427539	0.895741	0.294087	0.827839	SUGT1
P23526;P23526-2	Adenosylhomocysteinase	AHCY	895891	1.1459e+06	1.3575e+06	4666002	2.1118e+06	5.4619e+06	837211	2.2057e+06	558261	1.3152e+06	690431	1.9913e+06	5001804	4.8326e+06	4716799	1.3277e+06	494291	1.93643e+06	3.27464e+06	1.69	1.04863	0.411337	0.881922	0.294111	0.827839	AHCY
I3L0V3;J3KR97;Q9BTW9-5;Q9BTW9;Q9BTW9-4	Tubulin-specific chaperone D	TBCD	47151.2	40098.7	100457	668241	544221	852162	73876.4	127058	60872.8	92621.7	130510	20539.2	813421	95403.4	150220	410317	85227.4	229817	310918	1.35	1.59592	0.333678	0.872343	0.294217	0.827839	TBCD
Q9BRX2	Protein pelota homolog	PELO	94332.1	159934	49344.7	60655.6	72730.3	71599	132619	84263.8	145591	432531	84509.4	80331	79209.2	83474.2	15353.5	137542	103897	122370	83895.3	-1.46	0.999858	0.383911	0.881922	0.294992	0.827839	PELO
O75533	Splicing factor 3B subunit 1	SF3B1	3484199	1.7518e+06	2.5613e+06	3.9493e+06	3927003	4669001	2849600	1.5561e+06	6.1978e+06	10318003	6843201	6.6973e+06	4.4514e+06	1.4224e+06	2.5364e+06	2.2943e+06	4.4897e+06	4.56705e+06	3.03884e+06	-1.5	0.71745	0.227486	0.840449	0.294996	0.827839	SF3B1
P38159;P38159-2;H0Y6E7;H3BT71;Q96E39	RNA-binding motif protein, X chromosome;RNA-binding motif protein, X chromosome, N-terminally processed;RNA binding motif protein, X-linked-like-1	RBMX;RBMXL1	28335989	24034991	29552021	5918600	16287998	7.5236e+06	14642007	5.2189e+06	6699204	3.264e+06	4.4402e+06	2.9137e+06	9485598	8922002	22244015	32759983	8990905	1.24026e+07	1.64805e+07	1.33	1.03351	0.25489	0.840449	0.295186	0.827839	RBMX;RBMXL1
Q9Y5R5;A0A0A0MR18;Q9Y5R5-2;Q9Y5R5-3	Doublesex- and mab-3-related transcription factor 2	DMRT2	77530.4	136576	589681	62622.4	455051	322053	59057.3	38686.1	86410.8	225233	93161.4	100593	188760	77887.3	82752	99959.7	32829.4	187221	96437.7	-1.94	1.12082	0.259106	0.840449	0.295556	0.827839	DMRT2
Q9UQ80;F8VR77;Q9UQ80-2	Proliferation-associated protein 2G4	PA2G4	2.9231e+06	1.7134e+06	3.5223e+06	5.7769e+06	3.2471e+06	7531200	2.3598e+06	8.2087e+06	1.7321e+06	3235201	662661	64792.5	8189596	8968503	2786700	1979100	2.2587e+06	3.41477e+06	4.83652e+06	1.42	1.03097	0.2617	0.840449	0.295857	0.827839	PA2G4
P01833	Polymeric immunoglobulin receptor;Secretory component	PIGR	161700	96010.7	69254.1	51102.8	140077	149611	78909.6	49206.3	281150	56204	108586	36271.6	74806.9	143200	494065	87991.9	88516.4	106507	177716	1.67	1.1974	0.351834	0.875045	0.296216	0.827839	PIGR
M0QYR1;P08621-3;P08621-2;P08621	U1 small nuclear ribonucleoprotein 70 kDa	SNRNP70	64151.7	112594	96026.8	91489.3	100773	41306.9	131872	30577.9	89722	109304	152308	39043.6	89800.9	86736.6	38417.3	71735.8	26291.6	88264.1	62596.4	-1.41	0.628923	0.267531	0.845087	0.296341	0.827839	SNRNP70
H0YC35;P10909-3;P10909-4;P10909;P10909-5;P10909-2;H0YAS8;E7ERK6;H0YLK8	Clusterin;Clusterin;Clusterin beta chain;Clusterin alpha chain	CLU	92584.1	76755	119295	66156	80485.3	182046	60377.6	63252.9	86085.7	207995	56028	128383	46735.5	63286.6	70752.1	53155	132981	101620	73382	-1.38	0.676057	0.200446	0.840449	0.296714	0.827839	CLU
E9PLG8;E9PM11;E9PLV6;E9PPZ9;O43292	Glycosylphosphatidylinositol anchor attachment 1 protein	GPAA1	270671	368731	55535.2	219483	419571	118769	407041	305081	532461	299671	124560	375861	154659	167106	49767.4	274119	360911	291453	201312	-1.45	0.766651	0.337388	0.872343	0.297247	0.827839	GPAA1
P62266;D6RD47	40S ribosomal protein S23	RPS23	2.3914e+06	2.5401e+06	1.1979e+06	3.2583e+06	1.0244e+06	865120	988612	508081	1.4225e+06	2.3946e+06	2522400	738091	357301	342791	1.6354e+06	3615599	988081	1.65429e+06	1.38783e+06	-1.19	1.11987	0.42579	0.89329	0.297793	0.827839	RPS23
A0A0A0MS07;A0A0A0MS08;P01857	Ig gamma-1 chain C region	IGHG1	122883	7929197	179373	66730.5	92078.5	92701.2	137665	41395.3	178866	56250.1	117589	42960.6	41122.7	73627	71965.3	119789	82063.9	754807	77713.6	-9.71	3.01582	0.196987	0.840449	0.298238	0.827839	IGHG1
Q6UWP8	Suprabasin	SBSN	110631	118420	99530.1	198900	179843	243240	91046.6	119860	155066	41493.6	142631	59698.8	76385.3	48421.9	107960	143322	76408	130030	90499.5	-1.44	0.598214	0.19562	0.840449	0.298316	0.827839	SBSN
A0A0A0MSI0;Q06830;A0A0A0MRQ5	Peroxiredoxin-1	PRDX1	14064994	15406005	26137987	39501993	23763987	42127989	4.9993e+06	13586003	10594997	8695204	7.9538e+06	7.2009e+06	32273991	28458003	11217002	16065005	24925999	1.78361e+07	22588000	1.27	0.799584	0.198437	0.840449	0.298725	0.827839	PRDX1
P16615;H7C5W9;P16615-5;P16615-2;P16615-3;P16615-4	Sarcoplasmic/endoplasmic reticulum calcium ATPase 2	ATP2A2	9759207	11818997	8585395	12902994	13038999	15434995	22196013	14596992	14867993	21196999	14360004	9379004	15513001	8821298	6.9263e+06	8.2022e+06	15020995	14011466	1.08968e+07	-1.29	0.4794	0.199347	0.840449	0.298761	0.827839	ATP2A2
A6NI33;B4DYY6;Q75T13-4;Q75T13-3;Q75T13-2;Q75T13	GPI inositol-deacylase	PGAP1	838391	6941098	94871.4	13529005	66710.6	124741	228278	96195.1	5.6714e+06	181839	72016	11897006	3782100	95604.8	92941.4	225329	97663.8	3.3118e+06	858728	-3.86	2.4286	0.371964	0.881804	0.299392	0.827839	PGAP1
Q9BTC0-1;Q9BTC0	Death-inducer obliterator 1	DIDO1	117339	45660.6	62288.7	63089.2	71997.7	154847	162221	166161	32809.6	96484.6	84670.7	112237	101363	94969.5	45997	65689.3	32194	97483.8	68042.7	-1.43	0.643622	0.238767	0.840449	0.29948	0.827839	DIDO1
Q9HBH5	Retinol dehydrogenase 14	RDH14	113314	117235	89091.6	46295.2	53337.6	35298.7	36344.2	142311	1.0439e+06	1.5758e+06	752481	1.7987e+06	94290.8	114228	126095	56480.4	112286	483676	100676	-4.8	1.3682	0.196083	0.840449	0.299513	0.827839	RDH14
Q9Y3T9	Nucleolar complex protein 2 homolog	NOC2L	83335.5	162697	87978.4	2471900	286041	172046	146168	517781	967481	1.0904e+06	513691	1.0037e+06	129250	5.4446e+06	72679	61539.8	84813.7	625269	1.15858e+06	1.85	2.34513	0.506619	0.933055	0.299728	0.827839	NOC2L
A0A075B6F6;Q8TCT9-5;Q8TCT9;Q8TCT9-4;Q8TCT9-2;A0A0C4DGU3	Minor histocompatibility antigen H13	HM13	1.0041e+06	2200002	695141	1.086e+06	786711	476291	2.3351e+06	1.2142e+06	2.6931e+06	2.145e+06	3.537e+06	2677501	619551	1.9006e+06	482521	942510	1.8636e+06	1.73751e+06	1.16176e+06	-1.5	0.812434	0.289063	0.860491	0.300107	0.827839	HM13
Q9H223	EH domain-containing protein 4	EHD4	134181	98378	79085.1	255951	642001	119951	69410.1	95684.9	176537	126488	138291	155105	138441	48946.7	84353.8	109436	156481	174255	107532	-1.62	0.977017	0.218861	0.840449	0.302215	0.827899	EHD4
B8ZZU8;Q15370;Q15370-2	Transcription elongation factor B polypeptide 2	TCEB2	3.3471e+06	1.5786e+06	5117902	565221	794371	844341	979670	57904.5	853741	80305.3	144567	982411	987971	1.129e+06	1.4271e+06	1.8851e+06	701881	1.27884e+06	1.22621e+06	-1.04	1.22623	0.19889	0.840449	0.302314	0.827899	TCEB2
Q9UKX5;Q9UKX5-2	Integrin alpha-11	ITGA11	1.0376e+06	6035803	2.8035e+06	25176.7	101593	146149	1.3173e+06	2.3858e+06	1.7572e+06	1.638e+06	1.6082e+06	1.8673e+06	268593	2.4705e+06	1353601	3.6113e+06	4740599	1.72697e+06	2.48892e+06	1.44	1.17762	0.339604	0.872343	0.303009	0.827899	ITGA11
A0A087X2E5;A0A087WZN1;O43837-3;O43837-2;O43837	Isocitrate dehydrogenase [NAD] subunit, mitochondrial;Isocitrate dehydrogenase [NAD] subunit beta, mitochondrial	IDH3B	75539.8	67850.3	498201	80168.1	91751.7	50962	451651	32706.4	36284.3	47068.9	58207.2	48098.3	58105.5	51924.1	71511.6	403531	428261	128207	202667	1.58	1.59564	0.400176	0.881922	0.303314	0.827899	IDH3B
J3KTI5;H3BLT0;B4DTR1;J3QLU9;Q504U8;E9PFD7;A0A0A0MSE1;P04626-3;P04626-2;P04626-6;P00533;P04626-5;P04626-4;P04626;Q15303-4;Q15303-3;Q15303-2;Q15303	Receptor protein-tyrosine kinase;Receptor tyrosine-protein kinase erbB-2;Epidermal growth factor receptor;Receptor tyrosine-protein kinase erbB-4;ERBB4 intracellular domain	ERBB2;ERBB4;EGFR	584871	537031	567931	818801	660261	4.0105e+06	597371	528971	532511	577221	110825	674741	649881	457471	490261	632941	112375	850086	468586	-1.81	1.27333	0.314036	0.867339	0.303789	0.827899	ERBB2;ERBB4;EGFR
Q9ULC3	Ras-related protein Rab-23	RAB23	1855002	2246001	1.653e+06	977321	940121	1.6456e+06	3.0245e+06	1.0486e+06	107178	884721	185704	617121	1.3674e+06	1.3032e+06	2.1803e+06	1.3943e+06	1.1851e+06	1.26541e+06	1.48606e+06	1.17	0.725062	0.155938	0.811618	0.303829	0.827899	RAB23
U3KQ56;Q9UBQ7	Glyoxylate reductase/hydroxypyruvate reductase	GRHPR	59425.1	74639.6	36692.3	988561	897761	123149	42375.6	1.4206e+06	132449	126319	109797	5.3257e+06	1558702	1774300	79131.7	1.2552e+06	66076.2	778122	946682	1.22	2.12079	0.432842	0.900497	0.304984	0.830018	GRHPR
Q5HY57;P50402	Emerin	EMD	58871.8	380951	230411	221781	252591	277181	1274201	845361	68255.6	201583	36461.1	65663.6	461061	423591	153121	297481	357531	326109	338557	1.04	1.18914	0.204624	0.840449	0.307005	0.832734	EMD
B0QZK4;X6RGJ2;Q5SSJ5-2;Q5SSJ5;Q5SWC8;Q5SSJ5-3	Heterochromatin protein 1-binding protein 3	HP1BP3	345971	2.6668e+06	1.9464e+06	2883202	2716002	1.4173e+06	2.5218e+06	1.2843e+06	3.3556e+06	1.0679e+06	3.1111e+06	2.0667e+06	997371	77131.5	2.1568e+06	2.3278e+06	4.4474e+06	2.11526e+06	2.0013e+06	-1.06	0.930783	0.527459	0.937948	0.307173	0.832734	HP1BP3
K7ENH2;K7ESG5;K9J957;P61289;P61289-2;A0A087WTV2;B3KQ25;P61289-3	Proteasome activator complex subunit 3	PSME3	3081703	4291104	3.9516e+06	2.6283e+06	2.1242e+06	2.1926e+06	2583901	2.6531e+06	1.7335e+06	1.1788e+06	1.8379e+06	922801	3.2328e+06	2568700	3135499	3.2038e+06	2785002	2.43163e+06	2.98516e+06	1.23	0.425381	0.0566219	0.686782	0.307764	0.832734	PSME3
Q13123;D6REL4;E7EQZ7	Protein Red	IK	321931	254461	278181	57720.6	202391	329231	728441	587641	275181	266601	88432.3	132579	212741	61348.5	227051	217301	167211	293566	177130	-1.66	0.765169	0.254799	0.840449	0.308394	0.833034	IK
E7ER27;P51659;E7EPL9;G5E9S2;E7ET17;E7EWE5;P51659-3;P51659-2	Peroxisomal multifunctional enzyme type 2;(3R)-hydroxyacyl-CoA dehydrogenase;Enoyl-CoA hydratase 2	HSD17B4	78793.6	36529.2	254022	111948	182991	67820.4	89940	53097.8	1.0106e+06	1845201	1.3967e+06	1.4434e+06	37754.9	109261	937282	48468	127358	547587	252025	-2.17	1.96164	0.384115	0.881922	0.309397	0.833037	HSD17B4
A0A087X1R4;Q15007-2;Q15007	Pre-mRNA-splicing regulator WTAP	WTAP	42489.4	43895	63281.5	52877	95283.9	41686.7	57546	32626.8	166126	176237	146696	69702.2	105983	123600	101871	75863.1	85600.5	82370.7	98583.5	1.2	0.654633	0.101666	0.760741	0.309641	0.833037	WTAP
P10809	60 kDa heat shock protein, mitochondrial	HSPD1	11770999	39862993	33287997	13648004	25469989	11728994	51696997	73815025	49060985	53740001	75681993	49232001	24657007	34035985	4334202	27801009	54988969	4.07497e+07	2.91634e+07	-1.4	0.830122	0.411718	0.881922	0.310031	0.833037	HSPD1
Q5VTE0;P68104;A0A087WV01;A0A087WVQ9;P68104-2	Putative elongation factor 1-alpha-like 3;Elongation factor 1-alpha 1;Elongation factor 1-alpha	EEF1A1P5;EEF1A1	269209889	196290129	240910113	331069953	208609905	376030081	178840097	335980225	301420033	498029825	223330017	407630273	426749921	183610113	254859857	146689953	160410001	2.97279e+08	234463969	-1.27	0.589561	0.252623	0.840449	0.310817	0.833037	EEF1A1P5;EEF1A1
P30040;F8VY02	Endoplasmic reticulum resident protein 29	ERP29	11726994	7521906	5.2144e+06	4442503	5141503	4670699	9066295	8.244e+06	3.4653e+06	4868604	6.7241e+06	1.9736e+06	3230303	1.4075e+06	6890199	8488199	3.537e+06	6.08833e+06	4.71064e+06	-1.29	0.756481	0.364392	0.881804	0.311249	0.833037	ERP29
Q29940;P30493;P30685;P30491;P30492;P18463;P30495;P30484;P30464;P30498;P18464;Q95365;Q29836;Q29718;P30475;P03989;P18465;P10319;A0A140TA13;A0A140T953;P30490;P30462	HLA class I histocompatibility antigen, B-59 alpha chain;HLA class I histocompatibility antigen, B-55 alpha chain;HLA class I histocompatibility antigen, B-35 alpha chain;HLA class I histocompatibility antigen, B-53 alpha chain;HLA class I histocompatibility antigen, B-54 alpha chain;HLA class I histocompatibility antigen, B-37 alpha chain;HLA class I histocompatibility antigen, B-56 alpha chain;…	HLA-B	1.2066e+06	9016998	4.1422e+06	4165200	1.0782e+06	1.7687e+06	1.9393e+06	750931	987802	151627	42570.2	133325	5121300	1.2503e+06	11156999	318081	983841	2.11529e+06	3.7661e+06	1.78	1.7147	0.399263	0.881922	0.311649	0.833037	HLA-B
Q07507	Dermatopontin	DPT	922320	127188	3.3785e+06	270321	519391	3.8648e+06	2.2674e+06	1.2046e+06	801451	1.4781e+06	168968	10576999	812341	1.0453e+06	4627202	12526002	487621	2.13167e+06	3.89969e+06	1.83	1.89781	0.414468	0.882747	0.312383	0.833628	DPT
E5RHC7;E5RH59;E5RFW7;E5RFH0;E5RGU4;A0A087WZK9;B3KS98;O15372	Eukaryotic translation initiation factor 3 subunit H	EIF3H	122318	221451	123181	598071	1.1847e+06	1.3691e+06	144422	52949.8	871091	2.4908e+06	991092	870351	1.2391e+06	2185302	104251	34260.2	63295.3	753294	725242	-1.04	1.63079	0.502266	0.933055	0.312649	0.833628	EIF3H
E9PCY5;Q02880-2;Q02880	DNA topoisomerase 2;DNA topoisomerase 2-beta	TOP2B	116401	78689	146325	264591	176271	103681	51058	100663	104434	60508	89627.9	91555.8	56870	75983.2	147399	60407	73464	115317	82824.6	-1.39	0.673461	0.195293	0.840449	0.31336	0.833922	TOP2B
H0YF68;Q7L7X3-3;Q9H2K8;Q7L7X3	Serine/threonine-protein kinase TAO1;Serine/threonine-protein kinase TAO3	TAOK3;TAOK1	147330	159900	134333	84821.3	147702	156232	130017	65235.1	84625.1	104633	135208	112475	114927	85907.1	253305	121735	296635	121876	174502	1.43	0.596105	0.326176	0.867339	0.313983	0.834215	TAOK3;TAOK1
P35914	Hydroxymethylglutaryl-CoA lyase, mitochondrial	HMGCL	106550	306551	130973	251561	253391	464421	973221	1.0871e+06	37243.5	926471	70976.4	120569	774921	757721	301541	254521	213501	394086	460441	1.17	1.14678	0.260537	0.840449	0.315391	0.836555	HMGCL
H7C2Q8;Q99848	Probable rRNA-processing protein EBP2	EBNA1BP2	78867.2	60450.6	66342.2	398451	376831	370121	779501	678001	417921	51930.9	372211	302411	308831	222461	198783	73546.8	62020.9	329420	173128	-1.9	0.942447	0.297075	0.861523	0.315993	0.836555	EBNA1BP2
P19338;H7BY16	Nucleolin	NCL	13508005	3.342e+06	17803001	656051	286231	318571	852451	788911	362571	348621	298171	604771	480311	127318	18505013	32924021	1.0547e+06	3.26411e+06	1.06183e+07	3.25	2.2813	0.535995	0.939209	0.317308	0.838879	NCL
O75131	Copine-3	CPNE3	883032	373661	465791	792881	308251	617211	1.3276e+06	501361	696451	907611	422361	533001	431291	149527	418661	471621	1.1867e+06	652434	531560	-1.23	0.853412	0.390235	0.881922	0.317472	0.838879	CPNE3
O43707;O43707-2;F5GXS2;O43707-3	Alpha-actinin-4	ACTN4	78988953	94045065	68811033	112989961	112290049	97124049	36707997	42273997	30270997	25523011	28825987	22768991	98127025	88580041	48494017	59009021	91148961	6.25517e+07	77071813	1.23	0.632144	0.156963	0.811618	0.318734	0.839161	ACTN4
B0YIW6;P48444;P48444-2	Coatomer subunit delta	ARCN1	4369904	2.4763e+06	2.2855e+06	13480994	6.1531e+06	9974699	2.2305e+06	4.7281e+06	5783704	10152003	4.8299e+06	18593001	6.8109e+06	5.4661e+06	4.0482e+06	2.8737e+06	2.1721e+06	7.08814e+06	4.2742e+06	-1.66	0.83742	0.227781	0.840449	0.319622	0.840555	ARCN1
P23497;C9JBL0;E9PHV6;P23497-7;P23497-6;P23497-5;P23497-2;P23497-3;P23497-4	Nuclear autoantigen Sp-100	SP100	795111	408041	237011	1.2785e+06	654301	1.156e+06	1.0367e+06	513871	40889.7	321681	632231	387851	411531	280806	397761	333021	183771	621849	321378	-1.93	0.67962	0.183319	0.840449	0.320656	0.840555	SP100
Q96IX5	Up-regulated during skeletal muscle growth protein 5	USMG5	3640002	5201099	4514100	734601	54122.1	124788	4.0314e+06	2.8874e+06	733861	538761	572791	409431	1.2062e+06	714921	3.7696e+06	4933998	956331	1.95353e+06	2.31621e+06	1.19	1.29073	0.308083	0.867339	0.320854	0.840555	USMG5
A0A0D9SFP6;Q16288-5;Q16620;Q16288-3;Q16288-4;Q16620-4;Q16288	NT-3 growth factor receptor;BDNF/NT-3 growth factors receptor	NTRK3;NTRK2	97858.2	64356.4	1.087e+06	163232	195457	117801	319301	70748.5	260321	240121	372041	106846	155119	128978	810441	33492.4	6998301	257924	1.62527e+06	6.3	2.1503	0.568144	0.95105	0.321229	0.840555	NTRK3;NTRK2
P61163;P42025;A0A1B0GVS3;R4GMT0	Alpha-centractin;Beta-centractin	ACTR1A;ACTR1B	4.1826e+06	5.9856e+06	5.3804e+06	4.0729e+06	5.4847e+06	6.8145e+06	3.0854e+06	4119303	1.5422e+06	2.3183e+06	1.4222e+06	3.8919e+06	11513000	7983305	5683804	4069003	1656601	4.025e+06	6.18114e+06	1.54	0.744137	0.379388	0.881922	0.321568	0.840555	ACTR1A;ACTR1B
J3KPS3;P04075;H3BQN4;P04075-2;H3BUH7;H3BPS8;H3BR04;H3BMQ8	Fructose-bisphosphate aldolase;Fructose-bisphosphate aldolase A	ALDOA	13900009	17401009	19256995	33900989	20092009	53853013	23765999	61811033	29158997	47549973	20415009	49823993	76352017	33842997	8677496	10180995	14486007	32577419	2.87079e+07	-1.13	1.11313	0.437343	0.903998	0.32199	0.84083	ALDOA
P62263;H0YB22;E5RH77	40S ribosomal protein S14	RPS14	835521	2.4288e+06	1.7319e+06	1.2425e+06	1.1727e+06	2.138e+06	2.5208e+06	1.822e+06	1.0356e+06	3.0321e+06	1.1317e+06	3.8504e+06	2926800	4.9696e+06	1.3652e+06	2.7932e+06	1.3347e+06	1.91184e+06	2.6779e+06	1.4	0.734366	0.306918	0.867339	0.323018	0.842832	RPS14
Q8WUM4;Q8WUM4-2;Q8WUM4-3	Programmed cell death 6-interacting protein	PDCD6IP	567281	746651	780761	806351	702141	670231	69589	394961	401991	66509.2	50244.8	46947.7	715351	2.2084e+06	553811	39851.4	900471	441972	883577	2	1.15386	0.467132	0.918565	0.323671	0.843103	PDCD6IP
P42224-2;P42224;J3KPM9	Signal transducer and activator of transcription 1-alpha/beta;Signal transducer and activator of transcription	STAT1	5.0497e+06	4.2765e+06	2.5342e+06	40420005	34995017	25476017	4691499	5016002	4.7162e+06	6.4487e+06	4774899	3.0713e+06	12359005	4.0685e+06	2.8247e+06	2.9357e+06	5.1973e+06	1.17892e+07	5.47704e+06	-2.15	1.36168	0.271388	0.845955	0.324797	0.845095	STAT1
P01116-2;P01116;P01112-2	GTPase KRas;GTPase KRas, N-terminally processed	KRAS	3.1187e+06	1766800	1.7074e+06	1.332e+06	902891	2820000	2.9743e+06	2.5092e+06	1.3541e+06	1.3666e+06	882800	1.3076e+06	1.8511e+06	159923	2.6278e+06	2.4048e+06	1.0455e+06	1.83687e+06	1.61783e+06	-1.14	0.767271	0.505677	0.933055	0.326438	0.845626	KRAS
P15259;P18669	Phosphoglycerate mutase 2;Phosphoglycerate mutase 1	PGAM2;PGAM1	68284.9	106681	100752	502331	254411	282421	218911	373001	35894.3	321961	247031	160664	29112.5	618641	67689	156120	100773	222695	194467	-1.15	1.38677	0.453376	0.918565	0.326591	0.845626	PGAM2;PGAM1
Q04941	Proteolipid protein 2	PLP2	68062.3	38279	206133	80930	93252.3	79672.9	3606099	184772	87387.4	63837.1	36933	60338.3	60966.6	149812	39540.9	82554.5	38870.6	383808	74348.9	-5.16	2.71834	0.254513	0.840449	0.327222	0.84589	PLP2
P37837;F2Z393	Transaldolase	TALDO1	6174399	8320801	5.7732e+06	6778702	4965901	8620005	18653003	9256006	5.3728e+06	7204297	6371001	3.0021e+06	4.4586e+06	4.6949e+06	1.7229e+06	5.6384e+06	14627998	7.54102e+06	6.22856e+06	-1.21	0.943561	0.407566	0.881922	0.328073	0.846416	TALDO1
P12955-3;P12955-2;P12955	Xaa-Pro dipeptidase	PEPD	1.4214e+06	1.1368e+06	3.2001e+06	2.8282e+06	3.2674e+06	3.8551e+06	927321	1.201e+06	871121	4.1912e+06	786301	2.1863e+06	2.6849e+06	526301	1.2278e+06	1.5256e+06	1.2832e+06	2.15602e+06	1.44956e+06	-1.49	0.794873	0.300204	0.861627	0.328454	0.846416	PEPD
Q14258	E3 ubiquitin/ISG15 ligase TRIM25	TRIM25	647551	534791	616251	667581	630731	760020	259901	370171	473381	513891	342641	541831	508201	935851	686121	620021	563621	529895	662763	1.25	0.37529	0.110184	0.772289	0.329702	0.848639	TRIM25
P62191-2;P62191	26S protease regulatory subunit 4	PSMC1	3.45e+06	3.0492e+06	4.5719e+06	3673301	2.7653e+06	5.8391e+06	1571400	2940802	1.3211e+06	2.0617e+06	1.0939e+06	1471401	7510399	5.1609e+06	2.0473e+06	2.3683e+06	2589900	2.81743e+06	3.93536e+06	1.4	0.78442	0.305937	0.867339	0.330067	0.848639	PSMC1
Q14103-3;Q14103;H0Y8G5;H0YA96;D6RAF8;Q14103-4;Q14103-2;D6RF44	Heterogeneous nuclear ribonucleoprotein D0	HNRNPD	12873006	9931801	10189007	10729999	9056005	7197005	20137005	21598013	13369000	16809009	8837302	5880802	9976598	6.5505e+06	8.3677e+06	12450006	7424303	1.22173e+07	8.95382e+06	-1.36	0.48306	0.126211	0.796602	0.332196	0.850575	HNRNPD
P29279-2;P29279	Connective tissue growth factor	CTGF	169672	187511	89435.7	125937	55496.2	68269.3	42861.6	87588.1	419211	335591	2.1939e+06	368421	69247	325906	44676.2	61243.9	195976	345324	139410	-2.48	1.93073	0.343447	0.874135	0.333304	0.850575	CTGF
P02545-2;P02545-6;P02545;P02545-3;Q3BDU5;Q5TCI8;P02545-5;P02545-4	Prelamin-A/C;Lamin-A/C	LMNA	33524015	26678007	28539989	40589973	43713993	54856017	46920997	53113973	39017009	25815987	62509973	21451997	65898029	96012945	20748989	27863011	92883057	3.97277e+07	6.06812e+07	1.53	0.667369	0.4111	0.881922	0.333953	0.850575	LMNA
Q8TBQ9	Protein kish-A	TMEM167A	2.7821e+06	3543901	6.4928e+06	563581	730271	684331	2377000	1.3668e+06	1.0408e+06	857201	785821	752061	661861	1.6117e+06	4.1852e+06	4.6223e+06	1.5448e+06	1.83139e+06	2.52517e+06	1.38	1.18736	0.368695	0.881804	0.334113	0.850575	TMEM167A
P61313;E7EX53;E7EQV9;E7ENU7;P61313-2	60S ribosomal protein L15;Ribosomal protein L15	RPL15	25839991	20504001	20163005	5.4614e+06	9749200	5.9197e+06	14557003	12798999	25995005	20785999	14425995	20957995	14124997	23092001	32785979	28919011	10738002	1.64299e+07	21931998	1.33	0.606663	0.263195	0.840449	0.334114	0.850575	RPL15
P39019;A0A075B6E2	40S ribosomal protein S19	RPS19	210461	285791	38546	186911	60515.1	358941	29883	206451	169041	46463.6	81369.8	125423	136452	823301	385051	38395	111441	149983	298928	1.99	1.28194	0.463647	0.918565	0.33518	0.850575	RPS19
C9JPM4;P18085;C9JAK5	ADP-ribosylation factor 4	ARF4	8945896	6395601	9485397	7.293e+06	7.2877e+06	6.1789e+06	6803203	17149011	9665996	11641000	10762007	8.3047e+06	12186998	6037399	7.1099e+06	5.5157e+06	5368604	9.15937e+06	7.24372e+06	-1.26	0.515534	0.205677	0.840449	0.336117	0.850575	ARF4
B4DSF6;Q8IZS8-3;Q8IZS8-2;Q8IZS8	Voltage-dependent calcium channel subunit alpha-2/delta-3;Voltage-dependent calcium channel subunit alpha-2-3;Voltage-dependent calcium channel subunit delta-3	CACNA2D3	53315.8	73880.9	102878	55524.4	92539.8	111997	70040.4	115508	237026	118656	264228	117931	92826.9	78613.9	166501	53334.4	40144.4	117794	86284.1	-1.37	0.804476	0.308071	0.867339	0.336522	0.850575	CACNA2D3
O14828-2;O14828	Secretory carrier-associated membrane protein 3	SCAMP3	125684	111434	682921	419911	107324	70240.9	939071	673631	60402.2	410971	163060	177474	78502.3	97418.9	78694.5	1.356e+06	55207	328510	333165	1.01	1.93776	0.47397	0.918565	0.336906	0.850575	SCAMP3
O60568;H7C2S8;H7C2V1	Procollagen-lysine,2-oxoglutarate 5-dioxygenase 3	PLOD3	2.8493e+06	4.6312e+06	4.092e+06	2.7472e+06	3.1653e+06	3.0067e+06	2.6946e+06	3755602	2.9194e+06	2.6215e+06	2.3103e+06	1.3643e+06	2.2801e+06	3.9215e+06	3.568e+06	4.0149e+06	5346703	3.01312e+06	3.82624e+06	1.27	0.402006	0.179321	0.840449	0.33698	0.850575	PLOD3
P04083	Annexin A1	ANXA1	122799945	82102033	127919945	126109929	194479873	148129953	38337001	69005993	50367009	49707997	26388015	39899001	197640049	117169969	79075985	77590017	89694025	8.96039e+07	112234009	1.25	0.743213	0.211896	0.840449	0.338083	0.850575	ANXA1
B4DY09;Q12905;X6R6Z1;A0A0A0MRL0	Interleukin enhancer-binding factor 2	ILF2	4.623e+06	797201	7.8691e+06	10158004	7.6307e+06	708681	3.414e+06	5333402	556541	1.034e+06	1.137e+06	1.0418e+06	2.2205e+06	1.1179e+06	2.9355e+06	967891	868421	3.69195e+06	1.62204e+06	-2.28	1.07611	0.260929	0.840449	0.338233	0.850575	ILF2
Q92783-2;Q92783;C9J1E5;O75886	Signal transducing adapter molecule 1;Signal transducing adapter molecule 2	STAM;STAM2	2640701	1.9105e+06	1405701	128218	1.2711e+06	72473.4	77854.1	423311	630231	72803.2	933421	1.0953e+06	453721	363951	1.375e+06	1844501	879941	888468	983423	1.11	1.12279	0.293803	0.861523	0.338355	0.850575	STAM;STAM2
Q5TEE2;Q92769-3;Q13547;Q92769;E5RFI6;E5RJ04;E5RGV4;E5RHE7;E5RH52;E5RG37;E5RFP9;H3BM24	Histone deacetylase 2;Histone deacetylase 1	HDAC1;HDAC2	610031	1.2447e+06	2554000	721561	639591	1.6088e+06	1.0986e+06	2.1271e+06	1.1774e+06	1.0672e+06	1.1041e+06	1.3995e+06	2825202	1724501	1.2582e+06	65365	658901	1.27938e+06	1.30643e+06	1.02	0.927026	0.560767	0.95105	0.33893	0.850575	HDAC1;HDAC2
O60884;A0A087WT48	DnaJ homolog subfamily A member 2	DNAJA2	3.2405e+06	3394899	5212002	2.5664e+06	4426504	5.7473e+06	1.6363e+06	2.2871e+06	1.81e+06	6.4688e+06	44304.3	6015004	8.3546e+06	7680905	3.5897e+06	3382802	1.6451e+06	3.57076e+06	4.93062e+06	1.38	0.818871	0.288453	0.860338	0.339035	0.850575	DNAJA2
H0YDT6;O00303	Eukaryotic translation initiation factor 3 subunit F	EIF3F	1.2065e+06	1.1947e+06	864601	2.9813e+06	1.8803e+06	1.9789e+06	1.4276e+06	1.8673e+06	1.0184e+06	1056101	1.1352e+06	816851	2381602	405791	654181	1.0625e+06	1.4861e+06	1.45231e+06	1.19804e+06	-1.21	0.779438	0.401105	0.881922	0.340084	0.850575	EIF3F
Q96DZ1-2;Q96DZ1-3;Q96DZ1	Endoplasmic reticulum lectin 1	ERLEC1	246131	491651	342261	352981	255731	723011	126141	104371	147141	111051	185701	350572	284771	378051	375701	322771	299591	286395	332177	1.16	0.650009	0.114936	0.780996	0.34034	0.850575	ERLEC1
F5H4C6;H7C3P4;F6S8M0;P15586-2;P15586;H0YFA9	N-acetylglucosamine-6-sulfatase	GNS	1.7787e+06	2.2862e+06	1551301	2904900	2744601	2.4614e+06	2.9154e+06	3.2947e+06	1.6914e+06	1.176e+06	2.2733e+06	1.1718e+06	1.4653e+06	918501	842601	1921700	4.1561e+06	2.18748e+06	1.86084e+06	-1.18	0.797647	0.389338	0.881922	0.340419	0.850575	GNS
A8MT72;Q2NKQ5;Q16799-3;Q16799-2;Q16799	Reticulon;Reticulon-1	RTN1	1.497e+06	2.8322e+06	2.1358e+06	491081	1.2759e+06	825601	7348602	4.7598e+06	7.78731e+06	9798496	8354697	11420994	1.133e+06	4.2811e+06	1.487e+06	2.529e+06	1.9492e+06	4.87729e+06	2.27586e+06	-2.14	0.963207	0.256186	0.840449	0.342182	0.850575	RTN1
F8W681;A0A1W2PQD1;F8WE55;A0A1W2PRR6;A0A1W2PPC6;Q9H3H5-2;Q9H3H5	UDP-N-acetylglucosamine--dolichyl-phosphate N-acetylglucosaminephosphotransferase	DPAGT1	76326.2	679951	82390	39783.6	123170	100799	200162	112879	254826	67120.9	154838	135394	81897.2	64647.3	2.7707e+06	94411.8	252221	168970	652776	3.86	2.0818	0.542896	0.94113	0.342389	0.850575	DPAGT1
A0A024R4E5;Q00341;Q00341-2;H0Y394	Vigilin	HDLBP	2.9984e+06	6.7164e+06	5.2162e+06	1.0729e+06	4.2324e+06	3.6268e+06	1.7009e+06	1.3132e+06	7348398	13325996	9136506	5.3483e+06	1582801	7183003	20159007	6.0893e+06	5890801	5.1697e+06	8.18098e+06	1.58	1.10369	0.408831	0.881922	0.342561	0.850575	HDLBP
P09874	Poly [ADP-ribose] polymerase 1	PARP1	162241	98855	105696	353671	247211	277131	226441	223811	257211	158831	101244	84484.4	196091	102739	65325	143931	188471	191402	139311	-1.37	0.600955	0.269255	0.845087	0.343311	0.85082	PARP1
A0A0D9SFB3;A0A0D9SG12;A0A0D9SF53;O00571-2;O00571	ATP-dependent RNA helicase DDX3X	DDX3X	2436901	6011299	10449005	5.1635e+06	1858500	15794993	8492004	13970996	12845006	11649006	6.5474e+06	19641993	15918995	1.4575e+06	12458008	4767802	2.8064e+06	9.57172e+06	7.48174e+06	-1.28	1.02309	0.444962	0.913624	0.344175	0.8527	DDX3X
P61006	Ras-related protein Rab-8A	RAB8A	57115.9	113577	27929.9	45451.8	59605.8	52089.2	26786.9	101858	412181	1.024e+06	827271	754541	65842.8	56007.2	81579	73485.4	111956	291867	77774.1	-3.75	1.2889	0.224397	0.840449	0.345926	0.856209	RAB8A
B4DSN5;P18031	Tyrosine-protein phosphatase non-receptor type;Tyrosine-protein phosphatase non-receptor type 1	PTPN1	1.0057e+06	870700	476731	1.8299e+06	1710100	947211	2.124e+06	687361	55593	83413.5	1.7813e+06	76243.2	893261	51642.2	63576.3	772181	1.3308e+06	970688	622292	-1.56	1.17465	0.481459	0.918565	0.346939	0.856444	PTPN1
P08243-2;P08243;F8WEJ5;P08243-3;C9JT45;C9J057	Asparagine synthetase [glutamine-hydrolyzing]	ASNS	561531	658991	512651	366631	642461	264871	836621	754761	697701	1.1135e+06	569381	1.343e+06	494941	35100.3	1.8116e+06	799161	519661	693508	732093	1.06	1.00262	0.568682	0.95105	0.347643	0.856452	ASNS
H3BRU6;F8VZX2;Q15366-7;Q15366-8;Q15366-4;Q15366-5;Q15366-6;Q15366-3;Q15366;Q15366-2;F8W0G4;F8VXH9;F8W1G6;J3QT27;E9PFP8;P57721-2;P57721-3;P57721-5;P57721-4;P57721	Poly(rC)-binding protein 2;Poly(rC)-binding protein 3	PCBP2;PCBP3	30704005	14309007	22792997	25137001	32130009	37255977	14377994	22617003	20668989	29332021	11316997	18492003	29260985	10708005	18412011	19866989	12094001	2.32612e+07	1.80684e+07	-1.29	0.534116	0.25556	0.840449	0.347996	0.856452	PCBP2;PCBP3
F5H5T5;Q7Z3V4	Ubiquitin-protein ligase E3B	UBE3B	69176	74567.2	63080.9	85451	66554	104361	165640	76494.1	57052	183579	114021	62422	60636	243133	122664	135291	80187.4	93533.2	128382	1.37	0.710174	0.333707	0.872343	0.348755	0.856452	UBE3B
A0A0C4DG98;Q8NI27	THO complex subunit 2	THOC2	115726	103615	58417.9	69152	57165	48697	183714	33164.7	96542.7	71920.4	86910.4	85076.2	54245	92581.6	34942.9	75372.1	51003	84175.1	61628.9	-1.37	0.59366	0.225739	0.840449	0.350136	0.856452	THOC2
A0A1W2PNR9;Q9Y5U9	Immediate early response 3-interacting protein 1	IER3IP1	713141	1.2509e+06	1151301	126197	73568.2	130507	102367	246313	146360	79062.5	324601	134370	118433	52194.6	1.0531e+06	2084300	548921	373224	771390	2.07	1.5723	0.515272	0.933055	0.350186	0.856452	IER3IP1
P62805	Histone H4	HIST1H4A	84942041	91167041	99074985	55959021	65928009	118430049	19531991	16737007	36502993	31604021	15939001	31072017	71202961	49311013	73241969	96304961	40157997	5.5574e+07	6.60438e+07	1.19	0.723485	0.204321	0.840449	0.35056	0.856452	HIST1H4A
B4DDF4;B4DUT8;Q99439;A0A087X271;Q99439-2;A0A087X1X5;H3BVI6	Calponin;Calponin-2	CNN2	22580015	15824004	14366993	17660003	15748994	12146993	43206017	57775965	43269013	55359013	35780981	75643977	25883995	25311011	25818001	16108008	13762009	3.41135e+07	2.13766e+07	-1.6	0.675586	0.182099	0.840449	0.350698	0.856452	CNN2
Q96KP4;J3QQN6;J3QR27;J3QLU1;J3QKQ0;J3QRD0;J3QL02;J3KSV5;A0A087WYZ1;J3QKT2;Q96KP4-2;J3KSS4;J3KRD5;A0A087WVS2;J3QRA8	Cytosolic non-specific dipeptidase	CNDP2	39784.8	97386.6	49222.2	3.6948e+06	798741	1.2316e+06	51408.5	48124.8	95270.5	194331	276391	418331	2.6597e+06	729701	318641	84280.5	122657	582949	782996	1.34	2.26371	0.443994	0.912851	0.35124	0.856683	CNDP2
P63244;D6RHH4;H0YAF8;D6RAC2;J3KPE3;D6RAU2;E9PD14;D6RFX4;D6R9Z1;H0Y8W2;D6R9L0;D6REE5;D6RBD0;D6RFZ9;H0YAM7	Guanine nucleotide-binding protein subunit beta-2-like 1;Guanine nucleotide-binding protein subunit beta-2-like 1, N-terminally processed	GNB2L1	19511007	15977991	22738999	9837007	12931993	16971999	12021993	14136001	16737007	18132997	13058009	15179004	18424991	14159999	25495997	23288003	15310006	1.56028e+07	1.93358e+07	1.24	0.341502	0.153307	0.810808	0.351903	0.856913	GNB2L1
P08559-3;P08559;P08559-2;P08559-4	Pyruvate dehydrogenase E1 component subunit alpha, somatic form, mitochondrial	PDHA1	1.2218e+06	1.624e+06	244911	274831	553161	2.0447e+06	579171	505051	488991	827881	413781	567971	428821	423391	222761	1.5931e+06	265271	778854	586669	-1.33	1.21088	0.394836	0.881922	0.35261	0.857143	PDHA1
A0A1W2PS02;Q9Y244	Proteasome maturation protein	POMP	97918	137233	89471.4	458761	370561	647981	107691	254941	152436	141781	201364	43227.6	317511	143290	57546.2	114131	78314	225281	142158	-1.58	1.08135	0.334196	0.872343	0.353127	0.857372	POMP
U3KQE2;K7EIV0;A0A075B7C0;A0A0C4DGQ5;P04632;U3KPR7;K7EM73;K7EKD8;K7ELJ7	Calpain small subunit 1	CAPNS1	6859197	4346804	5824904	3.7175e+06	3.7763e+06	3.5685e+06	776091	1.4784e+06	704881	933562	539131	723351	6317497	1.2735e+06	6.152e+06	4910298	962042	2.77072e+06	3.92307e+06	1.42	1.03927	0.400301	0.881922	0.35422	0.858054	CAPNS1
E9PM69;R4GNH3;P17980;E9PKD5;E9PMD8	26S protease regulatory subunit 6A	PSMC3	704531	558531	317821	758091	581261	344151	76445.9	52759	170461	70241.1	130801	94367	454791	82134	363751	609891	522411	321622	406596	1.26	0.960703	0.367212	0.881804	0.355484	0.858054	PSMC3
K7ES36;C9JLV5;H7C3P9;Q9UNS2-2;Q9UNS2	COP9 signalosome complex subunit 3	COPS3	429931	591791	514731	729411	723521	2.0662e+06	926081	1.5553e+06	98910.3	1792201	177790	48951.6	1.9084e+06	1.8411e+06	417411	658311	395151	804568	1.04407e+06	1.3	1.10652	0.341015	0.872343	0.355661	0.858054	COPS3
P98160	Basement membrane-specific heparan sulfate proteoglycan core protein;Endorepellin;LG3 peptide	HSPG2	221611	167969	312711	157861	166461	135949	75213	181785	677851	876901	647391	90725	181161	31195.6	274661	272321	198541	309369	191576	-1.61	1.01004	0.421462	0.887834	0.35674	0.859873	HSPG2
A0A0U1RQR6;H7C106;F8W914;Q9NQC3-3;Q9NQC3-2;Q9NQC3-5;Q9NQC3-4;Q9NQC3-6;Q9NQC3	Reticulon;Reticulon-4	RTN4	80769.3	198906	42253.5	152117	126565	73414.8	184924	80735.4	46140	111359	2.7793e+06	61654.4	48504.1	102781	110208	65165.1	88274.9	328178	82986.5	-3.95	2.3778	0.230837	0.840449	0.357903	0.860759	RTN4
E9PMS6;F8WD26;J3KP06;Q8WWI1-3;Q8WWI1-4;Q8WWI1-2;Q8WWI1;A0A0A0MTE2;E9PMT2;Q8WWI1-5;E9PMP7;H0Y424	LIM domain only protein 7	LMO7	2286901	7995896	5.5335e+06	170121	1.4667e+06	811011	8373296	3.9717e+06	21971989	8677898	26424987	28966995	1.1409e+06	21062993	14508009	7.93241e+06	15176997	9.72092e+06	11964261	1.23	1.23014	0.40587	0.881922	0.359016	0.860759	LMO7
P40121-2;P40121;E7ENU9	Macrophage-capping protein	CAPG	737211	576291	409791	2.7479e+06	4614599	727771	557081	391901	345851	826521	2.3876e+06	475931	3219299	6.0092e+06	679681	534881	502631	1.2332e+06	2.18914e+06	1.78	1.54405	0.47557	0.918565	0.359189	0.860759	CAPG
A0A0A0MR02;P45880-2;P45880;P45880-1;Q5JSD2;Q5JSD1	Voltage-dependent anion-selective channel protein 2	VDAC2	1981100	2859000	2.8899e+06	9181502	7398298	2.2396e+06	4.0441e+06	6615503	6378898	4.7285e+06	5320303	3673699	3960099	3721503	1.9536e+06	2153202	5.6304e+06	4.77587e+06	3.48376e+06	-1.37	0.638526	0.272952	0.848501	0.359296	0.860759	VDAC2
F8W930;Q9Y6M1-5;Q9Y6M1-6;Q9Y6M1-3;Q9Y6M1-4;Q9Y6M1-1;Q9Y6M1	Insulin-like growth factor 2 mRNA-binding protein 2	IGF2BP2	60361.3	120956	84426.1	114989	104531	39017.6	44451.7	163759	53620.8	393521	61284.2	110498	147334	74944.4	108343	331325	81358.3	112618	148661	1.32	1.11139	0.335296	0.872343	0.360007	0.860979	IGF2BP2
Q5T9B7;P00568;H0Y4J6	Adenylate kinase isoenzyme 1	AK1	584241	97053.8	669831	481461	464691	658781	146366	90393	109624	180786	186238	55048.9	615521	623431	701601	130966	123784	310376	439061	1.41	1.01349	0.409017	0.881922	0.362812	0.864992	AK1
A0A1B0GW44;A0A1B0GV23;A0A1B0GVD5;A0A1B0GWE8;P07339;H7C469;A0A1B0GVP3;A0A1B0GU92;A0A1B0GU03;H7C1V0	Cathepsin D;Cathepsin D light chain;Cathepsin D heavy chain	CTSD	2.5087e+06	3.8566e+06	1178401	9344497	11664001	3.8234e+06	3.4397e+06	2269402	1.4984e+06	1.0598e+06	2.6411e+06	1.4513e+06	4.2567e+06	3052302	2.655e+06	2.6764e+06	11149995	3.72794e+06	4.75808e+06	1.28	1.17843	0.325578	0.867339	0.363363	0.864992	CTSD
O43390-4;O43390;O43390-2;B4DT28;O43390-3	Heterogeneous nuclear ribonucleoprotein R	HNRNPR	8629503	5885998	10722001	5.7364e+06	4886602	7.7683e+06	4700402	3005801	3472702	2498401	2326601	2.4822e+06	6.5746e+06	4.5856e+06	9386198	6.4597e+06	4482699	5.17624e+06	6.29776e+06	1.22	0.611384	0.188313	0.840449	0.363474	0.864992	HNRNPR
P60709	Actin, cytoplasmic 1;Actin, cytoplasmic 1, N-terminally processed	ACTB	1577499777	1821699841	1320000769	1495200385	1683300225	1948499457	3312100097	3084399873	2463201281	2600500481	2611100929	2545298689	1689299585	2117699585	1525500673	1657500161	1592400257	2.20523e+09	1.71648e+09	-1.28	0.325101	0.0550316	0.686782	0.36351	0.864992	ACTB
J3KQL8;Q9BQE5	Apolipoprotein L2	APOL2	108932	85980	144282	77675	88750	122101	95066	80812.5	146011	67255.4	39249.2	105591	58472.8	62061.9	81132.5	90672	75696.3	96808.8	73607.1	-1.32	0.367605	0.0991458	0.758757	0.364231	0.865204	APOL2
E7EU96;Q8NEV1;P68400	Casein kinase II subunit alpha 3;Casein kinase II subunit alpha	CSNK2A1;CSNK2A3	226601	155961	38339.9	1.3689e+06	1.6135e+06	364551	343921	75704	134831	90285	89132	44043	181871	151218	59376.6	81906.1	146831	378814	124241	-3.05	1.46666	0.271557	0.845955	0.366616	0.86758	CSNK2A1;CSNK2A3
Q9ULV4;Q9ULV4-2;Q9ULV4-3;B4E3S0;H0YHL7	Coronin-1C;Coronin	CORO1C	19091009	17397007	19504999	13181995	23928999	28772987	32541991	28488005	48814997	55374017	40949977	37620017	37605993	20084999	19606009	16049996	19496001	3.04722e+07	2.25686e+07	-1.35	0.573549	0.205427	0.840449	0.367188	0.86758	CORO1C
O43286	Beta-1,4-galactosyltransferase 5	B4GALT5	893631	1111001	705141	908381	672971	279931	931601	933741	595051	764441	1.0258e+06	443891	228641	234041	646371	1753501	722351	772132	716981	-1.08	0.92463	0.480912	0.918565	0.367639	0.86758	B4GALT5
E9PR16;G3V198;Q12769	Nuclear pore complex protein Nup160	NUP160	247745	111072	114667	47046	12284	65343.7	133436	143909	59319.4	76346.5	48421	174271	176225	142258	126155	75305.7	87813	102822	121551	1.18	0.720809	0.224947	0.840449	0.368519	0.86758	NUP160
A0A087WUI6;Q8WXW3-3;Q8WXW3-4;Q8WXW3	Progesterone-induced-blocking factor 1	PIBF1	81647.4	52003.9	128878	73209.8	75100.6	108981	93995.4	685691	92389.7	114766	114770	63750.9	85148.7	100430	104832	47239.4	60485.2	140432	79626.9	-1.76	1.2732	0.217585	0.840449	0.369017	0.86758	PIBF1
B5MBZ0;Q9HC35-2;Q9HC35	Echinoderm microtubule-associated protein-like 4	EML4	280661	321651	222031	445911	378081	72775.3	394761	72246.7	116371	113811	184081	207211	240351	86071	164261	84247.9	212361	234133	157458	-1.49	0.715993	0.294482	0.861523	0.369582	0.86758	EML4
O15145	Actin-related protein 2/3 complex subunit 3	ARPC3	3.3924e+06	3.1581e+06	3866200	4.703e+06	4466401	2.9259e+06	3.3214e+06	5.2089e+06	8011705	12330998	4711302	13505005	5627598	4691499	2.8632e+06	4920800	2.1469e+06	5800110	4.05e+06	-1.43	0.719099	0.259156	0.840449	0.369869	0.86758	ARPC3
P78527-2;P78527	DNA-dependent protein kinase catalytic subunit	PRKDC	209121	106193	128490	525471	172771	86296	132618	32776.6	82827.1	73424.9	24884.6	168621	105421	52436.1	198021	458611	198071	145291	202512	1.39	1.19159	0.400989	0.881922	0.370363	0.86758	PRKDC
P62857	40S ribosomal protein S28	RPS28	289421	126531	53167	617951	377621	109231	338541	133601	259971	104191	345201	237321	206561	121464	72169	187041	196701	249396	156787	-1.59	0.737565	0.268754	0.845087	0.37138	0.86758	RPS28
Q8IYL3	UPF0688 protein C1orf174	C1orf174	93038.2	68738.2	78286.3	129377	132384	78495.8	35311.1	122083	71671.5	266856	75532	164980	63030.8	125767	156697	142501	199814	109729	137562	1.25	0.663459	0.276446	0.848501	0.372568	0.86758	C1orf174
P78417;Q5TA02;P78417-3;P78417-2	Glutathione S-transferase omega-1	GSTO1	5135803	2.4354e+06	3.7022e+06	10302995	5315199	6214503	3268999	7.4292e+06	2.0805e+06	2910601	1.8075e+06	1.0342e+06	10954001	815271	3110203	1.8512e+06	1.853e+06	4.30309e+06	3.71674e+06	-1.16	1.27468	0.470453	0.918565	0.372704	0.86758	GSTO1
Q07283	Trichohyalin	TCHH	1.6657e+06	1.7199e+06	1.3471e+06	1.914e+06	1.5941e+06	2.4489e+06	4.0686e+06	3.7138e+06	3.5548e+06	11186007	8687506	4.139e+06	2.2583e+06	3035300	2.596e+06	1.7696e+06	1.7126e+06	3.83662e+06	2.27436e+06	-1.69	0.837735	0.182248	0.840449	0.372744	0.86758	TCHH
E9PR95;E9PSC3;E9PLC5;E9PLB3;E9PIP1;E9PPB5;E9PQS1;A0A087WT99;A0A1W2PRB8;Q9H0W9-3;Q9H0W9-2;Q9H0W9	Ester hydrolase C11orf54	C11orf54	219082	78285.2	102339	133111	130761	112964	75926.1	116748	102460	171269	109346	55368.9	121379	47229.3	173999	51312.3	86436.4	117305	96071.2	-1.22	0.666294	0.374585	0.881804	0.37331	0.86758	C11orf54
P62750;K7EMA7;H7BY10;K7EJV9;K7ERT8;A8MUS3	60S ribosomal protein L23a	RPL23A	4.6222e+06	94523.4	69845.1	375451	621541	166899	713381	452491	396811	811441	505901	390141	99429.6	1327401	2.2558e+06	7.0555e+06	90770.6	768386	2.16578e+06	2.82	2.08661	0.574583	0.95105	0.373325	0.86758	RPL23A
P0DP25;P0DP24;P0DP23;E7ETZ0;H0Y7A7;E7EMB3;F8WBR5;M0QZ52;G3V479		CALM1;CALM2;CALM3	2.4648e+06	4264100	2.6841e+06	2.825e+06	2.7205e+06	3.0024e+06	2.3279e+06	2411400	2.9112e+06	2.8512e+06	2.0042e+06	2.4338e+06	2.4096e+06	642051	1.3632e+06	2.7939e+06	6.1899e+06	2.74172e+06	2.67973e+06	-1.02	0.823628	0.512962	0.933055	0.374257	0.86758	CALM1;CALM2;CALM3
D3YTC6;Q68DG0;Q9UBY9-3;Q9UBY9;Q9UBY9-2	Heat shock protein beta-7	HSPB7;DKFZp779D0968	113778	231398	134091	115031	643541	224571	46824.4	88447.9	33123.6	59136.4	85039	111307	56207.1	3.3434e+06	171133	115875	53337.4	157191	747990	4.76	2.2069	0.579112	0.95188	0.374263	0.86758	HSPB7;DKFZp779D0968
C9JIF9;P13798	Acylamino-acid-releasing enzyme	APEH	72905.2	114678	41976	172541	167181	215741	110079	63256	97487.3	63463.4	126274	208063	231401	172520	108180	111683	120440	121137	148845	1.23	0.597983	0.213673	0.840449	0.374596	0.86758	APEH
O95716	Ras-related protein Rab-3D	RAB3D	685841	692081	1.1017e+06	794231	446211	559751	4929701	4022501	204498	369521	494021	121341	922582	44387.7	628861	702691	731221	1.20178e+06	605948	-1.98	1.41182	0.486111	0.921366	0.375035	0.86758	RAB3D
H0Y8I3;H0Y987;A0A087WT27;J3KN95;O95394;O95394-3;O95394-4	Phosphoacetylglucosamine mutase	PGM3	1.0242e+06	914480	1257501	107777	137856	4291200	116403	94989.4	2.2676e+06	1.8889e+06	2177000	5.2203e+06	277391	118050	893252	840652	683721	1.62485e+06	562613	-2.89	1.20215	0.363701	0.881804	0.375284	0.86758	PGM3
F8WAU4;C9IZ01;Q96RP9;Q96RP9-2	Elongation factor G, mitochondrial	GFM1	178561	46399.4	94105	423701	287101	651781	314231	223191	180890	165290	107773	159341	336361	71437.2	78763.7	104271	225621	236030	163291	-1.45	0.998281	0.376714	0.881922	0.376792	0.868182	GFM1
P09429;Q5T7C4	High mobility group protein B1	HMGB1	12112002	8393801	11874001	14267995	14169999	22256987	28361999	55802029	5334502	6.6716e+06	7.9654e+06	7.3185e+06	17584007	6480503	10841995	13653996	3.7431e+06	1.62107e+07	1.04607e+07	-1.55	1.02191	0.355153	0.876536	0.377092	0.868182	HMGB1
P35580;P35580-5;P35580-2;P35580-3;P35580-4	Myosin-10	MYH10	1.3535e+06	8884700	1.4023e+06	1.9278e+06	368511	1.9413e+06	3887599	175661	4255303	2033800	5.0961e+06	2.2071e+06	1.0624e+06	5.1168e+06	1.4155e+06	3.3098e+06	7.757e+06	2.79447e+06	3.7323e+06	1.34	1.14361	0.385899	0.881922	0.377281	0.868182	MYH10
A0A087WYR3;O43399-6;O43399-2;O43399-4;O43399;O43399-3;O43399-5;O43399-7	Tumor protein D54	TPD52L2	55672.4	125721	51379	80357.7	82306.6	41329.1	263401	230061	185391	94489	227591	48957.1	76581.9	119737	56623.7	72272.6	60252	123888	77093.4	-1.61	0.730841	0.204546	0.840449	0.37781	0.868381	TPD52L2
H3BT58;Q14019	Coactosin-like protein	COTL1	18706.5	35852.6	61071.6	109161	51221.9	325921	299711	586641	426821	769201	318691	801621	89161	122044	175174	116150	80887.2	317052	116683	-2.72	0.943009	0.257131	0.840449	0.380175	0.870482	COTL1
Q15046;Q15046-2;H3BVA8	Lysine--tRNA ligase	KARS	2.6084e+06	1.697e+06	5.325e+06	1.9015e+06	1.9159e+06	6.118e+06	1.7778e+06	1.8048e+06	86493.6	59273.1	1103401	1.2294e+06	5878198	1.3761e+06	1680000	1.6953e+06	1.5654e+06	2.13558e+06	2.439e+06	1.14	1.16846	0.312553	0.867339	0.380237	0.870482	KARS
P30086	Phosphatidylethanolamine-binding protein 1;Hippocampal cholinergic neurostimulating peptide	PEBP1	994841	827941	1.8386e+06	3.1012e+06	2471900	7228903	867371	3670102	1.6191e+06	1.4207e+06	988051	2.1286e+06	4.5247e+06	1.1444e+06	1.5908e+06	1.0979e+06	381591	2.26311e+06	1.74788e+06	-1.29	1.21993	0.457514	0.918565	0.380604	0.870482	PEBP1
P26885	Peptidyl-prolyl cis-trans isomerase FKBP2	FKBP2	2161702	2.9556e+06	1.5514e+06	972901	1.4433e+06	1732300	2.3548e+06	1.839e+06	1.4903e+06	1.232e+06	1.1643e+06	905811	995360	583701	1.5793e+06	1.3868e+06	2.0898e+06	1.65029e+06	1.32699e+06	-1.24	0.565638	0.347489	0.874135	0.383073	0.875188	FKBP2
Q96P48-3;Q96P48	Arf-GAP with Rho-GAP domain, ANK repeat and PH domain-containing protein 1	ARAP1	106232	65159.3	177713	168498	995961	499111	128218	92972.2	76627.1	145258	357311	175605	46235.6	56743.7	128442	149716	492406	249055	174709	-1.43	1.49858	0.454232	0.918565	0.384383	0.877061	ARAP1
Q9Y2U8	Inner nuclear membrane protein Man1	LEMD3	81171.3	108102	72426.6	32361.7	44022.3	95545.3	73055.4	129270	44275.7	100347	77676.6	100484	39732.2	66976.4	99826	72517.6	32602	79894.9	62330.8	-1.28	0.565622	0.316997	0.867339	0.384479	0.877061	LEMD3
O43747;O43747-2	AP-1 complex subunit gamma-1	AP1G1	396551	457941	357111	639941	492351	614911	194751	80116.4	388671	315811	361261	226241	464091	33099	335401	414541	336901	377138	316807	-1.19	0.684448	0.529186	0.937948	0.386521	0.88024	AP1G1
A0A087X0S5;P12109	Collagen alpha-1(VI) chain	COL6A1	1.2453e+06	2.4833e+06	1.6943e+06	11778004	8165001	11242004	6.3913e+06	4617699	4.0878e+06	7650198	4664898	12265004	6.1292e+06	5396599	3.1812e+06	3518500	1.7105e+06	6.35707e+06	3.9872e+06	-1.59	0.757804	0.306659	0.867339	0.387139	0.880419	COL6A1
Q07954	Prolow-density lipoprotein receptor-related protein 1;Low-density lipoprotein receptor-related protein 1 85 kDa subunit;Low-density lipoprotein receptor-related protein 1 515 kDa subunit;Low-density lipoprotein receptor-related protein 1 intracellular domain	LRP1	3.078e+06	5.0172e+06	5.2071e+06	13579000	6.5187e+06	3.3783e+06	4987198	2.5343e+06	4300799	2.6322e+06	7333500	11726002	1.3244e+06	3.0557e+06	10511994	1.5634e+06	9704897	5.85769e+06	5.23208e+06	-1.12	1.05074	0.508365	0.933055	0.388568	0.883582	LRP1
Q96EY1-2;Q96EY1	DnaJ homolog subfamily A member 3, mitochondrial	DNAJA3	454551	642391	603721	297491	129066	157904	283821	104485	278851	175941	60138.2	131584	169184	106622	557341	786191	372051	276662	398278	1.44	0.994755	0.437332	0.903998	0.389363	0.883756	DNAJA3
Q16878	Cysteine dioxygenase type 1	CDO1	62542.4	6064703	8737600	3.8043e+06	28413.2	412009	629801	51481.4	128965	248497	1.6426e+06	96103.1	80062.7	2.2757e+06	4.744e+06	161675	2878601	1.82558e+06	2.02801e+06	1.11	1.84926	0.503404	0.933055	0.390101	0.883929	CDO1
Q8TD08;A0A1C7CYZ1;Q8TD08-2;Q8TD08-3	Mitogen-activated protein kinase 15	MAPK15	46655.6	96501.7	60342.3	55659.7	117155	4.6383e+06	37160.1	1123301	381891	49112.7	995761	1.1309e+06	225621	117102	64198.3	244001	60715.3	727728	142327	-5.11	1.90217	0.335377	0.872343	0.391299	0.884786	MAPK15
P41240;H3BU69;H3BUM9	Tyrosine-protein kinase CSK	CSK	108960	73150.6	106832	1.4559e+06	1.2951e+06	451281	161524	47295.3	88493.7	35883	94132.6	116404	303201	220914	39772	46708.4	71779.3	336247	136475	-2.46	1.7192	0.41134	0.881922	0.391503	0.884786	CSK
E7EX17;P23588-2;P23588;F8VX11	Eukaryotic translation initiation factor 4B	EIF4B	41773.7	82555.5	151661	186741	400201	286611	76235.8	84458.4	85019	162651	79447.4	430381	289341	1.2963e+06	91045.3	86985.9	99595.9	172311	372654	2.16	1.5987	0.523617	0.937948	0.392012	0.884786	EIF4B
F5GZQ3;P55084-2;P55084;B5MD38	Trifunctional enzyme subunit beta, mitochondrial;3-ketoacyl-CoA thiolase	HADHB	63743.8	200485	91583.5	68271.3	183870	2.4824e+06	1.6908e+06	1.8292e+06	2.1203e+06	2.3602e+06	2.2552e+06	1.9819e+06	74843.1	5.5679e+06	91450.8	1.7314e+06	51356.7	1.27733e+06	1.50339e+06	1.18	1.78294	0.566011	0.95105	0.392801	0.884786	HADHB
O00299	Chloride intracellular channel protein 1	CLIC1	9594202	5.8961e+06	8905704	7.2938e+06	8.0316e+06	10616998	9742899	11728002	9529705	8673103	5.0635e+06	9783105	11730995	9287595	8360100	5496601	2.8506e+06	8.73823e+06	7.54518e+06	-1.16	0.506139	0.418495	0.884	0.393337	0.884786	CLIC1
P35221;P35221-2;G3XAM7;P35221-3	Catenin alpha-1	CTNNA1	10206007	7677098	7.3982e+06	5196803	6412602	6.7896e+06	7.9356e+06	4.3934e+06	13660009	9194500	13463005	10977995	6725605	4.3176e+06	9014996	9174198	4769000	8.60874e+06	6.80028e+06	-1.27	0.482444	0.258672	0.840449	0.39431	0.886431	CTNNA1
P30837	Aldehyde dehydrogenase X, mitochondrial	ALDH1B1	225821	46411.5	49594.5	306251	1.2024e+06	594411	1.3452e+06	196061	156075	600691	56395.4	81383.1	145071	560011	57687.1	117201	97277.1	405058	195449	-2.07	1.53142	0.396566	0.881922	0.396029	0.889049	ALDH1B1
P62937;P62937-2;F8WE65;C9J5S7	Peptidyl-prolyl cis-trans isomerase A;Peptidyl-prolyl cis-trans isomerase A, N-terminally processed;Peptidyl-prolyl cis-trans isomerase	PPIA	91208993	32255991	44695013	79040969	88317057	90035001	19160013	32431009	23162999	26635011	13057008	14589004	74411049	8588097	52112017	31801011	10669003	4.62157e+07	3.55162e+07	-1.3	1.04325	0.482515	0.918565	0.39754	0.889049	PPIA
P12110;P12110-3;P12110-2	Collagen alpha-2(VI) chain	COL6A2	1.1206e+06	1.0861e+06	1.2456e+06	7.10181e+06	3.2984e+06	2319902	3675103	2.4313e+06	1.6238e+06	1.7656e+06	2202202	1.3301e+06	2773901	1.0745e+06	1.7186e+06	1295901	1.4543e+06	2.43338e+06	1.66344e+06	-1.46	0.800965	0.25315	0.840449	0.397772	0.889049	COL6A2
P31947-2;P31947	14-3-3 protein sigma	SFN	24590011	21211015	38042997	16945005	157288	26260985	31522983	67341985	27344987	52749033	29782017	33301995	42559997	94351049	29022003	31116003	12778001	3.07709e+07	4.19654e+07	1.36	0.924949	0.354752	0.876536	0.399411	0.889049	SFN
P29401;P29401-2;A0A0B4J1R6	Transketolase	TKT	12384996	7951799	9851805	19850999	21919011	41109997	9067302	9466405	12599996	21870005	15382010	14462011	22724003	20373999	7.818e+06	3.6803e+06	11782006	1.63264e+07	1.32757e+07	-1.23	0.83232	0.461161	0.918565	0.400504	0.889049	TKT
H0YFI1;F5H479;F5GX19;F5H3Y3;Q6IAA8	Ragulator complex protein LAMTOR1	LAMTOR1	147531	154451	30046.8	831671	828461	266801	74789.1	74204.4	152936	99647.9	221341	107537	212971	78132	44012.6	65395.6	295731	249118	139248	-1.79	1.36935	0.413795	0.882703	0.401228	0.889049	LAMTOR1
Q8N690-2			82367.6	87224.8	72917	104159	67570.4	32160.8	66687.9	72473.9	112897	106963	124800	177941	35358.4	176858	89648.7	29377.2	70572.9	92346.9	80363	-1.15	0.840162	0.46419	0.918565	0.401256	0.889049
Q5T2B5;A0A0A0MTN0;Q13617;Q13617-2	Cullin-2	CUL2	464921	103135	547591	484011	822201	640371	65934.2	66489.7	53152.4	178446	72332.9	73507.2	709911	251521	266835	138028	237817	297674	320822	1.08	1.15924	0.339299	0.872343	0.401965	0.889049	CUL2
H3BM75;Q6P9B6	TLD domain-containing protein 1	TLDC1	61370.8	63191	70059.5	159391	145301	105001	52493.1	105382	248422	278486	123703	88812.5	85865.1	88083.6	39900.5	78439.1	162960	125134	91049.7	-1.37	0.762287	0.340823	0.872343	0.402662	0.889049	TLDC1
Q86UK0-2;Q86UK0	ATP-binding cassette sub-family A member 12	ABCA12	33599.4	52037	100672	154716	67198.7	44714.8	187594	78657	67685.5	176339	90934.6	95889.1	87529.6	175898	85621.1	68328	182246	95836.5	119924	1.25	0.700923	0.313981	0.867339	0.402841	0.889049	ABCA12
Q13404;G3V2F7;I3L0A0;Q13404-8;Q13404-7;Q13404-2;Q13404-1;A0A0A0MSL3;G3V113;Q13404-6;Q15819	Ubiquitin-conjugating enzyme E2 variant 1;Ubiquitin-conjugating enzyme E2 variant 2	UBE2V1;TMEM189-UBE2V1;UBE2V2	2.5137e+06	1.6117e+06	3.0053e+06	2.5123e+06	1.2255e+06	3.1139e+06	2.6059e+06	14314002	5327398	2.652e+06	2.064e+06	5153201	8615106	1.7582e+06	2343701	1.6842e+06	873021	3.84158e+06	3.05485e+06	-1.26	1.37991	0.468139	0.918565	0.40294	0.889049	UBE2V1;TMEM189-UBE2V1;UBE2V2
Q14332;O75084	Frizzled-2;Frizzled-7	FZD2;FZD7	559671	1453901	498871	220111	295701	335651	643911	362071	833731	477001	523821	1101001	288131	74092.8	1.4818e+06	519041	472161	608787	567045	-1.07	1.12252	0.543598	0.94113	0.403277	0.889049	FZD2;FZD7
F8VQF4;F8VRS8;F8W145;F8VP97;F8VV52;Q9NZN8-2;Q9NZN8-4;Q9NZN8	CCR4-NOT transcription complex subunit 2	CNOT2	87760.7	75879.1	568701	185525	53472.1	71512.2	432601	430141	318670	537251	544631	525741	63771.4	68999.2	649971	47924.2	591311	319324	284395	-1.12	1.26836	0.531354	0.937948	0.403488	0.889049	CNOT2
Q07973-2;Q07973	1,25-dihydroxyvitamin D(3) 24-hydroxylase, mitochondrial	CYP24A1	74226.9	211608	96306.9	69909.4	193128	74051.6	88756.7	67814.6	118374	45050	114821	274094	146217	121695	103030	116353	205705	119012	138600	1.16	0.658177	0.204732	0.840449	0.403706	0.889049	CYP24A1
C9J0A7;Q9UQN3;Q9UQN3-2	Charged multivesicular body protein 2b	CHMP2B	1852201	1875400	5.5474e+06	487161	1.5848e+06	63382.7	108110	4716400	1.4546e+06	1682901	1.3996e+06	1.2915e+06	1.166e+06	3.8585e+06	1.9375e+06	2128001	768351	1.83862e+06	1.97167e+06	1.07	1.09183	0.34113	0.872343	0.404116	0.889049	CHMP2B
H0YL72;P50213;H0YM64;H0YKD0;H0YLI6;H0YMU3;P50213-2	Isocitrate dehydrogenase [NAD] subunit alpha, mitochondrial	IDH3A	365941	504811	740581	1.1673e+06	1.4743e+06	957110	6.0322e+06	1.3276e+06	2.4236e+06	3424502	2.2708e+06	1828300	2332502	1.679e+06	614101	854501	491471	1.87642e+06	1.19432e+06	-1.57	1.06827	0.384813	0.881922	0.404605	0.889049	IDH3A
Q14008-2;Q14008;Q14008-3	Cytoskeleton-associated protein 5	CKAP5	225991	162721	46056.8	950811	501141	630791	80395.8	96085.7	312291	254681	369901	241281	319961	132020	74614.8	114759	324901	322679	193251	-1.67	1.022	0.373896	0.881804	0.405223	0.889209	CKAP5
P18124;A8MUD9	60S ribosomal protein L7	RPL7	30167999	33209007	34385009	13545005	16022011	23294007	22822999	23303001	29370009	30392985	24703993	28589991	20713003	30156993	43948973	54523997	19246001	25817168	3.37178e+07	1.31	0.516398	0.363853	0.881804	0.407108	0.892241	RPL7
H0YLG5;H0YMB1;Q96TC7-2;Q96TC7	Regulator of microtubule dynamics protein 3	RMDN3	304811	316921	331081	35859.3	293121	97404.6	380731	332911	69619.4	167801	119296	70001.3	88134.4	238291	287281	346631	308441	209963	253756	1.21	0.724649	0.345868	0.874135	0.408418	0.892704	RMDN3
H7BZD8;H0Y3K2;Q6ZT12-2;Q6ZT12;Q6ZT12-4	E3 ubiquitin-protein ligase UBR3	UBR3	122439	148704	106122	98525.6	2596400	112551	2046301	144293	81485.6	77063.7	85655.8	1.9513e+06	3.1794e+06	66439.9	16213.3	137807	72154.1	630903	694403	1.1	2.51119	0.57787	0.95105	0.408971	0.892704	UBR3
Q6PIW4-2;Q6PIW4	Fidgetin-like protein 1	FIGNL1	2.5174e+06	1.9355e+06	2.576e+06	2.5216e+06	3226901	4875999	507451	1.7859e+06	738321	673171	506381	429021	4.9186e+06	984221	2.1412e+06	2374302	1.1725e+06	1.8578e+06	2.31816e+06	1.25	1.00308	0.375347	0.881804	0.409093	0.892704	FIGNL1
P22102;P22102-2	Trifunctional purine biosynthetic protein adenosine-3;Phosphoribosylamine--glycine ligase;Phosphoribosylformylglycinamidine cyclo-ligase;Phosphoribosylglycinamide formyltransferase	GART	81725.1	99828.3	1.4288e+06	165509	107996	104040	76671.7	71517.4	71909.8	58853.5	107039	154711	56393.7	482921	37909.3	47675	75064.2	210717	139993	-1.51	2.28527	0.493563	0.927009	0.409595	0.892857	GART
Q96AG4	Leucine-rich repeat-containing protein 59	LRRC59	508941	720871	2.4219e+06	3725200	1.3841e+06	680191	1.9789e+06	613561	1.9556e+06	1.8092e+06	1.9166e+06	1.1104e+06	709041	1.5051e+06	568711	1.3405e+06	1.1893e+06	1.56879e+06	1.06253e+06	-1.48	0.708978	0.298907	0.861523	0.410419	0.89301	LRRC59
P08238	Heat shock protein HSP 90-beta	HSP90AB1	186710129	170330033	184789985	177420033	159550017	200809873	48443973	91423041	63434993	57309017	50174997	55988993	207070049	77550025	142099937	132219977	155870081	1.20532e+08	1.42962e+08	1.19	0.620651	0.264292	0.840449	0.410669	0.893162	HSP90AB1
H0Y2Y8;Q15942;Q15942-2	Zyxin	ZYX	11014004	7186204	11391994	3.3954e+06	5875401	7611297	11121008	8428596	13889006	18089993	10094000	16072993	11319002	8.2967e+06	10175007	7.9726e+06	2.7322e+06	1.03475e+07	8.0991e+06	-1.28	0.577198	0.398457	0.881922	0.411619	0.893314	ZYX
P05455;E7ERC4	Lupus La protein	SSB	214513	1.3336e+06	1.2853e+06	498801	819161	72757	2.1128e+06	1.7872e+06	981040	37180.4	1.3175e+06	1.2196e+06	1.0139e+06	76723.2	983391	1563701	51770.8	973289	737897	-1.32	1.12289	0.548926	0.942588	0.413806	0.893646	SSB
P17655-2;P17655	Calpain-2 catalytic subunit	CAPN2	2.5681e+06	1.0235e+06	1.5302e+06	2458001	1.5162e+06	3955599	640141	1.0111e+06	512261	981091	151814	734231	3.0609e+06	1.4918e+06	1774002	1.0218e+06	909681	1.42352e+06	1.65164e+06	1.16	0.921998	0.32112	0.867339	0.414364	0.893646	CAPN2
P38435-2;P38435	Vitamin K-dependent gamma-carboxylase	GGCX	115181	117871	81225	85053.5	102681	65666	96753	105988	100991	83830.5	74308.8	66866.9	91876	87343.3	87846	193651	108691	91367.9	113881	1.25	0.44396	0.296687	0.861523	0.415815	0.893646	GGCX
Q9BZL1	Ubiquitin-like protein 5	UBL5	7.0085e+06	3.7952e+06	5611001	2.3883e+06	7582201	9349403	5465399	4603399	88001.9	1.5932e+06	103041	1.2156e+06	10679997	7103702	6.0588e+06	4562604	361301	4.06694e+06	5.75328e+06	1.41	0.994974	0.486376	0.921366	0.416632	0.893646	UBL5
Q9Y6C2-2			52557.8	200914	198714	123116	99453.2	58437	158687	64612.6	89130.4	81442.7	74965.5	134971	88472.8	75771.1	62921.4	143495	51726.1	111417	84477.4	-1.32	0.630832	0.296176	0.861523	0.4174	0.893646
Q9Y678	Coatomer subunit gamma-1	COPG1	3.5923e+06	2734702	4623301	4269803	8611097	5253601	896041	1.1485e+06	6161197	7.37941e+06	1.4244e+06	8677806	10651006	14993992	3.4082e+06	3521902	1.8271e+06	4.56435e+06	6.88044e+06	1.51	1.02258	0.469763	0.918565	0.41766	0.893646	COPG1
Q9H269-2;Q9H269;Q5JUB0;Q5JUA9	Vacuolar protein sorting-associated protein 16 homolog	VPS16	62773.6	269201	83913.3	140541	129151	70631.9	87524.6	110002	132010	93463.3	69892.7	60535.1	147781	50664.4	117126	73456.7	43705.2	109137	86546.7	-1.26	0.73773	0.387207	0.881922	0.417976	0.893646	VPS16
P50991-2;P50991	T-complex protein 1 subunit delta	CCT4	106160	6817501	7029597	4.16e+06	5346901	4.4695e+06	1.9459e+06	4109800	134032	4379302	1.5067e+06	2.7098e+06	6.6448e+06	7.1056e+06	1.2603e+06	1.723e+06	4.9563e+06	3.5596e+06	4.338e+06	1.22	0.905017	0.394349	0.881922	0.418011	0.893646	CCT4
Q9H2P0	Activity-dependent neuroprotector homeobox protein	ADNP	210422	123036	81506.1	174671	253941	125435	693611	137360	94543.4	98330	42358	23362.8	131534	58763.4	60278.2	97054.3	111400	171548	91805.9	-1.87	1.0887	0.282041	0.850334	0.418259	0.893646	ADNP
O00505	Importin subunit alpha-4	KPNA3	284361	284771	326111	473981	423801	649941	176471	322131	144051	173451	215862	166591	529491	85925.6	180791	229091	217101	303460	248480	-1.22	0.835242	0.441673	0.911728	0.419015	0.893646	KPNA3
Q32MZ4-3;Q32MZ4-2;Q32MZ4	Leucine-rich repeat flightless-interacting protein 1	LRRFIP1	41678.3	101614	160766	64652.8	166507	104232	199331	309401	143721	93631.1	116420	219161	79035.8	155355	122462	82447.6	70771.6	143426	102014	-1.41	0.62464	0.257836	0.840449	0.419107	0.893646	LRRFIP1
P06733;P06733-2	Alpha-enolase	ENO1	38300981	31580005	34434005	35887005	53328017	45674973	17552999	33819021	21008011	18013003	16346006	20058993	49857005	36087021	36837997	44053977	19504999	3.05003e+07	3.72682e+07	1.22	0.499462	0.285544	0.856632	0.420185	0.893646	ENO1
A0A0A0MQY5			79916	64669.3	70870.8	91767.7	54297.9	250436	116446	106926	47683.1	266800	29526.1	40302.3	193956	53089.8	84620.4	134559	133010	101637	119847	1.18	0.887815	0.344009	0.874135	0.420461	0.893646
P36578;H3BM89	60S ribosomal protein L4	RPL4	33336001	23685009	16994003	11459001	14751008	20327991	17993009	15271011	42567989	47824033	26894985	39346985	29159999	36765017	36934993	27555985	20790013	2.58709e+07	3.02412e+07	1.17	0.520116	0.19405	0.840449	0.420578	0.893646	RPL4
J3KN67		TPM3	5472000	3812901	2.3785e+06	994841	843621	1.4066e+06	1.1604e+06	1.4948e+06	2.0031e+06	4.5975e+06	1.7189e+06	1.1108e+06	1.2522e+06	2.1178e+06	4855003	4538701	1644101	2.2495e+06	2.88156e+06	1.28	0.900494	0.401032	0.881922	0.421049	0.893646	TPM3
A5YKK6-2;A5YKK6;A5YKK6-3;A5YKK6-4	CCR4-NOT transcription complex subunit 1	CNOT1	181291	223481	103391	412241	288191	506641	84731.9	87595.9	262921	181331	235621	640401	333691	1.5358e+06	159601	141771	232041	267320	480581	1.8	1.39598	0.514801	0.933055	0.42127	0.893646	CNOT1
J3KPG2;E9PJF7;Q5W0H4;A0A0B4J2C3;P13693-2;P13693	Translationally-controlled tumor protein	TPT1	7256000	7.027e+06	11887997	12700997	13320007	100169993	37530001	190530081	7.7422e+06	15529006	4197600	16395006	47565001	5.9148e+06	21182991	8998896	3.2072e+06	3.53572e+07	1.73738e+07	-2.04	1.88842	0.480989	0.918565	0.423095	0.893646	TPT1
P42704	Leucine-rich PPR motif-containing protein, mitochondrial	LRPPRC	1.2782e+06	1.3229e+06	806981	3.2723e+06	2.015e+06	3.5396e+06	2802702	1.9593e+06	2.4802e+06	2160502	2.6419e+06	1.0364e+06	1.6497e+06	653671	911161	1.557e+06	4467801	2.10967e+06	1.84787e+06	-1.14	0.923959	0.477675	0.918565	0.423255	0.893646	LRPPRC
P08670;B0YJC4	Vimentin	VIM	1124900353	795469889	1158999937	1401800577	1877599233	1332000385	885639937	860140161	898169537	895660417	925689729	613589889	1915800833	1797600641	594810049	922840193	1745499265	1064138337	1.39531e+09	1.31	0.534173	0.413874	0.882703	0.423294	0.893646	VIM
Q9BZQ8	Protein Niban	FAM129A	31957.2	54485	88665.3	90283.6	81407.6	150540	102026	42894.8	49719.3	133161	81107.8	52156.4	72310.5	111794	126103	115317	56006.5	79867	96306.2	1.21	0.55324	0.275971	0.848501	0.42365	0.893646	FAM129A
Q92616	Translational activator GCN1	GCN1L1	554101	604711	39616	562831	778731	1.9583e+06	98972.7	92040	156086	118541	101032	78204.4	894891	1.0156e+06	99724.9	67283	899241	428597	595348	1.39	1.5022	0.528772	0.937948	0.424185	0.893646	GCN1L1
P07195;A8MW50	L-lactate dehydrogenase B chain;L-lactate dehydrogenase	LDHB	34688009	24723989	34359017	50995973	41718013	56000985	42570013	98052977	45175973	72008009	33923001	64413033	86253041	53068001	28767015	30855995	15845001	4.98857e+07	4.29578e+07	-1.16	0.762322	0.461634	0.918565	0.425014	0.895172	LDHB
P22307-4;P22307-7;P22307-8;P22307;P22307-6;P22307-2	Non-specific lipid-transfer protein	SCP2	47407985	59714001	48749021	13274001	32682979	25335987	123859929	115400025	56769009	39290013	48592017	37752001	34060021	37039981	39635025	50015981	21783003	54068914	3.65068e+07	-1.48	0.676368	0.251389	0.840449	0.426804	0.898072	SCP2
A0A087WW40;Q9Y371-3;Q9Y371;Q9Y371-2	Endophilin-B1	SH3GLB1	623281	296931	628111	1.4387e+06	1.9374e+06	859301	88297.8	400321	61371	135068	59482.5	54130.2	382101	676211	541761	280311	384001	548533	452877	-1.21	1.15449	0.311259	0.867339	0.428387	0.899177	SH3GLB1
O75915;F8WF90;C9JQU6;F8WF33	PRA1 family protein 3	ARL6IP5	4.0306e+06	2.1294e+06	1.8118e+06	3.2646e+06	3.4677e+06	1.0094e+06	2.592e+06	473621	2.8831e+06	1557602	3662003	1.9425e+06	1.8141e+06	731281	1.0341e+06	2.1401e+06	3.2981e+06	2.40203e+06	1.80354e+06	-1.33	0.724756	0.403872	0.881922	0.428709	0.899177	ARL6IP5
P55884;P55884-2	Eukaryotic translation initiation factor 3 subunit B	EIF3B	73183.2	66330.3	86948.9	1.0124e+06	359471	71452.1	133466	98881.9	218734	55806.3	304541	160174	38987.8	107967	126422	186961	120676	220116	116203	-1.89	1.30113	0.373996	0.881804	0.429048	0.899177	EIF3B
P60842;J3KT12;P60842-2;J3QL43;J3QS69;E7EQG2;Q14240;Q14240-2;J3KSZ0;J3KTB5;J3QR64;J3QLN6	Eukaryotic initiation factor 4A-I;Eukaryotic initiation factor 4A-II;Eukaryotic initiation factor 4A-II, N-terminally processed	EIF4A1;EIF4A2	19862997	20434991	26658017	91548953	42046029	111729985	11704999	20908013	29516019	35751993	21376011	33618997	97494041	18131989	11843006	18938993	16270996	3.87631e+07	32535805	-1.19	1.37264	0.487891	0.923101	0.430709	0.90137	EIF4A1;EIF4A2
D6R938;E9PBG7;E9PF82;Q13557-8;Q13557-12;Q13557-9;Q13557-10;Q13557-5;Q13557;Q13557-3;Q13557-6;Q13557-4;Q13557-11	Calcium/calmodulin-dependent protein kinase type II subunit delta	CAMK2D	215301	93297	1343501	1.049e+06	1.2324e+06	49539.8	511591	262371	458611	819742	607231	1.1026e+06	546361	89961.5	275861	353021	528791	645432	358799	-1.8	0.88078	0.411792	0.881922	0.431532	0.901639	CAMK2D
H0YH81;P06576;F8W079	ATP synthase subunit beta;ATP synthase subunit beta, mitochondrial	ATP5B	1.5631e+06	3.9422e+06	3015202	5768103	8736999	5.6145e+06	2.718e+06	2261800	2.8545e+06	2.5402e+06	2.1145e+06	2.4191e+06	4.8756e+06	5.4759e+06	2.1299e+06	2.9096e+06	7161800	3.62902e+06	4.51056e+06	1.24	0.727418	0.372174	0.881804	0.431993	0.901639	ATP5B
E9PRQ6;P24752-2;P24752	Acetyl-CoA acetyltransferase, mitochondrial	ACAT1	99259.5	98963.9	101139	269321	89451.6	119886	117500	146395	52573.9	173491	78723.1	123355	121906	6180500	35334.6	76191.3	73802.2	122505	1.29755e+06	10.59	2.15252	0.673812	0.967713	0.432647	0.901774	ACAT1
A0A0A0MTL6;Q6ZS17-4;H3BV02;Q6ZS17-2;Q6ZS17;Q6ZS17-3	Protein FAM65A	FAM65A	79770.8	98327	143347	77838.6	77544.2	49325.3	57938.3	121204	39029.4	81661.8	130539	110471	118251	48052.5	54983.8	63295.6	67196	88916.4	70355.7	-1.26	0.538897	0.286543	0.85796	0.433472	0.901907	FAM65A
Q5F2F8;P16298-2;P16298-3;P16298;P16298-4	Serine/threonine-protein phosphatase;Serine/threonine-protein phosphatase 2B catalytic subunit beta isoform	PPP3CB	56223	1.9814e+06	98396.4	125153	74823.5	51181.9	71693.9	49779.7	1.1679e+06	40249.2	135645	124141	55089.8	156899	78711.8	143166	3558300	331382	798433	2.41	2.6629	0.577722	0.95105	0.433791	0.902041	PPP3CB
M0R261;O95336;M0R0U3	6-phosphogluconolactonase	PGLS	64508.9	147485	91283.5	482141	600031	639131	224436	56182.2	74240	448001	128289	656601	635861	539791	86974.4	136250	576501	301028	395075	1.31	1.04677	0.481152	0.918565	0.436529	0.90625	PGLS
Q9Y3I0	tRNA-splicing ligase RtcB homolog	RTCB	122771	122791	20843.6	221551	306581	439151	1.4246e+06	840442	1.1031e+06	1.0897e+06	1.1404e+06	1.2747e+06	613911	766421	132161	217729	90214.3	675553	364087	-1.86	1.13799	0.453219	0.918565	0.439734	0.909582	RTCB
P61160;F5H6T1;P61160-2	Actin-related protein 2	ACTR2	1.9116e+06	1.4665e+06	1.3894e+06	3.538e+06	2642601	3.8116e+06	3498101	1.153e+06	1.4545e+06	1.3868e+06	1.6775e+06	1.443e+06	5724799	3416999	1.8039e+06	1775100	1.424e+06	2.11438e+06	2.82896e+06	1.34	0.786039	0.435276	0.903359	0.440233	0.909582	ACTR2
J9JIE6;Q9UM00-2;Q9UM00;J3QQY2;J3KS45	Transmembrane and coiled-coil domain-containing protein 1	TMCO1	3.4566e+06	4.3726e+06	5264301	1.0441e+06	420621	135367	4.7232e+06	5271098	2.2006e+06	2.9176e+06	936200	498361	261521	701031	2959899	1.0792e+06	2422901	2.60339e+06	1.48491e+06	-1.75	1.08873	0.472755	0.918565	0.440646	0.909582	TMCO1
A0A096LNK9;A0A087WVP4;A0A087X1R1;P53814-2;P53814-5;P53814;P53814-6	Smoothelin	SMTN	110553	142539	133973	34742	97317	158947	843601	540901	78279.1	124076	71291.6	80303.5	67559.9	199862	104270	55856.9	102946	201377	106099	-1.9	1.30873	0.351032	0.875045	0.440858	0.909582	SMTN
Q12965	Unconventional myosin-Ie	MYO1E	65278.8	99631.2	982871	469581	286701	228201	72610.1	82225	110316	143553	83833.5	59652.8	119201	225256	110768	49410.5	87755.3	223705	118478	-1.89	1.31939	0.37194	0.881804	0.44104	0.909582	MYO1E
A8MXQ1;P53801;A8MZH8	Pituitary tumor-transforming gene 1 protein-interacting protein	PTTG1IP	1.4254e+06	1.8217e+06	1.9139e+06	576351	819441	810461	1.0508e+06	714971	1.1474e+06	96658.1	1.4172e+06	1.0854e+06	731631	819870	1453901	1.4734e+06	1.9379e+06	1.07331e+06	1.28334e+06	1.2	0.62349	0.326125	0.867339	0.443608	0.914094	PTTG1IP
F8VUA7;F8VQX7;Q9BZF1-3;Q9BZF1-2;Q9BZF1	Oxysterol-binding protein;Oxysterol-binding protein-related protein 8	OSBPL8	528471	346091	64616	729191	455961	70113.6	834131	255111	560461	213191	729611	913601	204671	771031	96709	56764.4	1.0356e+06	475046	432955	-1.1	1.19136	0.565352	0.95105	0.444574	0.914094	OSBPL8
A0A0D9SGI3;A0A0D9SG77;A0A1B0GVL3;Q05086-2;Q05086-3;Q05086	Ubiquitin-protein ligase E3A	UBE3A	111276	238864	82001.9	107622	84079.9	62218.5	32981.7	366001	55863.7	100435	108076	147303	64416	99930.5	80847.6	107511	54390.1	124727	81419.1	-1.53	0.790088	0.263322	0.840449	0.444581	0.914094	UBE3A
P02452	Collagen alpha-1(I) chain	COL1A1	61536985	59189041	230760081	17117005	15025007	19256003	80804961	49279993	136999953	93090945	310649889	313869953	5.7985e+06	123309969	361299809	390079809	187909921	1.15632e+08	2.1368e+08	1.85	1.21442	0.61001	0.954503	0.444653	0.914094	COL1A1
H0YHI8;O14974-5;O14974-2;O14974	Protein phosphatase 1 regulatory subunit 12A	PPP1R12A	11892	170764	14564	148315	180150	107564	113825	98912.1	211641	415181	129761	265641	95850	261145	46412.7	69601.2	29087.5	155684	100419	-1.55	1.16535	0.451722	0.918565	0.44621	0.91555	PPP1R12A
Q96RG2-4;Q96RG2;Q96RG2-2	PAS domain-containing serine/threonine-protein kinase	PASK	43771.2	118120	188540	135985	324229	165613	175135	53211.2	137794	46110.7	3592200	79404.5	71177.1	68074.9	121842	152273	121906	421676	107055	-3.94	2.39928	0.327512	0.867339	0.447424	0.917001	PASK
Q9H8S9;Q7L9L4;Q7L9L4-2	MOB kinase activator 1A;MOB kinase activator 1B	MOB1A;MOB1B	1528801	121940	636641	45080.7	33329.7	1.5898e+06	249422	58788	146747	21780	146371	815731	1.3311e+06	75043.5	895221	142888	189273	449536	526705	1.17	1.66165	0.5057	0.933055	0.448215	0.917112	MOB1A;MOB1B
P31949	Protein S100-A11;Protein S100-A11, N-terminally processed	S100A11	140739953	110959953	126460041	36642005	67853985	105780041	94856969	100049945	47151021	38081997	37573989	51263997	87517033	140020033	110149929	123569937	37376997	7.97845e+07	9.97268e+07	1.25	0.617933	0.406144	0.881922	0.449833	0.918239	S100A11
Q5T2N8;J3QSF3	ATPase family AAA domain-containing protein 3C	ATAD3C	1.1328e+06	1.3353e+06	1.2816e+06	497971	1.0177e+06	814861	682061	1.1287e+06	1185801	698901	1.2477e+06	529891	617081	1.1248e+06	988541	2133700	1.2354e+06	962774	1.2199e+06	1.27	0.557133	0.385466	0.881922	0.450214	0.918239	ATAD3C
P21333-2;P21333;Q5HY54	Filamin-A	FLNA	199120049	197570033	155899969	305009825	238719937	271140129	247659937	180270097	282920033	266430049	233459857	230249937	297889857	330420161	229230001	199910049	322640065	2.34037e+08	2.76018e+08	1.18	0.283705	0.200279	0.840449	0.450491	0.918239	FLNA
Q12907;D6RIU4	Vesicular integral-membrane protein VIP36	LMAN2	1246301	1.9501e+06	1.2529e+06	1.6392e+06	1.4822e+06	1595301	1.2383e+06	1.4398e+06	1.3404e+06	1.3755e+06	1.3993e+06	1.1832e+06	1.5743e+06	116587	1.4225e+06	1281401	4.0084e+06	1.42854e+06	1.68064e+06	1.18	0.860371	0.650399	0.962884	0.454015	0.918239	LMAN2
Q15417-3;Q15417;Q15417-2;E9PDU6	Calponin-3;Calponin	CNN3	2.7868e+06	3.8049e+06	3.3209e+06	3.3476e+06	3573400	1.0439e+06	8746696	11241008	7438598	8.073e+06	8221305	11150998	4699501	3.0452e+06	3.0907e+06	3.5142e+06	5.1624e+06	6.06243e+06	3.9024e+06	-1.55	0.62438	0.263771	0.840449	0.454867	0.918239	CNN3
M0QXM4;Q15758;Q15758-3;Q15758-2	Amino acid transporter;Neutral amino acid transporter B(0)	SLC1A5	1.7173e+06	897402	2.0386e+06	434111	822101	452461	2746801	639321	1.4821e+06	1.4169e+06	876170	1.1304e+06	654161	342031	2.0295e+06	839471	914181	1.22114e+06	955869	-1.28	0.877494	0.456054	0.918565	0.45626	0.918239	SLC1A5
P29083;C9J329;E9PER7;C9IYL4	General transcription factor IIE subunit 1	GTF2E1	266881	164231	53382	225361	258631	91951	937681	95296	217531	69388.9	248941	182371	107721	87792.9	143291	152311	188451	234304	135913	-1.72	1.04124	0.292661	0.861523	0.456866	0.918239	GTF2E1
J3QLE5;P14678-2;P63162;P14678;P63162-2;P14678-3;J3KRY3;S4R3P3	Small nuclear ribonucleoprotein-associated proteins B and B;Small nuclear ribonucleoprotein-associated protein N	SNRPN;SNRPB	4.1432e+06	3.4917e+06	6.5166e+06	3.2971e+06	2.9443e+06	2.1894e+06	4.044e+06	4825803	3.0557e+06	2.2433e+06	3.1477e+06	1741202	1.6235e+06	1.0724e+06	4.1758e+06	7.5265e+06	2.0529e+06	3.47e+06	3.29022e+06	-1.05	0.886688	0.540768	0.94113	0.456993	0.918239	SNRPN;SNRPB
P47985;P0C7P4	Cytochrome b-c1 complex subunit Rieske, mitochondrial;Cytochrome b-c1 complex subunit 11;Putative cytochrome b-c1 complex subunit Rieske-like protein 1	UQCRFS1;UQCRFS1P1	3121102	90074.1	666871	466881	724031	604521	610351	855801	95051.9	892211	985011	1.3532e+06	392951	966041	79364.2	1.1742e+06	349261	872092	592364	-1.47	1.19238	0.527158	0.937948	0.457227	0.918239	UQCRFS1;UQCRFS1P1
H0YL12;H0YKF0;H0YLU7;P13804-2;P13804;H0YK49;H0YNX6	Electron transfer flavoprotein subunit alpha, mitochondrial	ETFA	183451	79237.4	105066	820681	848821	102721	344561	80165.3	452421	206811	77374.4	162127	118351	141032	139809	69464.7	376731	288620	169077	-1.71	1.20006	0.411221	0.881922	0.457328	0.918239	ETFA
Q8NBU5-2;Q8NBU5	ATPase family AAA domain-containing protein 1	ATAD1	98550.2	255011	83265.4	257226	112293	60171.9	65075.5	103681	102984	163620	280241	159521	188240	52399.8	121368	93478.2	90888.5	145137	109275	-1.33	0.711018	0.378956	0.881922	0.458278	0.918239	ATAD1
P62328	Thymosin beta-4;Hematopoietic system regulatory peptide	TMSB4X	13205002	2.5137e+06	13570996	67945.7	1.4568e+06	1.5338e+06	223462	2.2243e+06	798831	164015	94752.7	1.6574e+06	1.4968e+06	2.0826e+06	12266009	9224403	47668.5	3.12592e+06	5.0235e+06	1.61	1.89005	0.611596	0.954503	0.458349	0.918239	TMSB4X
P02751-17;P02751-3;P02751;P02751-7;P02751-15;P02751-6;P02751-5;P02751-11;P02751-10;P02751-9;P02751-14;P02751-13;P02751-8;P02751-12;P02751-4	Fibronectin;Anastellin;Ugl-Y1;Ugl-Y2;Ugl-Y3	FN1	691980225	308289985	614240001	250870001	149259921	286160033	416769953	51913977	398070049	330890113	432389889	404489761	96583945	176040097	3134900481	1024699841	284580001	3.61277e+08	943360873	2.61	1.44273	0.620701	0.960192	0.458898	0.918239	FN1
H7C207;Q15032-2;Q15032-4;Q15032;Q15032-3	R3H domain-containing protein 1	R3HDM1	2.2005e+06	1.8932e+06	1.8253e+06	86806.8	36397	68374.9	385991	74299.1	492381	401801	131097	439751	2084300	122643	104226	45191.8	190271	669659	509326	-1.31	2.10946	0.554333	0.945554	0.459133	0.918239	R3HDM1
P17302	Gap junction alpha-1 protein	GJA1	3.5295e+06	3.8831e+06	4.4999e+06	798721	1.3691e+06	1.9238e+06	3.9222e+06	2.5816e+06	2075701	6464800	2597801	2.9962e+06	1.4972e+06	2.1681e+06	6.1292e+06	3.4585e+06	483221	3.05354e+06	2.74725e+06	-1.11	0.938955	0.559976	0.95105	0.459539	0.918239	GJA1
Q13642-1;Q13642-5;Q13642-4;Q5JXI8;A0A0D9SFZ9;Q5JXH8;Q5JXH7;Q5JXI3;Q5JXI2;Q13642-3;Q13642;A0A0D9SFI6;A0A0D9SFB0;Q5JXH9	Four and a half LIM domains protein 1	FHL1	5013403	1.1735e+06	5.4998e+06	3.2588e+06	11089999	2.1263e+06	1.2507e+06	1.5313e+06	3248002	1.1488e+06	5602099	1.9483e+06	3.9376e+06	18211005	2.7578e+06	4213602	948422	3.57425e+06	6.01369e+06	1.68	1.41062	0.56207	0.95105	0.462607	0.918239	FHL1
I3L3P7;P62244	40S ribosomal protein S15a	RPS15A	2.2206e+06	2.9029e+06	1.2752e+06	791461	398941	892691	529751	519221	2.4003e+06	2129501	1095401	1.2274e+06	1598901	813861	2.734e+06	1.4205e+06	1.3534e+06	1.36528e+06	1.58413e+06	1.16	0.759519	0.355275	0.876536	0.462676	0.918239	RPS15A
P26447	Protein S100-A4	S100A4	35991013	3.8841e+06	3.9182e+06	47152017	40169997	37876981	3775201	4.8453e+06	7.04391e+06	5.6848e+06	2376601	1.9093e+06	89616977	23591007	6.5434e+06	5412798	4.6133e+06	1.6219e+07	2.59555e+07	1.6	1.79029	0.548508	0.942588	0.46281	0.918239	S100A4
Q9HD20-2;Q9HD20	Manganese-transporting ATPase 13A1	ATP13A1	75937	36819	69602.9	55615	65552	25022	52029	164134	65800.2	69812	27149.6	139837	20753	69330.1	130291	97361.5	179331	70609.1	99413.2	1.41	0.846793	0.530762	0.937948	0.463052	0.918239	ATP13A1
F8W1I4;Q8TBL5;A0A087WTL9;F8VY40;Q96J85;Q71RC2-7;Q71RC2-6;Q71RC2-5;Q71RC2-3;Q71RC2;Q71RC2-4	La-related protein 4	LARP4	148772	89375	45294.6	56501	43052	110299	37871.3	115775	192666	45602.9	42017.4	86556.4	112306	75134.3	88086.5	107904	81392	84482	92964.4	1.1	0.612676	0.218895	0.840449	0.463318	0.918239	LARP4
M0R0Y2;P54920;M0R2M1;M0R213	Alpha-soluble NSF attachment protein	NAPA	7771600	7.7362e+06	5490602	10158998	8.2175e+06	10880003	5.4301e+06	5.2004e+06	5238204	6730604	4258500	6.616e+06	8601301	5031098	4498503	7277097	3.8641e+06	6.97739e+06	5.85442e+06	-1.19	0.451466	0.323479	0.867339	0.463535	0.918239	NAPA
P35555	Fibrillin-1	FBN1	2.3406e+06	19744001	6330498	621261	2.4771e+06	1.4887e+06	4057700	1.6114e+06	6188398	4.4983e+06	2.6655e+06	3.0833e+06	1.2193e+06	459481	7246998	8650601	1.5153e+06	4.59223e+06	3.81834e+06	-1.2	1.49396	0.582543	0.953589	0.464371	0.918239	FBN1
O14495	Lipid phosphate phosphohydrolase 3	PPAP2B	24208989	25147007	21382003	3.2788e+06	5.5559e+06	5332598	3.479e+06	6.7291e+06	7781501	13269000	3304500	10606994	5.672e+06	1.0179e+06	13363009	25862001	3.6309e+06	1.08396e+07	9.90916e+06	-1.09	1.26822	0.594037	0.954009	0.464761	0.918239	PPAP2B
Q13308-3;Q13308-4;Q13308-2;Q13308;Q13308-6;C9JQR6;H0Y8F1	Inactive tyrosine-protein kinase 7	PTK7	1.103e+06	1.6752e+06	649781	110165	1.1511e+06	1.3507e+06	495511	45647.8	1.1693e+06	1.4905e+06	565381	942691	1.9219e+06	951681	873892	712421	535531	895749	999085	1.12	0.796679	0.370285	0.881804	0.465009	0.918239	PTK7
Q8IV08;M0R3G9	Phospholipase D3	PLD3	366811	5.0526e+06	532191	441991	118200	322221	683631	599321	62169.9	165382	145597	127535	408291	414371	418191	409061	726411	718138	475265	-1.51	1.94504	0.32689	0.867339	0.466349	0.918239	PLD3
P51572;P51572-2;C9JMD7;C9JSP1;C9JQ75;C9J0M4	B-cell receptor-associated protein 31	BCAP31	5068498	8985106	11260002	1.8432e+06	2138600	30261993	4789301	3.8356e+06	28670993	19069013	16474007	15568001	812501	23129001	2.696e+06	21195989	6.334e+06	1.23304e+07	1.08335e+07	-1.14	1.26031	0.600859	0.954009	0.466931	0.918239	BCAP31
A0A0A0MS89;A6NF31;O75665-3;O75665	Oral-facial-digital syndrome 1 protein	OFD1	740161	840981	852291	719671	764571	848192	789051	35484.4	89019.8	664351	598291	625281	924961	515821	760331	645331	571951	630612	683679	1.08	0.501906	0.312967	0.867339	0.467471	0.918239	OFD1
A6NLM8;P51571	Translocon-associated protein subunit delta	SSR4	263731	189211	53627.9	548151	357271	328571	47207.2	164851	200511	69238.5	34034.6	117652	248991	98528.8	127521	198781	464471	197838	227659	1.15	1.00934	0.418412	0.884	0.467636	0.918239	SSR4
C9JAG1;A0A087WW58;Q9C0D9	Ethanolaminephosphotransferase 1	EPT1	67319.8	88742.3	80847.9	95866.2	166621	85856.7	60373	76334.7	44487.3	210168	167192	87052.2	74294.8	46752.7	81380.3	140872	58961.8	102572	80452.3	-1.27	0.669031	0.366378	0.881804	0.468537	0.918239	EPT1
F5H7F6;F5H6X2;P10620-2;P10620;F5GX73;F5H613	Microsomal glutathione S-transferase 1	MGST1	1.248e+06	788721	5142502	369001	239091	340381	713361	560531	122961	401971	369651	235441	253481	259071	747641	4.8602e+06	829811	877634	1.39004e+06	1.58	2.10937	0.569341	0.95105	0.4694	0.918239	MGST1
Q07666-2;Q07666;Q07666-3	KH domain-containing, RNA-binding, signal transduction-associated protein 1	KHDRBS1	67660.6	6942300	8.1298e+06	1.8952e+06	2202100	86035	16427008	11414005	7767296	7.9365e+06	7.1756e+06	12333004	4.5348e+06	6.433e+06	7.3293e+06	1.5206e+06	60805.3	6.86471e+06	3.9757e+06	-1.73	1.07912	0.593481	0.954009	0.469432	0.918239	KHDRBS1
B4DR80;Q9Y6E0-2;Q9Y6E0;H0Y630	Serine/threonine-protein kinase 24;Serine/threonine-protein kinase 24 36 kDa subunit;Serine/threonine-protein kinase 24 12 kDa subunit	STK24	155983	28274.9	123679	94753.2	90860.4	189171	119380	79343.6	71901.1	71293.6	126684	146804	234648	146463	109550	90560.6	82571.2	108177	132759	1.23	0.620428	0.368437	0.881804	0.470439	0.918239	STK24
H3BNV2;B4DLR8;H3BRK3;P15559-3;P15559-2;P15559	NAD(P)H dehydrogenase [quinone] 1	NQO1	357131	46710.7	42829.3	481861	1.2397e+06	480421	99453.4	120515	164069	56129.1	95435.2	91023	526581	108786	57170.5	93079.3	47987.2	272940	166721	-1.64	1.75392	0.505704	0.933055	0.470908	0.918239	NQO1
Q05682-5;Q05682-4;E7EX44;Q05682-3;Q05682-6;Q05682-2;Q05682;E9PGZ1;C9J813	Caldesmon	CALD1	53529965	79572977	40233989	8798702	23632993	5.1577e+06	185569985	42745013	137399921	99081009	269250113	110700017	24382987	96840945	101149985	83885969	147069969	8.79727e+07	90665971	1.03	1.0192	0.430295	0.897855	0.471253	0.918239	CALD1
P40227-2;P40227	T-complex protein 1 subunit zeta	CCT6A	2845000	2.1885e+06	1.2784e+06	6.1821e+06	5.1723e+06	3.4155e+06	69168.1	133247	1.8987e+06	1.9032e+06	1.6197e+06	1668201	3.0669e+06	3.1269e+06	810101	1.9404e+06	3.0821e+06	2.3645e+06	2.40528e+06	1.02	0.881812	0.403511	0.881922	0.471684	0.918239	CCT6A
Q5T092;A0A0A0MR06;Q5T091;O15258;Q5T093	Protein RER1	RER1	16161998	16708001	19750005	2371902	2.0439e+06	1.814e+06	10878996	5.2556e+06	7503799	5.826e+06	5.4232e+06	4218602	2128800	6547997	16521993	24808007	7297001	8.163e+06	1.14608e+07	1.4	1.10251	0.534335	0.938871	0.472478	0.918239	RER1
P62829;C9JD32;B9ZVP7;J3KT29	60S ribosomal protein L23	RPL23	1.3855e+06	1.1469e+06	1.7038e+06	261421	1.2677e+06	297851	2.5142e+06	3.7152e+06	1.6561e+06	1.1014e+06	1.3961e+06	163736	1.4096e+06	825000	370281	477791	1.0014e+06	1.38416e+06	816815	-1.69	0.884658	0.400329	0.881922	0.472543	0.918239	RPL23
P27105	Erythrocyte band 7 integral membrane protein	STOM	5265004	11269995	14974004	11344996	5.1767e+06	9926602	8.257e+06	14406993	5502403	6427405	7.0604e+06	5536898	7.13571e+06	12593001	3.3444e+06	6.8238e+06	6.1655e+06	8.76237e+06	7.21248e+06	-1.21	0.618232	0.416406	0.884	0.47255	0.918239	STOM
Q8TD33	Secretoglobin family 1C member 1	SCGB1C1	111827	98608.2	181965	129409	82382.6	101949	90624.2	130628	66004.5	154133	129162	76974.9	56454.5	70393.3	63050.8	140097	161698	112806	98338.8	-1.15	0.579957	0.44361	0.912851	0.472728	0.918239	SCGB1C1
P00367;P00367-3;P49448;P00367-2	Glutamate dehydrogenase 1, mitochondrial;Glutamate dehydrogenase 2, mitochondrial	GLUD1;GLUD2	1.3421e+06	1.5105e+06	1.5857e+06	5181799	1.6046e+06	6.8894e+06	2.0066e+06	2.6659e+06	1.685e+06	614191	2.1924e+06	2.065e+06	5.6936e+06	4.3462e+06	1.4028e+06	1.3152e+06	2.7285e+06	2.44527e+06	3.09726e+06	1.27	0.954966	0.471453	0.918565	0.473104	0.918239	GLUD1;GLUD2
Q8NBS9-2;Q8NBS9	Thioredoxin domain-containing protein 5	TXNDC5	6.1641e+06	8479103	6.7399e+06	5524701	10141995	7.6636e+06	7.1096e+06	6157305	26919993	27789985	25006999	19744993	9567906	43036985	7901100	9677005	17379995	1.31202e+07	1.75126e+07	1.33	1.08346	0.484915	0.920862	0.474841	0.918239	TXNDC5
G5E9Z2;Q96KA5-2;Q96KA5	Cleft lip and palate transmembrane protein 1-like protein	CLPTM1L	147174	64297.8	124909	81526	30809.8	55790.6	92001.1	114945	78833.3	78620.3	79716.2	79987.2	65832.9	84594.7	122175	134298	96459.1	85717.5	100672	1.17	0.457365	0.280254	0.848501	0.474864	0.918239	CLPTM1L
E5RI99;P62888;E5RJH3;A0A0C4DH44	60S ribosomal protein L30	RPL30	3.2764e+06	1.3538e+06	3438102	708361	1.2523e+06	2.002e+06	3.9128e+06	5.7841e+06	2314501	3.2461e+06	6.699e+06	3.148e+06	2.0902e+06	855432	3276099	1.9854e+06	2849001	3.09462e+06	2.21123e+06	-1.4	0.712946	0.412742	0.882703	0.475472	0.918239	RPL30
P61587;Q53RZ3	Rho-related GTP-binding protein RhoE	RND3;ARHE	991161	1.4482e+06	1.6007e+06	2.0158e+06	3.3826e+06	3.7335e+06	2.0559e+06	1.5269e+06	3.2221e+06	6020199	1.0758e+06	2.2915e+06	4.9813e+06	1861500	1876201	1.2099e+06	583451	2.44703e+06	2.10247e+06	-1.16	0.998468	0.530039	0.937948	0.475481	0.918239	RND3;ARHE
P25705;P25705-2;P25705-3;K7ENJ4;K7EK77	ATP synthase subunit alpha, mitochondrial	ATP5A1	12979009	12153001	11070003	16548991	23127015	31776005	38236977	29372999	18405003	15816997	23432013	13968004	40828021	23937003	18021005	12744006	31446019	2.05738e+07	2.53952e+07	1.23	0.608232	0.408863	0.881922	0.476009	0.918239	ATP5A1
A0A0A0MSF9;Q8N954-2;Q8N954	G patch domain-containing protein 11	GPATCH11	128175	73047.4	267310	90307.7	56382.5	134292	122189	144772	74698.8	271767	143405	41876.4	161780	148224	193543	139508	84168	129019	145445	1.13	0.636946	0.303703	0.864041	0.476098	0.918239	GPATCH11
H0YCX2;Q96PV7-2;Q96PV7-3;Q96PV7	Protein FAM193B	FAM193B	254934	116423	56469.6	76017.1	199535	55776.7	76744.6	70976.2	46906.8	38089.4	70295.1	81534.7	133028	121024	62026.1	79165.2	138951	95308.5	106839	1.12	0.761026	0.330205	0.870386	0.476237	0.918239	FAM193B
A0A087X0M4;Q9BWU0;A0A087WWF4	Kanadaptin	SLC4A1AP	88750.3	41155.9	190362	81858.3	46704.6	139722	4.659e+06	1.9481e+06	79091.7	89212.9	25482.3	68616.3	353565	39768.4	75111	57799.2	82453.5	621505	121739	-5.11	2.46669	0.45473	0.918565	0.476975	0.918342	SLC4A1AP
Q08211	ATP-dependent RNA helicase A	DHX9	6.2493e+06	6.4837e+06	8913006	5.4067e+06	5.9038e+06	8676899	12065000	8093306	13054005	12891996	8.2788e+06	10289002	8076396	6.417e+06	7.0516e+06	9173203	5.5646e+06	8.85879e+06	7.25656e+06	-1.22	0.361566	0.190874	0.840449	0.477838	0.918444	DHX9
A0A087WVQ6;Q00610-2;Q00610	Clathrin heavy chain;Clathrin heavy chain 1	CLTC	37182021	46505981	26593001	81147009	39933993	59661997	19709993	27185983	41677989	40771005	31606987	36990997	52228997	52399001	34361017	31678021	70764985	4.07472e+07	4.82864e+07	1.19	0.519803	0.32502	0.867339	0.47876	0.919799	CLTC
A0A087X1A5;Q5JW30;O95793-2;O95793;O95793-3	Double-stranded RNA-binding protein Staufen homolog 1	STAU1	7079298	3.8592e+06	3.9471e+06	2.5675e+06	4.522e+06	4705003	4378503	4.014e+06	3772003	3.2695e+06	3553101	2.8767e+06	2.7667e+06	3.7083e+06	3.4703e+06	2.1708e+06	5.0933e+06	4.04533e+06	3.44188e+06	-1.18	0.428124	0.330849	0.870595	0.479708	0.9199	STAU1
P09493-9;P09493;H0YL52;H0YK48;P09493-5	Tropomyosin alpha-1 chain	TPM1	205731	41979.7	81651.1	4.1247e+06	3.6098e+06	128301	783321	52491	281421	38711.8	963772	77920.8	179071	128182	43763.3	137631	605721	865817	218874	-3.96	1.94556	0.475198	0.918565	0.482413	0.921376	TPM1
S4R3Z2;A0A0A0MSS8;Q04828;P42330;A6NHU4;H0Y804;P17516;S4R3D5;B4DK69;P42330-2;P52895	Aldo-keto reductase family 1 member C1;Aldo-keto reductase family 1 member C3;Aldo-keto reductase family 1 member C4;Aldo-keto reductase family 1 member C2	AKR1C3;AKR1C1;AKR1C4;AKR1C2	981350	809381	2161702	7.8976e+06	6.5639e+06	19591991	558121	1.2345e+06	1.1638e+06	3190601	648881	2.6952e+06	6238202	2211901	727001	777821	885971	3.95809e+06	2.16818e+06	-1.83	1.7575	0.508025	0.933055	0.48365	0.921376	AKR1C3;AKR1C1;AKR1C4;AKR1C2
P00387-2;P00387;P00387-3;B1AHF3	NADH-cytochrome b5 reductase 3;NADH-cytochrome b5 reductase 3 membrane-bound form;NADH-cytochrome b5 reductase 3 soluble form	CYB5R3	23682003	24422993	15078996	22109001	24559017	16335010	39515993	21160011	22200005	14181000	15092997	6.2755e+06	10982001	13845995	10160005	13639004	37741021	2.03844e+07	1.72736e+07	-1.18	0.778881	0.451274	0.918565	0.484491	0.921376	CYB5R3
D6RGY8;H0Y9A1;D6RFI3;E7EQR8;Q9GZM5	Protein YIPF3;Protein YIPF3, 36 kDa form III	YIPF3	392921	469761	346261	322521	291481	293581	102442	33403.8	420051	265821	353211	146018	195471	237131	284801	700211	325671	286456	348657	1.22	0.740435	0.400384	0.881922	0.485224	0.921376	YIPF3
D6RAW2;H7C386;Q9BW91-2;Q9BW91	ADP-ribose pyrophosphatase, mitochondrial	NUDT9	83317.9	108235	69740.7	82267.6	47267.1	239519	76284.1	57163.5	89248.6	26101.5	120333	73087.5	238973	91604.4	52303.4	149408	56328.1	89380.5	117723	1.32	0.894533	0.493125	0.927009	0.485442	0.921376	NUDT9
Q92598-2;Q92598-3;Q92598;Q92598-4;A0A0A0MSM0	Heat shock protein 105 kDa	HSPH1	20077007	15211005	24148987	22964013	24126011	16235991	10687002	22114993	16516009	17451003	19256995	12685004	21895001	9702306	12256996	13694003	22064995	1.84562e+07	1.59227e+07	-1.16	0.431477	0.377191	0.881922	0.485477	0.921376	HSPH1
P61247;H0Y9Y4;D6RG13;D6RAT0;D6R9B6;H0Y8L7;E9PFI5	40S ribosomal protein S3a	RPS3A	89720.3	77724.6	3796503	888511	693371	44766.8	76016.4	68494.7	7.2607e+06	8523205	6958905	9160902	1.7807e+06	147639	124706	3700299	68258.3	3.13657e+06	1.16432e+06	-2.69	1.81747	0.564216	0.95105	0.486279	0.921376	RPS3A
A0A087X2J2;Q96BM9	ADP-ribosylation factor-like protein 8A	ARL8A	42417.1	2.4929e+06	3.6338e+06	60494.2	51568.6	200745	2.1091e+06	2.6275e+06	1.6205e+06	1.3524e+06	1844801	136989	74304.9	71093	92266.5	2.4236e+06	2.8969e+06	1.34777e+06	1.11163e+06	-1.21	1.57662	0.609486	0.954503	0.487042	0.921376	ARL8A
Q5T8F0;P07711	Cathepsin L1;Cathepsin L1 heavy chain;Cathepsin L1 light chain	CTSL	341441	411651	336361	1.6256e+06	1.5589e+06	2.9858e+06	185560	898061	926631	1.095e+06	1.0501e+06	895171	1.3397e+06	738391	260851	573401	503121	1.02586e+06	683093	-1.5	0.958497	0.44273	0.912687	0.487673	0.921376	CTSL
K7EMF3;A2RRE0;Q9Y4E6-2;Q9Y4E6	WD repeat-containing protein 7	WDR7	80875.8	318650	51795.9	130690	57598.8	143111	203186	117683	98258.9	150624	157738	43525	3.1991e+06	94703.6	79334	66785.7	58520.9	129478	699689	5.4	2.08302	0.679198	0.967713	0.488107	0.921376	WDR7
Q6P452;P09525-2;P09525	Annexin;Annexin A4	ANXA4	3.6291e+06	4.0638e+06	5.5826e+06	9149802	3.1123e+06	10384004	5.2861e+06	7391103	3.5418e+06	3552603	1.467e+06	1.0158e+06	9221306	6.3085e+06	3.9338e+06	3.3969e+06	4712604	4.848e+06	5.51462e+06	1.14	0.729851	0.364755	0.881804	0.488324	0.921376	ANXA4
Q6ZRR7-2;Q6ZRR7	Leucine-rich repeat-containing protein 9	LRRC9	84891.9	87483.9	57847.6	149927	105685	54336.6	241191	222245	60755.4	43559.1	139567	180467	276051	146917	133361	71387.5	94348.4	118996	144413	1.21	0.79044	0.428576	0.896694	0.488859	0.921376	LRRC9
Q04721	Neurogenic locus notch homolog protein 2;Notch 2 extracellular truncation;Notch 2 intracellular domain	NOTCH2	171238	179387	59168.6	82447	72651	150343	147919	98658.6	124381	50123.7	187299	72839	73407.5	51251	84907.8	139322	107629	116371	91303.5	-1.27	0.564261	0.363548	0.881804	0.488914	0.921376	NOTCH2
P63313	Thymosin beta-10	TMSB10	873261	890361	1.2724e+06	668821	760651	613361	652301	74718.1	804442	74681.3	101127	945771	941091	40319.9	802851	826711	120273	644325	546249	-1.18	0.98226	0.610526	0.954503	0.489164	0.921376	TMSB10
O00560-2;O00560;B4DHN5;E9PBU7;G5EA09;O00560-3	Syntenin-1	SDCBP	387941	612331	416361	431731	310471	196041	414681	129191	366261	271241	273601	274971	402801	344841	107611	300251	255851	340402	282271	-1.21	0.543291	0.457102	0.918565	0.489357	0.921376	SDCBP
Q9HBD4;A0A0A0MT49;P51532-5;P51532-2;P51532-3;P51532-4;P51532	Transcription activator BRG1	SMARCA4	77495.8	69519.3	62979.7	153681	40624.9	91592.5	23977.1	217276	96635.8	100008	39851.9	166775	123172	126193	45348.1	93249.4	165560	95034.7	110704	1.16	0.728897	0.416937	0.884	0.491258	0.925153	SMARCA4
Q7Z406;Q7Z406-6;Q7Z406-2;Q7Z406-5;Q7Z406-4;M0QY43	Myosin-14	MYH14	1.5987e+06	1879001	112452	23449987	14490010	7496501	5.8388e+06	656731	8552598	53699.8	15818001	1.3179e+06	2.3265e+06	322661	740061	889711	10748996	6.77203e+06	3.00559e+06	-2.25	1.84093	0.532609	0.93861	0.493074	0.925519	MYH14
D6R9I9;P61221	ATP-binding cassette sub-family E member 1	ABCE1	224511	55956.6	85978.9	18429	17145	1.2247e+06	103877	241621	713171	4.055e+06	63012.4	2.0186e+06	135693	155046	259931	148569	35796	735167	147007	-5	1.73597	0.450659	0.918565	0.493395	0.925519	ABCE1
Q13492-3;Q13492-2;Q13492-5;Q13492;Q13492-4	Phosphatidylinositol-binding clathrin assembly protein	PICALM	432801	1.4733e+06	175690	953391	995460	535251	1.2389e+06	3.0606e+06	7.1917e+06	6.0157e+06	8.0349e+06	8304898	2.8781e+06	1.9025e+06	231043	1.2095e+06	1.3903e+06	3.20105e+06	1.52229e+06	-2.1	1.19048	0.512615	0.933055	0.494006	0.925519	PICALM
O75369-6;O75369-3;O75369-2;O75369-9;O75369;O75369-8;O75369-5;O75369-4;E7EN95;O75369-7	Filamin-B	FLNB	2.8513e+06	6614401	3.3363e+06	6592401	3455400	9974699	2.8049e+06	4782101	5991701	13407001	12796005	11716998	5.2671e+06	13875993	2.5828e+06	2.2849e+06	5363801	7.02693e+06	5874919	-1.2	0.978891	0.521049	0.937948	0.494219	0.925519	FLNB
P0DN76;Q01081;Q01081-4;Q01081-2	Splicing factor U2AF 35 kDa subunit	U2AF1	364141	787511	401311	54991.6	34930.2	153058	1.1944e+06	1.4084e+06	1888200	2.6473e+06	120763	2400001	109550	535681	677351	601511	99801.9	954584	404779	-2.36	1.20319	0.499812	0.931935	0.494683	0.92561	U2AF1
P06753-2;P06753-6;A0A087WWU8;Q5HYB6;Q5VU61;D6R904		TPM3;DKFZp686J1372	24654009	25515995	22546993	13837997	14492002	25343993	37430997	47786993	25794015	39219017	44532985	14314002	19620011	36406989	21147007	21514993	12872002	2.79557e+07	2.23122e+07	-1.25	0.569815	0.367302	0.881804	0.496499	0.927007	TPM3;DKFZp686J1372
C9JU14;J3KR73;P20340-4;Q9NRW1-2;Q9NRW1;P20340-2;P20340;C9JB90;Q14964	Ras-related protein Rab-6A;Ras-related protein Rab-6B;Ras-related protein Rab-39A	RAB6B;RAB6A;RAB39A	18482005	19329997	26273001	10352997	7998698	10780006	24315997	22606989	7.9687e+06	5538999	8305502	6247603	16813011	9566704	25273995	21374993	9436603	1.40167e+07	1.64931e+07	1.18	0.691924	0.409166	0.881922	0.49665	0.927007	RAB6B;RAB6A;RAB39A
Q9BVK6	Transmembrane emp24 domain-containing protein 9	TMED9	2.6149e+06	5.867e+06	3330403	3.9331e+06	3.6638e+06	4.717e+06	2620301	2.4135e+06	2.3884e+06	2.9571e+06	1.5404e+06	1.6842e+06	2.4825e+06	837871	1.7683e+06	4446399	4517903	3.14418e+06	2.81059e+06	-1.12	0.704396	0.548359	0.942588	0.497122	0.927096	TMED9
B8ZZZ7;Q9NUQ6-2;Q9NUQ6;Q9NUQ6-4;Q9NUQ6-3;F8W6C2	SPATS2-like protein	SPATS2L	72210.5	101581	87988.9	53276.1	10721	61464.3	183121	144250	84163.8	357278	125403	86140	48347.3	70582.5	96147	93203	42299	113966	70115.8	-1.63	0.854112	0.36935	0.881804	0.499002	0.929612	SPATS2L
A0A0A0MS30;E7EPN9;Q9Y520-2;Q9Y520-3;Q9Y520-6;Q9Y520-4;Q9Y520-5;Q9Y520;Q9Y520-7	Protein PRRC2C	PRRC2C	72087	335101	485721	274261	261171	141741	1.7438e+06	2.7963e+06	428491	949061	39672	888221	282321	1811300	612741	482921	308341	701303	699525	-1	1.47817	0.474353	0.918565	0.501678	0.932203	PRRC2C
Q15008-3;Q15008-2;Q15008;Q15008-4;C9J0E9	26S proteasome non-ATPase regulatory subunit 6	PSMD6	613651	1.3901e+06	1.2998e+06	3.3307e+06	1.1637e+06	2.9353e+06	130273	1.6502e+06	1.5925e+06	1.6697e+06	1.5213e+06	168649	739501	4.3642e+06	1.1292e+06	1.3828e+06	1.2336e+06	1.45549e+06	1.76986e+06	1.22	1.05865	0.465257	0.918565	0.502066	0.932203	PSMD6
H0YMQ9;H0YKQ8;B3KXX3;I3L4N6;Q9UP95-4;Q9UP95-3;Q9UP95-5;Q9UP95-2;Q9UP95-6;Q9UHW9-6;Q9UP95;Q9UP95-7;Q9UHW9-5;Q9UHW9-2;Q9UHW9-3;Q9UHW9-4;Q9UHW9	Solute carrier family 12 member 4;Solute carrier family 12 member 6	SLC12A6;SLC12A4	126471	336371	116311	62429.4	160078	243026	51834.9	156384	127851	124301	224491	149891	130861	219912	127051	137051	297191	156620	182413	1.16	0.650076	0.375617	0.881804	0.503702	0.933655	SLC12A6;SLC12A4
D6RE83;P09936;D6R974;D6R956	Ubiquitin carboxyl-terminal hydrolase;Ubiquitin carboxyl-terminal hydrolase isozyme L1	UCHL1	1.9054e+06	588771	1.1935e+06	420061	675341	62582.1	7070599	13769998	1236601	1.3171e+06	8866406	2614000	2.0832e+06	1.3063e+06	15326005	2.0094e+06	638311	3.31003e+06	4.27264e+06	1.29	1.94774	0.548063	0.942588	0.50404	0.933655	UCHL1
P05387	60S acidic ribosomal protein P2	RPLP2	124530009	85645009	77873969	13393998	33953017	18456001	5960304	4474599	4.899e+06	2.7627e+06	3.1191e+06	3.3737e+06	15654003	2.6118e+06	105329993	90893009	8781595	3.15368e+07	4.46541e+07	1.42	1.71237	0.610368	0.954503	0.504113	0.933655	RPLP2
P68032;P68133;P62736;P63267;A6NL76;P63267-2	Actin, alpha cardiac muscle 1;Actin, alpha skeletal muscle;Actin, aortic smooth muscle;Actin, gamma-enteric smooth muscle	ACTC1;ACTA1;ACTA2;ACTG2	15799003	26623007	5.9306e+06	3.1905e+06	12997005	2.7596e+06	59523965	12609994	16422991	10631999	21156011	4864300	5372403	22803997	23961003	9146501	28390999	1.60424e+07	1.7935e+07	1.12	1.1179	0.496255	0.92841	0.506021	0.935018	ACTC1;ACTA1;ACTA2;ACTG2
K7EKG4;K7EJ57;O96008-2;O96008	Mitochondrial import receptor subunit TOM40 homolog	TOMM40	807951	247361	198421	62892	56069	73875	192816	36617.6	207002	31301.4	142835	74337.9	31149.4	111651	302671	54670.7	73252	177623	114679	-1.55	1.52764	0.528886	0.937948	0.506129	0.935018	TOMM40
H7BYV1;E9PS44;E9PQN9;P13164;Q01629;Q01628	Interferon-induced transmembrane protein 1;Interferon-induced transmembrane protein 2;Interferon-induced transmembrane protein 3	IFITM2;IFITM3;IFITM1	75048.8	75501.4	66349.9	111621	233926	187305	64876.1	73130.5	80400.2	275043	88254	113147	395143	54261.2	64770.5	179171	171133	120384	172896	1.44	0.991175	0.573907	0.95105	0.506996	0.936298	IFITM2;IFITM3;IFITM1
E9PDF2;E9PCR7;Q02218-2;Q02218;A0A0D9SFS3;E9PFG7;Q02218-3	2-oxoglutarate dehydrogenase, mitochondrial	OGDH	2.0545e+06	788451	1.7785e+06	3.8674e+06	2.9815e+06	2.861e+06	4272299	2.71e+06	2.046e+06	2.9129e+06	2.5368e+06	2189802	3.3969e+06	1.892e+06	617681	2499901	2762300	2.58326e+06	2.23376e+06	-1.16	0.592337	0.540253	0.94113	0.507685	0.936375	OGDH
H3BTA8;H3BTT7;H3BP08;Q15011-3;Q15011-4;Q15011-2;Q15011	Homocysteine-responsive endoplasmic reticulum-resident ubiquitin-like domain member 1 protein	HERPUD1	20468	33013	55621.8	91536.3	151112	56664.9	62628.7	68447.6	543061	342221	668191	327651	94594.7	49340.2	111154	37129	195270	201718	97497.5	-2.07	1.25969	0.465319	0.918565	0.508357	0.936451	HERPUD1
B5MDF5;J3KQE5;P62826;F5H018;H0YFC6;B4DV51	GTP-binding nuclear protein Ran	RAN	17578011	7.2317e+06	25264005	14336994	14506993	12993002	5.4868e+06	15754992	8824202	11598999	43490.9	5.2944e+06	16262995	9977904	9084304	10832997	9790196	1.15761e+07	1.11897e+07	-1.03	0.634963	0.406062	0.881922	0.508852	0.936527	RAN
Q9H3N1;G3V448	Thioredoxin-related transmembrane protein 1	TMX1	5.8296e+06	9167602	8653300	3.4905e+06	4639999	5232999	10041000	10368996	3.8051e+06	3.8782e+06	3.2041e+06	5.1856e+06	6030698	13132993	5.7861e+06	9914903	3.3654e+06	6.12475e+06	7.64602e+06	1.25	0.667984	0.479235	0.918565	0.509616	0.936603	TMX1
Q9NQ88	Fructose-2,6-bisphosphatase TIGAR	TIGAR	1.2061e+06	1.3717e+06	1.4967e+06	1.8772e+06	1.206e+06	1.7282e+06	1.3299e+06	1.2209e+06	1.2212e+06	1.1493e+06	859412	1.9521e+06	1.8505e+06	739791	1.4961e+06	983941	1.0221e+06	1.38489e+06	1.21849e+06	-1.14	0.434676	0.411148	0.881922	0.513676	0.942652	TIGAR
D6R9P3;D6RD18;D6RBZ0;Q99729-3;Q99729-2;Q99729-4;Q99729	Heterogeneous nuclear ribonucleoprotein A/B	HNRNPAB	3.4344e+06	6307399	4721503	2928201	2640701	2.749e+06	17230005	17593007	1.7274e+06	2.3942e+06	3.7004e+06	529431	5423901	4.2804e+06	2.6987e+06	8312104	5.068e+06	5.4963e+06	5.15662e+06	-1.07	1.1191	0.401171	0.881922	0.514393	0.942993	HNRNPAB
A0A087WXP3;E9PEE8;P18564-2;P18564	Integrin beta;Integrin beta-6	ITGB6	7792300	15576998	9268705	6.092e+06	6073200	5.3621e+06	8249297	5.3427e+06	4.053e+06	2.6738e+06	5213601	2.948e+06	6.8617e+06	2.4955e+06	4670001	3077302	9877798	6.55381e+06	5.39646e+06	-1.21	0.771039	0.494555	0.927741	0.516027	0.942993	ITGB6
G3V529;Q9GZR7;Q9GZR7-2;A0A087WXU8;F5GYL3	ATP-dependent RNA helicase DDX24	DDX24	7.2491e+06	5573804	5703699	2.0518e+06	1.1902e+06	2630502	6.7408e+06	20505003	9138100	17043007	7867796	14771011	2176200	3.4599e+06	9511995	9054903	3.7602e+06	8.37207e+06	5.59264e+06	-1.5	0.950616	0.48442	0.920862	0.516193	0.942993	DDX24
P53396-2;P53396;P53396-3	ATP-citrate synthase	ACLY	38642009	16541992	10921003	78631049	50952033	78490001	11441003	37348989	60626977	56991001	24150009	66543961	57411013	26167999	33757021	17562005	20970993	4.42733e+07	3.11738e+07	-1.42	0.757265	0.423991	0.890727	0.516516	0.942993	ACLY
C9J2Y4;E7EQY1;Q96C01	Protein FAM136A	FAM136A	52612.2	55773.5	207445	245911	371821	149071	968731	1.5097e+06	76756.5	79112.4	66215.6	29907.9	331291	36418.2	140817	127804	64753.5	317755	140217	-2.27	1.65543	0.512112	0.933055	0.516727	0.942993	FAM136A
Q13283;E5RIZ6	Ras GTPase-activating protein-binding protein 1	G3BP1	5.918e+06	4.7051e+06	5685803	3.7535e+06	3690601	1.7022e+06	3.0311e+06	4235199	3.864e+06	3.3131e+06	3.1977e+06	2.6194e+06	2.6923e+06	1.4756e+06	5406304	4588901	2.5486e+06	3.80964e+06	3.34234e+06	-1.14	0.576371	0.49732	0.92841	0.517487	0.94306	G3BP1
P31939-2;P31939	Bifunctional purine biosynthesis protein PURH;Phosphoribosylaminoimidazolecarboxamide formyltransferase;IMP cyclohydrolase	ATIC	1646300	1.7552e+06	1887601	1.7274e+06	2.6966e+06	3.5627e+06	87768.7	1.1824e+06	70059.6	508651	112044	79841.3	3.6943e+06	476111	1.8044e+06	779671	278611	1.27638e+06	1.40662e+06	1.1	1.34422	0.534195	0.938871	0.518964	0.944313	ATIC
P62877	E3 ubiquitin-protein ligase RBX1;E3 ubiquitin-protein ligase RBX1, N-terminally processed	RBX1	512671	681161	834611	87124	30842.6	92650.7	595721	68158.6	68883.8	117330	150758	47392.4	716821	1.4629e+06	110343	77306.7	59584.2	273942	485391	1.77	1.65271	0.628636	0.962884	0.519777	0.945562	RBX1
E5RHD1;Q9NRR4-3;Q9NRR4-2;Q9NRR4-4;Q9NRR4	Ribonuclease 3	DROSHA	12640005	12853007	13808994	299181	120149	96480.6	155859	145770	147296	69429	4.5218e+06	150809	69712.4	338261	7.273e+06	575061	10795995	3.75073e+06	3.81041e+06	1.02	2.01252	0.630411	0.962884	0.522229	0.947991	DROSHA
P62753;A2A3R7;A2A3R5	40S ribosomal protein S6	RPS6	3.078e+06	2.1402e+06	5.6034e+06	468611	665331	1.1658e+06	2.0082e+06	2.7316e+06	758681	4119303	4201903	6521698	759201	5302404	5.1581e+06	6.0027e+06	1.3135e+06	2.78856e+06	3.70718e+06	1.33	0.974683	0.575868	0.95105	0.523112	0.949233	RPS6
M0R0N4;X6R390;M0QYZ2;P53680-2;P53680	AP-2 complex subunit sigma	AP2S1	2.1866e+06	2.5724e+06	3.5628e+06	792421	784501	959880	853531	1.0891e+06	654331	654601	441131	412381	830541	1.0623e+06	2581900	1.9357e+06	693161	1.24697e+06	1.42072e+06	1.14	0.975699	0.478276	0.918565	0.524875	0.950472	AP2S1
Q5JP53;P07437;Q5ST81	Tubulin beta chain	TUBB	65462993	37551989	48868981	202400017	100320017	107700049	29706987	52510997	34862021	44576989	24150999	34426997	149720033	22079003	52260977	33944985	22169003	6.52116e+07	5.60348e+07	-1.16	1.23562	0.568334	0.95105	0.525044	0.95053	TUBB
Q4VXM1;Q4VXM0;A0A087WVM4;B7ZM99;Q6UB35	Monofunctional C1-tetrahydrofolate synthase, mitochondrial	MTHFD1L	104311	196717	46220	200651	56626.5	300661	384151	183097	61277	120176	220671	174391	233931	50731.9	85505	63022	260781	170746	138794	-1.23	0.937268	0.550544	0.944315	0.526408	0.951765	MTHFD1L
P36871;P36871-3;P36871-2	Phosphoglucomutase-1	PGM1	124034	85576.2	60711.3	69243.2	113390	80891.2	369681	1.2232e+06	141254	1.0221e+06	101637	73331.1	858661	272559	80828.2	110715	205423	288754	305637	1.06	1.73429	0.556069	0.946487	0.5283	0.952996	PGM1
P51452;K7ELG5;K7ES89;P51452-2	Dual specificity protein phosphatase 3	DUSP3	128781	853281	949162	1.4299e+06	1.882e+06	1.4703e+06	450315	927011	72338.3	600641	61312	187501	2.4891e+06	683211	212890	83640.6	107887	751045	715346	-1.05	1.64185	0.62875	0.962884	0.531573	0.955414	DUSP3
P28838-2;P28838	Cytosol aminopeptidase	LAP3	455971	103539	630091	1.5048e+06	1.8761e+06	3.7604e+06	72080.8	169470	351719	102744	240398	52613.2	2.1793e+06	51669.1	552251	112331	77851.5	776661	594681	-1.31	2.09221	0.634462	0.962884	0.532003	0.955414	LAP3
Q9NYA1;Q9NYA1-3;Q9NYA1-2;K7EJ32;K7EMA4	Sphingosine kinase 1	SPHK1	837531	940191	554931	809201	1.2881e+06	1.139e+06	565731	78481.8	880311	349584	508201	890701	719201	105785	717461	1.2267e+06	363171	736830	626464	-1.18	0.817849	0.596296	0.954009	0.532315	0.955414	SPHK1
P15924;P15924-3;P15924-2	Desmoplakin	DSP	228901	214267	126479	183601	225281	42265.2	739531	49490.6	700401	2.323e+06	1.4466e+06	1.1053e+06	1.1873e+06	1.1997e+06	487221	66740.9	422981	615427	672789	1.09	1.36143	0.589332	0.954009	0.533427	0.955414	DSP
P52209-2;P52209;K7EMN2;K7EM49;K7EPF6	6-phosphogluconate dehydrogenase, decarboxylating	PGD	17040011	3.9835e+06	7040200	25896009	19937005	13409004	4322100	3.7409e+06	6.8631e+06	6118403	1.8081e+06	3.7914e+06	18606009	8130305	8.10421e+06	928970	3.7107e+06	9.49581e+06	7.89604e+06	-1.2	1.17774	0.627371	0.962884	0.534419	0.955414	PGD
P07900;P07900-2	Heat shock protein HSP 90-alpha	HSP90AA1	35832009	33786981	32038005	33283993	24877999	34802985	6639897	12685004	17417005	16630999	9914995	17862011	37830989	11503005	30906987	27789985	25472985	2.2981e+07	2.67008e+07	1.16	0.589544	0.451293	0.918565	0.535218	0.955414	HSP90AA1
Q16222-2;Q16222-3;Q16222	UDP-N-acetylhexosamine pyrophosphorylase;UDP-N-acetylgalactosamine pyrophosphorylase;UDP-N-acetylglucosamine pyrophosphorylase	UAP1	3.1692e+06	2301402	6.0923e+06	8604406	7012805	11799996	1.1056e+06	1.3985e+06	818012	1.6107e+06	963580	2108401	10271007	3.5258e+06	4466602	2.0509e+06	1.6234e+06	3.91541e+06	4.38754e+06	1.12	1.21489	0.524351	0.937948	0.535768	0.955414	UAP1
Q6UXB8-2;Q6UXB8	Peptidase inhibitor 16	PI16	107802	37557997	58206.3	71155.4	138966	88010	169491	130334	33190.4	21998	78208.4	191861	44733	181704	73648	76121.1	124097	3.2206e+06	100061	-32.19	3.4004	0.470524	0.918565	0.536382	0.955414	PI16
A0A087WX29;Q13148;K7EJM5;K7EN94;B1AKP7;G3V162;A0A087X260;A0A087WYY0;A0A087WXQ5;A0A087WV68;Q13148-4	TAR DNA-binding protein 43	TARDBP	2044400	3.6529e+06	5.4746e+06	2.545e+06	2.685e+06	3.3749e+06	5.4618e+06	7330699	4903901	6994000	5632004	7544903	3014102	3.8965e+06	4.546e+06	4515001	2.9146e+06	4.80368e+06	3.77724e+06	-1.27	0.452005	0.294026	0.861523	0.536556	0.955414	TARDBP
E5RHW4;O94905;E5RJ09;B0QZ43;O75477	Erlin-2;Erlin-1	ERLIN2;ERLIN1	7.15291e+06	6.7311e+06	3455802	7226103	3.5941e+06	3740301	7268597	1.9429e+06	1.9451e+06	1.5375e+06	2.4936e+06	1.3944e+06	3.0092e+06	1.3615e+06	2.8877e+06	4165200	3.172e+06	4.0402e+06	2.91912e+06	-1.38	0.683657	0.429644	0.897711	0.537489	0.955414	ERLIN2;ERLIN1
F8WJN3;Q16630-3;Q16630;Q16630-2	Cleavage and polyadenylation specificity factor subunit 6	CPSF6	162621	328521	286851	134101	316061	150281	755921	850581	584121	892411	1.3767e+06	683881	370691	1.0303e+06	297969	98749.2	320921	543504	423726	-1.28	1.09309	0.569897	0.95105	0.53749	0.955414	CPSF6
P31944	Caspase-14;Caspase-14 subunit p17, mature form;Caspase-14 subunit p10, mature form;Caspase-14 subunit p20, intermediate form;Caspase-14 subunit p8, intermediate form	CASP14	83881.1	176582	39080	156016	81690	135089	282939	31849.6	97815.4	98794.3	135794	108477	47872.6	1003001	82595.6	150331	68993.5	119001	270559	2.27	1.62148	0.663064	0.966418	0.537779	0.955414	CASP14
M0R0F0;M0R0R2;P46782;M0QZN2	40S ribosomal protein S5;40S ribosomal protein S5, N-terminally processed	RPS5	3.2747e+06	8.1106e+06	7258303	8917297	10797008	23335989	8.2421e+06	7746304	4.0535e+06	2810301	3.8027e+06	3.3942e+06	20153997	8501496	7.7864e+06	4881804	4653699	7.64525e+06	9.19548e+06	1.2	1.00875	0.510186	0.933055	0.537933	0.955414	RPS5
P29966	Myristoylated alanine-rich C-kinase substrate	MARCKS	116231	86905.7	433481	304533	461862	104172	84497.3	162961	303391	506511	254211	814051	202092	233035	203741	451421	45672	302734	227192	-1.33	0.969728	0.574447	0.95105	0.538361	0.955414	MARCKS
A0A140T9T7;Q03518	Antigen peptide transporter 1	TAP1	83959.4	157010	64165.1	106061	95252	85552	117931	62374.8	26754.7	119812	101792	44202.6	75422.3	99461.2	87326	155703	84280.4	88738.9	100439	1.13	0.515071	0.350882	0.875045	0.539264	0.955414	TAP1
H7BZJ8		AZGP1	49314.2	95778.6	94829	42584.9	159801	125271	88668.2	116143	45581.8	55148.1	61985.7	102594	62437.1	117628	97119.4	29956.4	58225.9	86475	73073.3	-1.18	0.633961	0.512646	0.933055	0.542169	0.955414	AZGP1
Q99538-3;Q99538-2;Q99538;H0YJN9;G3V2T4;G3V4E4	Legumain	LGMN	161178	135100	54949.6	55661	48574	141455	184528	56266.9	36507.4	95925.1	136185	187126	162954	254403	20559.1	323938	87675.2	107788	169906	1.58	0.888965	0.653925	0.962884	0.543098	0.955414	LGMN
F6T1Q0;Q6L8Q7-2;Q6L8Q7	2,5-phosphodiesterase 12	PDE12	92452	128932	242203	35742.2	72739.6	82699.8	39025.6	231312	45047.1	100404	110507	66943.5	68256.1	60869.8	75413.6	69920.1	83484.9	104001	71588.9	-1.45	0.667005	0.302093	0.861627	0.543472	0.955414	PDE12
F5H631;Q92478	C-type lectin domain family 2 member B	CLEC2B	95443.9	41223.2	122637	41721.5	95445.4	852291	51772.3	81923.2	41194	1.5434e+06	81940.1	96785	825031	1.1794e+06	45721.6	70443.5	33566.2	262148	430833	1.64	2.15799	0.673573	0.967713	0.543765	0.955414	CLEC2B
Q494V2;Q494V2-2	Coiled-coil domain-containing protein 37	CCDC37	62909.1	135505	84306.5	27760.2	187831	37326	87872.5	53472.7	93740.2	45230.3	26338.2	358348	78129.2	25965.7	280021	35720.3	28917.7	100053	89750.8	-1.11	1.53061	0.614051	0.954503	0.545438	0.955414	CCDC37
H0Y9Y8;J3KPP6;Q96T51-3;Q96T51-2;Q96T51	RUN and FYVE domain-containing protein 1	RUFY1	40578	38298	64508.9	146069	86735	86533	27593	106762	112975	130624	176230	93257	53387	63845.1	164020	64177.5	34154	92513.6	75916.7	-1.22	0.829049	0.515999	0.933055	0.545699	0.955414	RUFY1
Q5T749	Keratinocyte proline-rich protein	KPRP	72615.4	61875.6	61685.5	155706	81075.1	53353.1	97162.2	73304.5	73389.6	46404.7	67002.8	115040	161116	90632	59659.3	50574.2	129412	79884.5	98278.6	1.23	0.608075	0.514786	0.933055	0.546517	0.955414	KPRP
P07737;K7EJ44	Profilin-1	PFN1	32802021	13901994	24658995	49771981	23769989	28444987	14723010	30064001	16397000	17545993	4.8767e+06	13653996	46965001	9397100	30036985	11146001	6.3047e+06	2.25509e+07	2.077e+07	-1.09	0.985642	0.604521	0.954503	0.547211	0.955414	PFN1
P62906	60S ribosomal protein L10a	RPL10A	14245001	16624998	8339104	3.0894e+06	4794800	6.8026e+06	7367805	4444301	3.7467e+06	3.373e+06	5.8041e+06	4684601	9151702	2.3873e+06	9895404	12461006	8162799	6.94303e+06	8.41164e+06	1.21	0.762455	0.554003	0.945554	0.547351	0.955414	RPL10A
H0YNE9;Q92930	Ras-related protein Rab-8B	RAB8B	45692.6	55717.9	93664.5	344921	111811	58387	184161	123094	87929.6	460401	38966.2	64003.1	186235	188427	153719	53080.5	124292	139062	141151	1.02	1.02718	0.48059	0.918565	0.547762	0.955414	RAB8B
Q5BKZ1;A0A0A0MRN4;Q5BKZ1-3	DBIRD complex subunit ZNF326	ZNF326	180491	33660.6	288231	193241	224155	298291	471441	599311	86741.5	94434.8	149816	134918	502901	488621	173631	215181	69771.2	229561	290021	1.26	0.984718	0.577019	0.95105	0.549331	0.955414	ZNF326
Q86UP2-2;Q86UP2-3;Q86UP2-4;Q86UP2	Kinectin	KTN1	90868.4	332931	33011.8	127446	213001	72737.1	64109.5	146647	78407.1	4.3924e+06	2.13e+06	41011	130557	38491	407771	80683	132752	643548	158051	-4.07	2.24263	0.535193	0.938871	0.549434	0.955414	KTN1
E9PRJ3;E9PMR4;P48509	Tetraspanin;CD151 antigen	CD151	130671	81866.5	37970.5	180478	87459.4	108565	83296	62528.7	53702.7	152010	52392.4	38697.9	34972.5	153107	66176.1	64795.7	51034.5	89136.6	74017.1	-1.2	0.805326	0.515576	0.933055	0.550254	0.955414	CD151
O00629	Importin subunit alpha-3	KPNA4	51732.2	97137.4	230476	131528	99615.5	89048.9	46984.2	456391	113518	125004	142336	169188	32929.9	125839	268014	64125.5	119416	146080	122065	-1.2	1.05386	0.590933	0.954009	0.551053	0.955414	KPNA4
P48651-3;P48651-2;P48651	Phosphatidylserine synthase 1	PTDSS1	115541	70442.8	72930.9	210751	149271	161338	435111	87340.9	148821	52163.3	44144	256569	80597.8	55427.7	194216	98171	104631	150369	106609	-1.41	0.88558	0.462113	0.918565	0.551781	0.955414	PTDSS1
P01111	GTPase NRas	NRAS	129941	102055	34470.3	123357	203701	111111	67459.9	158661	162059	48302.3	125260	170097	65785	127179	106442	93920	66541	119706	91973.4	-1.3	0.51316	0.374531	0.881804	0.551929	0.955414	NRAS
P26038	Moesin	MSN	278780065	200719889	308899905	244790113	237409985	233140001	34832997	159180049	89455049	88540001	71318001	99744993	252440033	226280081	182050097	151689921	108590065	1.70568e+08	1.8421e+08	1.08	0.621241	0.406175	0.881922	0.552005	0.955414	MSN
O14684	Prostaglandin E synthase	PTGES	324451	3.6077e+06	1.8187e+06	196231	70611.7	53584.3	487881	2.7325e+06	458141	842191	1.369e+06	100795	88105.4	3.0722e+06	2.8188e+06	364211	550101	1.00515e+06	1.37868e+06	1.37	1.5594	0.639875	0.962884	0.552555	0.955414	PTGES
F5H6X6;Q14697;Q14697-2;E9PKU7	Neutral alpha-glucosidase AB	GANAB	6077497	12072994	7.0022e+06	12114997	10183001	14172004	8698504	10354996	10331995	9883807	13036999	12992005	11204004	15460994	7.4444e+06	10265998	17860997	1.05767e+07	1.24473e+07	1.18	0.408309	0.433299	0.900497	0.55257	0.955414	GANAB
A0A0A0MS48;Q8TEH3-4;Q8TEH3-3;Q8TEH3-5;Q8TEH3-2;Q8TEH3;Q8TEH3-7;Q8TEH3-6	DENN domain-containing protein 1A	DENND1A	40219.2	127928	178229	57568.9	126642	186915	88508.6	79315.8	158362	117697	42339.7	30771.9	121175	11261.1	65628.4	37430	10678994	102875	2.1829e+06	21.22	2.23972	0.761464	0.972807	0.553803	0.955414	DENND1A
Q9NTZ6	RNA-binding protein 12	RBM12	637251	95085.5	50213.3	41813.4	830351	123443	1.0726e+06	196426	220679	1.2358e+06	1.1624e+06	1.3252e+06	136022	69615.6	871431	76052	919290	582606	414482	-1.41	1.3821	0.622864	0.962197	0.553934	0.955414	RBM12
A0A087WTU3;Q9Y6I9	Testis-expressed sequence 264 protein	TEX264	88493	85839.1	78062	102069	49102.7	115402	261944	154347	150622	138373	134610	85406.1	106329	48238.9	54650.4	1.3259e+06	151684	120356	337361	2.8	1.70519	0.706335	0.967713	0.554257	0.955414	TEX264
J3QT28;O43684-2;O43684	Mitotic checkpoint protein BUB3	BUB3	4513402	3.56e+06	6193104	2.4367e+06	3.2349e+06	4377201	6806298	6.88161e+06	5565903	6.0985e+06	3.2247e+06	3.1598e+06	5674201	2.9574e+06	4.1214e+06	3.7563e+06	3018800	4.67101e+06	3.90562e+06	-1.2	0.440554	0.350637	0.875045	0.554896	0.955414	BUB3
P62993;P62993-2	Growth factor receptor-bound protein 2	GRB2	1620300	622381	908251	4.4182e+06	1.2517e+06	626541	1.1119e+06	1.7132e+06	148591	1.051e+06	130614	863611	1.2203e+06	1.2173e+06	1.2167e+06	1.1441e+06	695461	1.20552e+06	1.09877e+06	-1.1	0.9565	0.408664	0.881922	0.555493	0.955414	GRB2
P16435;H0Y4R2	NADPH--cytochrome P450 reductase	POR	2.6567e+06	3.258e+06	3.5917e+06	1598901	2.6934e+06	2.284e+06	4.3518e+06	4371903	2.4564e+06	2.2151e+06	109863	2067102	2.8943e+06	2.3103e+06	2.2741e+06	3.9198e+06	2.4539e+06	2.63791e+06	2.77048e+06	1.05	0.512423	0.405873	0.881922	0.556684	0.955414	POR
Q9UGI8;Q9UGI8-2	Testin	TES	5538699	1.3993e+06	823131	300821	302821	852541	107504	220806	460351	780231	606851	696561	984361	93990.3	870271	1.3066e+06	151805	1.00747e+06	681406	-1.48	1.65694	0.639785	0.962884	0.557134	0.955414	TES
P05121-2;P05121	Plasminogen activator inhibitor 1	SERPINE1	124561	1.336e+06	205398	203031	305851	178131	103151	124101	173701	122721	254811	63500.4	150921	74235	89799.6	105211	615091	266247	207052	-1.29	1.70245	0.594944	0.954009	0.55724	0.955414	SERPINE1
G3V0E5;P02786	Transferrin receptor protein 1;Transferrin receptor protein 1, serum form	TFRC	103061	97791.1	75701	171371	118471	80947	93552	62090	59552.3	98963.9	119781	245470	37421.8	234629	69176	136340	368881	110563	169290	1.53	0.924368	0.654616	0.962884	0.557753	0.955414	TFRC
I3L0J9;Q6P2Q9	Pre-mRNA-processing-splicing factor 8	PRPF8	53203	33767	93852.4	49704	27463	30936	103074	71626.1	121588	129501	77704.4	103856	145577	149161	35295.9	81402.1	54113	74689.5	93109.8	1.25	0.738094	0.554275	0.945554	0.558642	0.955414	PRPF8
Q15293;Q15293-2	Reticulocalbin-1	RCN1	11672994	13819002	21170001	9322003	3790700	3737602	4919798	3.619e+06	6434504	8594401	4590703	3.7652e+06	4515198	4897804	20990993	23728011	3.6714e+06	7.95299e+06	1.15607e+07	1.45	1.09304	0.629443	0.962884	0.559617	0.955414	RCN1
P28288;P28288-2	ATP-binding cassette sub-family D member 3	ABCD3	318852	84370.2	93903.9	33186	46115.8	84256.5	109248	63319.6	215668	158979	60634.2	49278.8	80423	57021.9	64105.1	85622.5	79223.1	109818	73279.1	-1.5	0.779826	0.347577	0.874135	0.559802	0.955414	ABCD3
I3L2P2;H3BPF5;H3BS47;A0A087WX34;H3BV03;Q68CZ1-2;Q68CZ1	Protein fantom	RPGRIP1L	116636	14119993	14327993	40338	153154	163254	48360.3	1311801	36640.3	25359.1	16756003	13709999	75595.2	122159	94115.9	113868	17180009	5.06746e+06	3.51715e+06	-1.44	2.59291	0.650463	0.962884	0.560973	0.955414	RPGRIP1L
Q96N66-2;Q96N66;Q96N66-3	Lysophospholipid acyltransferase 7	MBOAT7	4.4637e+06	2.5449e+06	4320300	65267.2	1.0197e+06	722471	9157499	7201697	7.29e+06	6.2602e+06	8805405	7.8004e+06	462841	3.5416e+06	1.9831e+06	5699802	2.1655e+06	4.97096e+06	2.77057e+06	-1.79	0.966	0.565576	0.95105	0.563334	0.955414	MBOAT7
Q9HCI5	Melanoma-associated antigen E1	MAGEE1	261371	63443.4	53682.3	59033	79203.9	108233	258367	76006	41839	92352.3	126743	64290	84523	139884	56552.4	66010	382221	107047	145838	1.36	1.16765	0.60204	0.954009	0.563605	0.955414	MAGEE1
P49588;P49588-2;H3BPK7	Alanine--tRNA ligase, cytoplasmic	AARS	209582	204876	754030	977712	765181	1.784e+06	108492	82872.3	1.0882e+06	1.1071e+06	762411	1.8848e+06	1.5682e+06	125276	973491	92371.8	579131	810771	667694	-1.21	1.19274	0.64639	0.962884	0.564338	0.955414	AARS
Q13228-2;Q13228;Q13228-4;F2Z2W8;F8WCR4;A6PVX1;H0Y532;Q13228-3	Selenium-binding protein 1	SELENBP1	89484	182948	58106.8	172081	57187.5	253071	88140.2	101172	66140.9	222605	63442.5	65978.5	190404	61457.5	66724.3	38448.7	137544	118363	98915.8	-1.2	0.870616	0.567152	0.95105	0.564357	0.955414	SELENBP1
F2Z2Q9;G5E9R5;D3YTI2;P24666-4;P24666-3;P24666-2;P24666	Low molecular weight phosphotyrosine protein phosphatase	ACP1	1.0618e+06	611991	1.2664e+06	659261	96733.7	68917.4	682421	1.1026e+06	520321	606241	128607	465181	93090.7	1.12e+06	1.2234e+06	506801	54410.1	605873	599541	-1.01	1.12769	0.678043	0.967713	0.564683	0.955414	ACP1
Q96M27-4;Q96M27-5;Q96M27;Q96M27-3;Q96M27-2	Protein PRRC1	PRRC1	53194.4	105311	38199.3	858781	954391	301521	88413	144267	112591	105872	144631	191442	217261	69041.6	86647.8	72040	271991	258218	143396	-1.8	1.37376	0.528881	0.937948	0.564898	0.955414	PRRC1
P30101	Protein disulfide-isomerase A3	PDIA3	98508009	115269953	104870065	90594041	118840041	139259985	102879937	150619985	118750049	103750009	124060033	90473993	93034961	192100033	104670057	133899945	128749961	1.13156e+08	1.30491e+08	1.15	0.336326	0.396657	0.881922	0.565753	0.955414	PDIA3
P31948-3;P31948;P31948-2	Stress-induced-phosphoprotein 1	STIP1	12987008	7791404	18603993	7338398	10302001	6.9902e+06	3.9419e+06	12138998	7.0724e+06	13758007	9584897	10041995	9616095	3.2502e+06	8627507	10209003	11116995	1.00459e+07	8.56396e+06	-1.17	0.531954	0.528645	0.937948	0.565849	0.955414	STIP1
Q5R3B4;O95563	Mitochondrial pyruvate carrier 2	MPC2	197791	366021	192491	384991	215141	140531	935061	704051	144858	249361	114716	139446	110941	126360	319231	406731	190291	315372	230711	-1.37	0.981627	0.525113	0.937948	0.566349	0.955414	MPC2
Q02878;F8VZ45;U3KQR5	60S ribosomal protein L6	RPL6	12741007	5173304	7951305	2778702	3.6102e+06	5.5165e+06	6.9355e+06	6332599	10823004	8933604	5.3682e+06	11149008	5711003	2922902	13826001	14702994	9726798	7.27608e+06	9.37794e+06	1.29	0.690439	0.592766	0.954009	0.566696	0.955414	RPL6
P07237;H7BZ94;H0Y3Z3	Protein disulfide-isomerase	P4HB	29163005	85949001	47428985	52540025	55012017	68084025	48360973	43650985	46757021	39279001	61741041	38971025	38375997	63586973	31230989	68327041	125219937	5.14114e+07	6.53482e+07	1.27	0.638066	0.568778	0.95105	0.566774	0.955414	P4HB
H3BT57;P29590-14;P29590-10;P29590-4;P29590-12;P29590-2;P29590-5;P29590-9;P29590-13;P29590-3;P29590-8;P29590-11;P29590;H3BT29;H3BUJ5	Protein PML	PML	1620602	1.8589e+06	1.4494e+06	996762	1.0106e+06	1.6546e+06	2659301	3.2613e+06	1.65e+06	2.4625e+06	1.4424e+06	3.6615e+06	1.3356e+06	2404902	1.6251e+06	3793603	2.3168e+06	1.97732e+06	2.2952e+06	1.16	0.59845	0.469732	0.918565	0.568004	0.955414	PML
I3L1I0;F6TLX2;Q9HC38-2;Q9HC38	Glyoxalase domain-containing protein 4	GLOD4	363591	308681	246531	653101	391331	1.4833e+06	228931	364811	327751	205121	273201	272971	1.243e+06	171721	213221	207601	221111	426610	411331	-1.04	1.40112	0.623993	0.962197	0.568688	0.955414	GLOD4
P63000;P63000-2;P60763;P15153;B1AH77;B1AH78;B1AH80	Ras-related C3 botulinum toxin substrate 1;Ras-related C3 botulinum toxin substrate 3;Ras-related C3 botulinum toxin substrate 2	RAC1;RAC3;RAC2	9537104	4.7518e+06	5.1209e+06	12305007	13667000	15255997	5421299	5232404	9630905	8.08141e+06	7871406	9570398	16945005	3412999	10519001	6.1958e+06	4.1648e+06	8.87047e+06	8.24752e+06	-1.08	0.784499	0.598753	0.954009	0.569887	0.955414	RAC1;RAC3;RAC2
Q15637-5;Q15637-4;Q15637-6;Q15637-7;Q15637-3;Q15637-2;Q15637	Splicing factor 1	SF1	5726601	9447301	3896300	5285103	13241995	4655502	13883994	9531898	30814005	33063999	29262997	21196999	7.6481e+06	12301006	10041995	10977008	6.8397e+06	1.50006e+07	9.56156e+06	-1.57	0.761367	0.40228	0.881922	0.570365	0.955414	SF1
Q00765	Receptor expression-enhancing protein 5	REEP5	18191995	33783005	31375007	3.1771e+06	5540303	4.9096e+06	39799009	24293985	21460989	17496005	26041993	15922005	5.4885e+06	62470977	25418017	28449011	13960010	2.01659e+07	2.71573e+07	1.35	0.990446	0.613428	0.954503	0.570946	0.955414	REEP5
Q53EP0-2;Q53EP0	Fibronectin type III domain-containing protein 3B	FNDC3B	883941	720491	688851	1.0466e+06	1154801	999761	539901	368111	1.2171e+06	1.7423e+06	330881	294751	886451	172557	811661	594181	1.0067e+06	832291	694310	-1.2	0.699891	0.596205	0.954009	0.571814	0.955414	FNDC3B
Q9BRA2;I3L0K2;I3L3M7;I3L2R6	Thioredoxin domain-containing protein 17	TXNDC17	112198	95730.3	78160.5	66379.9	48007.2	135846	79086.5	86363.7	54089.8	36977.3	225114	83679.3	111006	133837	60165.2	97991.7	98274.4	91802.8	100255	1.09	0.607139	0.399243	0.881922	0.572524	0.955414	TXNDC17
Q9UBI6	Guanine nucleotide-binding protein G(I)/G(S)/G(O) subunit gamma-12	GNG12	2398602	2.791e+06	3.0418e+06	5417000	1.3207e+06	1625301	17779997	18724013	7.5229e+06	15766994	6.8999e+06	14933001	11136000	4.3352e+06	2.9827e+06	2.9992e+06	3.644e+06	8.1851e+06	5.01942e+06	-1.63	1.0715	0.508066	0.933055	0.572763	0.955414	GNG12
Q92887	Canalicular multispecific organic anion transporter 1	ABCC2	196611	98980.7	55905.2	102578	72487.1	121957	30609.2	84363.1	2.2367e+06	117829	2.357e+06	74121.6	122731	71751.9	109235	126718	127042	462429	111496	-4.15	1.86768	0.460125	0.918565	0.573219	0.955414	ABCC2
A8MXL6;P55735-2;P55735;P55735-4;P55735-3;E7ERC8	Protein SEC13 homolog	SEC13	2.3479e+06	2.0014e+06	2.5167e+06	1.8427e+06	2.2364e+06	2.0583e+06	1.1029e+06	1.9088e+06	1.4241e+06	1.1504e+06	53214.3	1.1531e+06	1.6612e+06	2.0631e+06	2.2585e+06	1.7054e+06	988640	1.64966e+06	1.73537e+06	1.05	0.507881	0.450463	0.918565	0.57337	0.955414	SEC13
A0A1B0GTW1;Q9UDY2-5;Q9UDY2-4;Q9UDY2-2;Q9UDY2-6;Q9UDY2-3;Q9UDY2;Q9UDY2-7	Tight junction protein ZO-2	TJP2	161495	71685	62938.1	138416	30668.1	118938	226941	64423.8	74814.5	91764.7	178525	271743	186597	93017.5	131186	69313.4	215923	124363	139207	1.12	0.73781	0.496464	0.92841	0.573756	0.955414	TJP2
P14618;P14618-3;B4DNK4	Pyruvate kinase PKM;Pyruvate kinase	PKM	159629985	125559937	185880113	248429921	162400033	200070001	43851989	85934001	81141001	137020065	54993985	103099969	159200033	138989969	182059953	101189977	131780033	132334250	142643993	1.08	0.513494	0.358243	0.881038	0.573859	0.955414	PKM
F8W6P5;P68871	Hemoglobin subunit beta;LVV-hemorphin-7;Spinorphin	HBB	59694.1	7.79181e+06	34536.8	150616	96902.4	213019	71814.2	135214	35369	49122.5	47058	254065	84913.6	123012	47645.9	108906	92993.2	744935	91494.2	-8.14	2.9969	0.482002	0.918565	0.57452	0.955414	HBB
G3V295;G3V5Z7;P60900;G3V3U4;G3V3I1;P60900-2	Proteasome subunit alpha type;Proteasome subunit alpha type-6	PSMA6	921540	3.3924e+06	2.2168e+06	1.0136e+06	1.9968e+06	5.1847e+06	705621	2733202	1.5952e+06	6789303	937501	1.2063e+06	5489702	1.9191e+06	2942202	1.1706e+06	1.7926e+06	2.39108e+06	2.66284e+06	1.11	1.01849	0.537408	0.940617	0.576221	0.955414	PSMA6
B4DR61;P61619;P61619-3;F8W776;Q8TC24;Q9H9S3-2;Q9H9S3-3;Q9H9S3	Protein transport protein Sec61 subunit alpha isoform 1;Protein transport protein Sec61 subunit alpha isoform 2	SEC61A1;SEC61A2	53975969	71687049	65979017	25269015	35662017	50781017	112479937	87997009	169450033	177989985	130680073	209150065	50435973	110590017	75985969	87432953	37393009	9.92584e+07	7.23676e+07	-1.37	0.730895	0.480573	0.918565	0.576402	0.955414	SEC61A1;SEC61A2
Q8TAT6;Q8TAT6-2	Nuclear protein localization protein 4 homolog	NPLOC4	87086.5	59071.6	1.2571e+06	750821	166066	1.1149e+06	112045	56858.2	66526.5	590881	111893	58262	158299	932381	92105.2	1.1365e+06	67158.8	369293	477289	1.29	1.6164	0.654634	0.962884	0.578093	0.955414	NPLOC4
Q02952-3;Q02952-2;Q02952	A-kinase anchor protein 12	AKAP12	4866699	3110203	6.2511e+06	689151	546261	670211	1.08e+06	2312302	2.479e+06	8433802	6180704	1.4412e+06	1.0635e+06	701181	5.5242e+06	3.2382e+06	983921	3.17172e+06	2.3022e+06	-1.38	1.22562	0.60181	0.954009	0.578129	0.955414	AKAP12
P51857-2;P51857	3-oxo-5-beta-steroid 4-dehydrogenase	AKR1D1	154861	120387	128001	56315.9	896611	89268.1	162924	482241	69653	119951	100006	120132	1.9317e+06	153491	79029	97290.7	104400	208363	473182	2.27	2.08256	0.693441	0.967713	0.579196	0.955414	AKR1D1
A0A024QZX5;A0A087X1N8;P35237	Serpin B6	SERPINB6	1690400	1.1053e+06	485021	1667502	863661	1.6154e+06	428801	865931	784291	286401	1.276e+06	691681	1.1198e+06	148653	806551	754171	1.5862e+06	980033	883076	-1.11	0.780106	0.650713	0.962884	0.579258	0.955414	SERPINB6
P27694;I3L4R8	Replication protein A 70 kDa DNA-binding subunit;Replication protein A 70 kDa DNA-binding subunit, N-terminally processed	RPA1	221252	187932	37338.5	125798	196302	214533	151212	183719	60343.9	216364	65259.3	82129.1	137731	55721.4	197746	35356.5	210014	145182	127314	-1.14	0.783547	0.620521	0.960192	0.580134	0.955414	RPA1
Q8N4Q0-2;Q8N4Q0	Zinc-binding alcohol dehydrogenase domain-containing protein 2	ZADH2	139658	106048	165359	34993.9	41195.4	172531	136595	95525.4	105585	47641.2	132626	197739	85454	74621.8	89749.7	83862.8	88168	114625	84371.3	-1.36	0.468467	0.325952	0.867339	0.580397	0.955414	ZADH2
P28074;P28074-2;H0YJM8	Proteasome subunit beta type-5	PSMB5	1.4189e+06	1837501	1087301	1.3147e+06	1.7595e+06	2.9432e+06	2.3915e+06	4614800	949371	2.8244e+06	1564402	2.62e+06	2787002	1.7082e+06	8748199	1.2973e+06	1.2135e+06	2.11047e+06	3.15084e+06	1.49	1.12556	0.644063	0.962884	0.581132	0.955414	PSMB5
C9JFZ1;J3KQV8;O43426-2;O43426;J3KPK1;A0A0D9SGJ6;O43426-4	Synaptojanin-1	SYNJ1	105804	236080	101176	66257.5	60800.6	121991	107339	87544	104657	77553.3	132883	165889	231145	72464.2	167295	108545	97675.7	113998	135425	1.19	0.632897	0.524373	0.937948	0.581342	0.955414	SYNJ1
A0A0M3HER1;A0A0J9YXC7;P48059;P48059-4;P48059-2;P48059-5;P48059-3	LIM and senescent cell antigen-like-containing domain protein 1	LIMS1	5206403	3.5864e+06	5.2597e+06	1.8983e+06	2846900	2.2436e+06	2.1466e+06	2430601	2816900	2.4843e+06	1.265e+06	2331201	2.4133e+06	2.6164e+06	5122302	5.1952e+06	1.7861e+06	2.87633e+06	3.42666e+06	1.19	0.636434	0.531626	0.937948	0.581358	0.955414	LIMS1
G3V438;O95433;H0YJ63;H0YJU2;H0YJG7;O95433-2	Activator of 90 kDa heat shock protein ATPase homolog 1	AHSA1	3.7866e+06	1.5158e+06	4690203	951790	1.2169e+06	1.3395e+06	738541	1.2368e+06	1.4165e+06	768171	123933	597241	1.2055e+06	1.0334e+06	3.8937e+06	1.2035e+06	910561	1.53183e+06	1.64933e+06	1.08	1.16085	0.530922	0.937948	0.581871	0.955414	AHSA1
O15269	Serine palmitoyltransferase 1	SPTLC1	1.1498e+06	2.7817e+06	1873301	1.1659e+06	1.2628e+06	3.4239e+06	9773500	10469000	11052996	9927403	8404605	8605999	3.7551e+06	7068300	2.0573e+06	2.3109e+06	2.8445e+06	5.82424e+06	3.60722e+06	-1.61	0.911777	0.502707	0.933055	0.582318	0.955414	SPTLC1
Q00839;A0A1W2PPS1;Q00839-2;A0A1X7SBS1;A0A1W2PP35;Q5RI18;A0A1W2PQL0;A0A1W2PP34;A0A1W2PPL4;A0A1W2PPH7;A0A1W2PRZ7;A0A1W2PQ74;A0A1W2PQD4	Heterogeneous nuclear ribonucleoprotein U	HNRNPU	42498989	21808015	29523005	25412003	17010997	25277001	53125001	37656989	58831025	86073969	69616001	79992993	29614011	21863009	47186005	41676997	34076009	4.55688e+07	3.48832e+07	-1.31	0.592563	0.418435	0.884	0.583234	0.955414	HNRNPU
E9PFN5;Q9Y2Q3;Q9Y2Q3-4;Q9Y2Q3-3;Q9Y2Q3-2	Glutathione S-transferase kappa 1	GSTK1	4.7687e+06	1.9593e+06	3.7871e+06	1.1678e+06	1.0953e+06	5883804	3.3202e+06	2.0811e+06	3169902	3.3313e+06	1750601	3.7809e+06	3.6689e+06	3.6181e+06	3.463e+06	3.8859e+06	1.7774e+06	3.008e+06	3.28266e+06	1.09	0.55029	0.433313	0.900497	0.58383	0.955414	GSTK1
Q96HC4;Q96HC4-7;Q96HC4-4;Q96HC4-6;H0Y8Y3;A0A0A0MSP3	PDZ and LIM domain protein 5	PDLIM5	6.012e+06	6467801	4.4916e+06	1.2788e+06	2.8808e+06	2.5478e+06	4761698	4085503	7338602	2.7399e+06	7136300	7.234e+06	2464900	5.0382e+06	3.7995e+06	3.1569e+06	3885102	4.7479e+06	3.66892e+06	-1.29	0.511445	0.398152	0.881922	0.583848	0.955414	PDLIM5
G5EA31;P53992	Protein transport protein Sec24C	SEC24C	1.3098e+06	846801	802530	1.5925e+06	1.4126e+06	1.0324e+06	662211	1.1488e+06	1.1997e+06	1.4254e+06	1.2915e+06	1197201	1051901	2415302	995880	1.19e+06	1.1782e+06	1.16012e+06	1.36626e+06	1.18	0.495562	0.478564	0.918565	0.584073	0.955414	SEC24C
J3QL90;J3KRL5;J3QR71;J3QKV7;J3QRI9;J3QKW7;A8MZF9;P55039	Developmentally-regulated GTP-binding protein 2	DRG2	480191	294071	474331	495551	84237.3	828531	26219.3	329661	121250	59308.7	122492	230151	595271	121931	536371	380601	82069.3	295500	343249	1.16	1.05844	0.606579	0.954503	0.58453	0.955414	DRG2
P24534	Elongation factor 1-beta	EEF1B2	16189008	8862902	13606999	4848999	4.8692e+06	2.7084e+06	5.7378e+06	12414996	2.9224e+06	2629000	4079102	1.3127e+06	4.2008e+06	1.8562e+06	5.5356e+06	6691300	4.4347e+06	6.68179e+06	4.54372e+06	-1.47	0.835053	0.509034	0.933055	0.584808	0.955414	EEF1B2
Q13185;C9JMM0;B8ZZ43;S4R2Y4	Chromobox protein homolog 3	CBX3	3.0735e+06	2.5554e+06	2.975e+06	4732502	1840202	2.9264e+06	4.9189e+06	9781799	1.0331e+06	1.3793e+06	681541	790491	1.6562e+06	1533402	2.5692e+06	1774300	1.9523e+06	3.05734e+06	1.89708e+06	-1.61	0.857807	0.410245	0.881922	0.584874	0.955414	CBX3
A0A0C4DFU2;P04179-4;P04179;A0A0C4DFU1;P04179-2;F5H3C5;F5H4R2;F5GYZ5;G8JLJ2;A0A0C4DG56;P04179-3	Superoxide dismutase;Superoxide dismutase [Mn], mitochondrial	SOD2	1.7658e+06	944312	1.9681e+06	7.3618e+06	3.9754e+06	3450903	2.4117e+06	4256001	153212	2.4036e+06	105928	1.2936e+06	5.4106e+06	2.6388e+06	739321	975312	163601	2.50753e+06	1.98553e+06	-1.26	1.34396	0.657603	0.962986	0.585662	0.955461	SOD2
Q9BTV4	Transmembrane protein 43	TMEM43	293281	136002	739491	282541	175831	121279	93496.8	415801	406261	89779.3	72725.5	109027	129977	372401	38346.8	97173.7	415361	244626	210652	-1.16	1.14637	0.656056	0.962884	0.588741	0.959746	TMEM43
P10599-2;P10599	Thioredoxin	TXN	460061	193751	743941	741971	3380303	9699202	683821	814271	3.8456e+06	9155599	526551	3758503	3.4059e+06	442491	1.2055e+06	1.4059e+06	497071	2.83363e+06	1.39137e+06	-2.04	1.46948	0.581573	0.953014	0.589333	0.959788	TXN
Q15404-2;Q15404	Ras suppressor protein 1	RSU1	64021.5	164333	225272	151591	254951	74828.7	54413.6	112097	62256.5	153274	99270.3	73640.7	56909.9	74964.8	103994	153504	98437.5	124162	97562	-1.27	0.653268	0.468424	0.918565	0.589756	0.959831	RSU1
Q13835-2;Q13835	Plakophilin-1	PKP1	229867	126053	141958	59414.9	99136	96621.4	29319.5	68221.5	36171	84539.2	125341	167341	169186	51056.2	115665	38715.1	60405.4	105332	87005.7	-1.21	0.830167	0.573293	0.95105	0.591311	0.96	PKP1
P05120;H7C004;H7BYS2	Plasminogen activator inhibitor 2	SERPINB2;SERPINB10	1185301	1766800	4.499e+06	3.1141e+06	69190.7	66298.7	1573402	4.7038e+06	1.7778e+06	11503005	19768997	61848.9	8233901	4.0423e+06	661941	104776	15538001	4.17413e+06	5.71618e+06	1.37	1.79102	0.68896	0.967713	0.591922	0.96	SERPINB2;SERPINB10
P08590;P05976-2;P05976	Myosin light chain 3;Myosin light chain 1/3, skeletal muscle isoform	MYL3;MYL1	7336099	15146008	7749797	5772902	5.0194e+06	4.6818e+06	7.6925e+06	8868997	4.0325e+06	5038900	3.677e+06	2.2045e+06	5687502	1.6702e+06	5.4598e+06	5214304	9612002	6.43503e+06	5.52876e+06	-1.16	0.729984	0.60052	0.954009	0.592396	0.96	MYL3;MYL1
H7BZY9;Q8WTS1	1-acylglycerol-3-phosphate O-acyltransferase ABHD5	ABHD5	53351	58835.7	30804.6	239341	70467	75276	138921	273231	64049.9	185636	111119	145058	42597.7	88579.3	132672	138942	51770.6	120508	90912.5	-1.33	0.811115	0.541834	0.94113	0.5926	0.96	ABHD5
P11413-3;P11413;P11413-2;E7EUI8	Glucose-6-phosphate 1-dehydrogenase	G6PD	3.2092e+06	960741	1.6625e+06	7699704	4.3605e+06	18980001	980221	2021501	1.0694e+06	2.3989e+06	2.0819e+06	312031	14496007	4.0821e+06	1518100	1.5984e+06	1.2993e+06	3.81138e+06	4.59878e+06	1.21	1.83082	0.633884	0.962884	0.594076	0.961619	G6PD
O75529	TAF5-like RNA polymerase II p300/CBP-associated factor-associated factor 65 kDa subunit 5L	TAF5L	156746	90129.4	179498	156315	131855	76015.1	93590	60684.6	136110	81852.6	131729	56466.6	78146.8	5618803	28321.8	179308	25447.5	112583	1.18601e+06	10.53	2.12174	0.780941	0.975838	0.595674	0.963235	TAF5L
A0A140T936;P26640	Valine--tRNA ligase	VARS	1.1111e+06	922411	754651	1.9094e+06	1.5564e+06	1.8281e+06	61516.4	567831	1.8604e+06	686401	1.0688e+06	40238.2	2726500	150877	1.5402e+06	733781	1.3168e+06	1.0306e+06	1.29363e+06	1.26	0.980772	0.63525	0.962884	0.59651	0.963274	VARS
A0A087WTP3;Q92945;M0R0I5	Far upstream element-binding protein 2	KHSRP	8511899	9312099	10222996	10733006	6.7233e+06	12180007	13130996	13679003	6668700	6160000	6300498	5.3206e+06	12295006	7.7478e+06	8.2977e+06	6.2169e+06	4995698	9.07859e+06	7.91062e+06	-1.15	0.475246	0.467647	0.918565	0.598003	0.963452	KHSRP
D6RHJ7;B7Z415;D6RGG7;P09417-2;P09417	Dihydropteridine reductase	QDPR	44141.5	68175.8	131176	152341	290551	561791	132385	480821	96781.3	55237.5	266083	31966.6	363821	695641	60912	111245	82309.4	192621	262786	1.36	1.37262	0.654854	0.962884	0.59861	0.963452	QDPR
E9PL01;A0A087WUC6;Q15005;E9PI68	Signal peptidase complex subunit 2	SPCS2	1977102	1.0741e+06	2.7928e+06	83852.2	9187403	15415010	145756	4712199	2333202	5.2027e+06	3929901	1.2383e+06	678531	29331011	2.4432e+06	805301	4.1548e+06	4.00769e+06	7.48257e+06	1.87	1.97754	0.67436	0.967713	0.600134	0.963452	SPCS2
F8WF48;F8WCJ7;Q99442	Translocation protein SEC62	SEC62	346241	1326901	3.0617e+06	116271	121425	1.6037e+06	6834404	22956999	16684007	31771007	21868993	24350997	1.3355e+06	5179203	1.5265e+06	1.9955e+06	2.2943e+06	1.09202e+07	2.4662e+06	-4.43	1.24782	0.543461	0.94113	0.600744	0.963452	SEC62
F8WCF6;P59998;F8WDD7;A0A0A6YYG9;P59998-3;P59998-2;H7C0A3	Actin-related protein 2/3 complex subunit 4	ARPC4-TTLL3;ARPC4	38654985	35133997	44710025	30028013	36620017	27207017	18978997	30900981	12520008	12160008	7.4827e+06	11438008	37032001	22009989	35643021	25571005	16936001	2.54862e+07	2.74384e+07	1.08	0.584428	0.458804	0.918565	0.601329	0.963452	ARPC4-TTLL3;ARPC4
F5H0Y3;Q15773	Myeloid leukemia factor 2	MLF2	282171	261291	401901	244741	288461	580391	46453.1	131597	60101.5	125435	157541	248628	632131	823521	422011	38977.1	96672.6	235726	402662	1.71	1.05308	0.714166	0.967713	0.603388	0.963452	MLF2
M0QYB8;M0QZH0;Q96D15	Reticulocalbin-3	RCN3	421521	333741	95149	468011	979361	90687.4	325581	69739.7	459461	237851	318001	400371	167381	98753	117286	430761	617511	349956	286338	-1.22	1.0591	0.625687	0.962884	0.603627	0.963452	RCN3
Q9NR31;H0Y5E8;Q9NR31-2	GTP-binding protein SAR1a	SAR1A	15352003	11601008	19347997	9492498	14024997	9344102	8658004	15528000	6.94831e+06	13056007	9373897	11580995	16611003	8318700	12414996	12483993	4.8136e+06	1.20257e+07	1.09285e+07	-1.1	0.507848	0.573125	0.95105	0.603704	0.963452	SAR1A
A0A087X059;B7Z6D5;Q96GQ7	Probable ATP-dependent RNA helicase DDX27	DDX27	415391	562061	407171	103164	252241	297399	120961	138271	369911	211131	291181	227451	100491	46556	401851	549391	354141	283028	290486	1.03	0.875181	0.700526	0.967713	0.603998	0.963452	DDX27
P23284	Peptidyl-prolyl cis-trans isomerase B	PPIB	17869995	30364991	18408993	28889013	17285997	16882997	64346985	57795981	12014001	8.0087e+06	22853011	7.4211e+06	16663000	10293995	8.328e+06	19441999	47540985	2.51785e+07	2.04536e+07	-1.23	1.05913	0.602597	0.954009	0.604744	0.963452	PPIB
E7ENL6;P12111-4;P12111-2;P12111	Collagen alpha-3(VI) chain	COL6A3	2.3067e+06	986641	522981	6023901	2.0173e+06	4509000	1.308e+06	421021	6922302	1.483e+06	5060403	6.8104e+06	908601	1.1747e+06	2114302	1.009e+06	6642900	3.19764e+06	2.3699e+06	-1.35	1.29082	0.612123	0.954503	0.604783	0.963452	COL6A3
Q8NEW0;H0Y362	Zinc transporter 7	SLC30A7	9311200	13404006	13973009	3245800	5.3073e+06	4580203	18318993	12107007	10299999	10994001	10195003	14683996	5.3891e+06	13734000	7895597	10594003	5.4212e+06	1.0535e+07	8.60678e+06	-1.22	0.592968	0.50869	0.933055	0.605143	0.963452	SLC30A7
E9PDF6;O43795-2;O43795	Unconventional myosin-Ib	MYO1B	1.9033e+06	3.9423e+06	2.5843e+06	3.5954e+06	3.4498e+06	2.6351e+06	3.4927e+06	3.7665e+06	5937103	5.9668e+06	6.2299e+06	4.095e+06	3.3863e+06	3712201	9615396	4.154e+06	3003803	3.96652e+06	4.77434e+06	1.2	0.673902	0.556107	0.946487	0.606323	0.963452	MYO1B
H3BNS8;H3BQP1;Q14694;Q14694-3;Q14694-2	Ubiquitin carboxyl-terminal hydrolase 10	USP10	74294.1	64102.9	43605.2	182541	198741	90116.4	130521	181655	61776.7	59096.1	204201	110409	49813.3	90949.9	64527.7	101041	164621	116755	94190.6	-1.24	0.699465	0.531286	0.937948	0.606579	0.963452	USP10
P35241;P35241-5;P35241-4	Radixin	RDX	974041	425911	113751	345811	514611	293201	145566	53676.4	45467.7	146300	68547	128435	536181	106683	115793	237481	384011	271277	276030	1.02	1.19613	0.590449	0.954009	0.606612	0.963452	RDX
P61962	DDB1- and CUL4-associated factor 7	DCAF7	164114	96065.9	33949.1	261371	175971	57416	129881	182004	118737	68153.9	66197.8	33604.8	42936	83321.7	64260.9	132634	105939	115622	85818.3	-1.35	0.729284	0.5177	0.93477	0.607548	0.963452	DCAF7
A8MXH2;E9PKT8;C9J6D1;H0YCI4;C9JZI7;Q99733;Q99733-2	Nucleosome assembly protein 1-like 4	NAP1L4	103003	19223	133398	94919.6	55535.7	134764	30258.5	155221	221591	485591	43062.7	296811	71798.1	68636.5	76880.5	132321	71997	147782	84326.6	-1.75	0.960067	0.475145	0.918565	0.609101	0.963452	NAP1L4
A0A0B4J269;Q13509;Q13509-2	Tubulin beta-3 chain	TUBB3	3940801	2435001	2.8911e+06	8599902	2.8489e+06	6200002	1.3776e+06	3.7281e+06	1.245e+06	1.213e+06	1.0424e+06	654131	2.7475e+06	650701	3.2266e+06	2.6566e+06	1.5147e+06	3.01466e+06	2.15922e+06	-1.4	0.92383	0.591876	0.954009	0.609986	0.963452	TUBB3
P49755	Transmembrane emp24 domain-containing protein 10	TMED10	16206011	50770009	34981001	6.2795e+06	15763993	17419009	30912015	24684013	19238013	20201001	24199997	24782995	13091994	66266977	15419005	41087013	19096991	2.37865e+07	30992396	1.3	0.87181	0.631644	0.962884	0.61076	0.963452	TMED10
P33897	ATP-binding cassette sub-family D member 1	ABCD1	84424.8	64890.3	63860.7	113195	107240	128503	121889	120421	56989.3	296505	66172.6	78983.4	97935.6	189605	209077	80817.4	60780	108589	127643	1.18	0.793837	0.584672	0.954009	0.611067	0.963452	ABCD1
P00156	Cytochrome b	MT-CYB	894341	725371	78872.4	244391	253261	252951	741131	149761	904471	349131	342111	634251	284741	58350.5	617641	1.1469e+06	181291	464170	457785	-1.01	1.14964	0.6967	0.967713	0.611098	0.963452	MT-CYB
Q9Y570-2;Q9Y570;Q9Y570-4;Q9Y570-3	Protein phosphatase methylesterase 1	PPME1	231071	36061.8	132941	392461	407221	252761	202801	148731	40971.6	132252	84795.1	128482	566201	74916.8	171891	132851	180697	182546	225311	1.23	1.09203	0.616154	0.956807	0.61136	0.963452	PPME1
H0YJH9;B4DEH8;G3V4T2;Q92843-2;Q86U42-2;Q86U42	Polyadenylate-binding protein 2	PABPN1	61477.2	147720	110686	52972.2	182646	130652	291911	148131	33186.3	81779	202641	150174	92031.7	114987	79951.8	98121.7	97684.7	132831	96555.4	-1.38	0.56175	0.390679	0.881922	0.611614	0.963452	PABPN1
A6NP24;Q08257-3;Q08257;C9JH92;Q08257-2	Quinone oxidoreductase	CRYZ	151493	200105	96393.2	328591	1.0476e+06	910491	175701	282621	268080	39370.6	113662	151931	416491	29177.1	201490	54322.1	876481	313837	315592	1.01	1.51061	0.716723	0.967713	0.611786	0.963452	CRYZ
P17987;E7ERF2;E7EQR6	T-complex protein 1 subunit alpha	TCP1	6.0716e+06	5.9895e+06	6.9286e+06	7637404	4970998	9209305	2.8516e+06	5.7209e+06	3.0019e+06	3168402	3.0352e+06	3.0931e+06	8.04791e+06	3.167e+06	6646704	4297599	6806505	5.13988e+06	5.79314e+06	1.13	0.540331	0.508573	0.933055	0.612374	0.963452	TCP1
P05556;P05556-2;P05556-5;P05556-4;P05556-3	Integrin beta-1	ITGB1	16761011	31324981	20579989	17678995	11221007	3.1776e+06	31309993	23558997	15403011	7606599	39364985	4550700	4579301	38284021	21840013	15017997	35267981	1.85448e+07	2.29979e+07	1.24	0.863088	0.646792	0.962884	0.61333	0.963452	ITGB1
P14868-2;P14868;C9JQM9;C9J7S3;C9JLC1	Aspartate--tRNA ligase, cytoplasmic	DARS	443521	657541	495451	1.5664e+06	910421	1.3325e+06	323971	519181	510471	479251	23120.8	348301	1.2151e+06	551451	345251	512011	572301	634178	639223	1.01	0.863853	0.529521	0.937948	0.613813	0.963452	DARS
G3V119;H0YB24;Q8N163-2;Q8N163	Cell cycle and apoptosis regulator protein 2	CCAR2	132614	108739	70015.5	52078.4	43631.4	51162.7	43326.7	71139.3	87845.9	40522.8	81016.3	69076.7	36195.1	105286	22060.9	50556.8	134754	70930.7	69770.6	-1.02	0.796551	0.667129	0.967713	0.614132	0.963452	CCAR2
P61011-2;P61011;G3V4F7	Signal recognition particle 54 kDa protein	SRP54	3270002	3.4784e+06	1.7094e+06	3.2052e+06	4.2269e+06	5100502	982571	570081	3.6056e+06	3.6132e+06	2.4375e+06	4682601	4818102	5.0845e+06	1.4986e+06	2.9401e+06	2.9131e+06	3.0735e+06	3.45088e+06	1.12	0.629224	0.548542	0.942588	0.61484	0.963452	SRP54
O60701;O60701-2;O60701-3	UDP-glucose 6-dehydrogenase	UGDH	42120025	40319985	68059009	56584009	49982997	62410961	17661007	51735969	35912017	40168985	27925999	35147981	66273021	69376017	42520009	42416029	29536007	44002412	5.00242e+07	1.14	0.474445	0.496963	0.92841	0.615336	0.963452	UGDH
P11233	Ras-related protein Ral-A	RALA	5.4235e+06	2.8464e+06	4.5844e+06	716131	1.7718e+06	602541	2.5456e+06	2160702	668811	575641	823381	521471	766741	444571	4.0921e+06	3.9306e+06	2917200	1.9367e+06	2.43024e+06	1.25	1.11511	0.673335	0.967713	0.615873	0.963452	RALA
P07093-2;P07093;P07093-3	Glia-derived nexin	SERPINE2	616781	846471	647481	1.6923e+06	963531	757641	3.6089e+06	985041	976391	759381	780501	823021	908711	951551	495791	984061	971501	1.12145e+06	862323	-1.3	0.779123	0.452259	0.918565	0.616334	0.963452	SERPINE2
P24844;P24844-2	Myosin regulatory light polypeptide 9	MYL9	475361	3.9703e+06	1.6828e+06	2.0566e+06	1.0022e+06	372411	5.765e+06	2736800	385361	104384	1.9102e+06	254181	1.0209e+06	554651	497901	2392401	5.2086e+06	1.7263e+06	1.93489e+06	1.12	1.43462	0.641025	0.962884	0.617194	0.9636	MYL9
J3KSP2;J3KT73;J3QL01;P63173	60S ribosomal protein L38	RPL38	393381	401861	299841	686841	62847.4	74592.4	242601	185691	378811	373041	339411	74008.4	286361	171992	310281	309911	368751	292744	289459	-1.01	0.663188	0.476402	0.918565	0.618669	0.9636	RPL38
B4E227;E9PIN3;Q9UBU9-2;Q9UBU9	Nuclear RNA export factor 1	NXF1	194598	253652	67754.3	49859.1	44426.8	80141.4	50657	68426.3	139676	42507.8	222581	129768	122663	250467	120428	84829.6	51171.8	112004	125912	1.12	0.899957	0.586725	0.954009	0.618692	0.9636	NXF1
F2Z2J7;A0A087X234;F2Z2X2;Q6ZT98-2;Q6ZT98-3;Q6ZT98	Tubulin polyglutamylase TTLL7	TTLL7	146732	336181	232591	257131	61770.8	93086.2	25770.6	427131	104035	70871	138309	435941	103516	159804	310201	108047	322068	194129	200727	1.03	0.909013	0.563312	0.95105	0.618736	0.9636	TTLL7
P05386	60S acidic ribosomal protein P1	RPLP1	79619.3	133063	125507	302681	58863	62208.5	53714.4	87097.4	48736	97119.7	78919	76082.4	136718	57495.2	102294	132728	101084	100301	106064	1.06	0.750171	0.491616	0.927009	0.620808	0.964718	RPLP1
H0Y8C6;O00410;O00410-3;O00410-2	Importin-5	IPO5	4945603	3.9515e+06	3249501	11388004	8.3491e+06	18861007	1.563e+06	3.9896e+06	4210200	7829196	1.1625e+06	2.3987e+06	15441996	3.0026e+06	2.8307e+06	2.6234e+06	1832002	5.99149e+06	5.14614e+06	-1.16	1.40221	0.645716	0.962884	0.621353	0.964718	IPO5
H0YII4;H0YI90;Q5TDH0-2;Q5TDH0;Q5TDH0-3	Protein DDI1 homolog 2	DDI2	150800	372689	43822.4	36826	62525.5	120141	180671	330051	110169	159448	40559	81304.5	229501	60445.9	92925.5	61361.6	68006.6	140751	102448	-1.37	1.05219	0.573794	0.95105	0.621535	0.964718	DDI2
C9JXB8;C9JNW5;P83731	60S ribosomal protein L24	RPL24	9116295	4458702	5978400	3.8152e+06	3.9851e+06	3.8605e+06	2645901	876381	2.9245e+06	2.0951e+06	2.0425e+06	2.0223e+06	4365804	1.0364e+06	6.9745e+06	6.3626e+06	3.6354e+06	3.65174e+06	4.47494e+06	1.23	0.8003	0.65164	0.962884	0.622455	0.964789	RPL24
B1AHC9;P12956;P12956-2	X-ray repair cross-complementing protein 6	XRCC6	21699015	16785005	17798013	6.8308e+06	15510006	24669007	23721989	10882003	3.7494e+06	3.5714e+06	4398700	2.7093e+06	12702004	5.3555e+06	13082997	19059007	13694003	1.26937e+07	1.27787e+07	1.01	0.760577	0.543805	0.94113	0.62268	0.964789	XRCC6
E5RGX5;Q93045;Q93045-2	Stathmin;Stathmin-2	STMN2	93032.9	129344	57595.7	120215	82629.9	296211	60015	115689	105290	135811	122109	82513.4	252702	107450	113789	169668	54655	116705	139653	1.2	0.757393	0.613767	0.954503	0.623542	0.965829	STMN2
O43143	Pre-mRNA-splicing factor ATP-dependent RNA helicase DHX15	DHX15	1.3655e+06	1654502	1.7933e+06	1.8069e+06	1.8015e+06	5237498	3.2447e+06	3299301	3248801	4.8256e+06	2.8329e+06	3.4947e+06	4.6536e+06	3.0831e+06	1.6976e+06	1.4577e+06	1734101	2.88377e+06	2.52522e+06	-1.14	0.690454	0.581101	0.953014	0.626774	0.966985	DHX15
Q9UHR4	Brain-specific angiogenesis inhibitor 1-associated protein 2-like protein 1	BAIAP2L1	36311.4	94337.3	54377.7	240056	30977	431611	353281	79217.4	133898	407151	88697.3	82924.8	170900	118776	76671.7	62947.6	80562.9	169403	101972	-1.66	0.976976	0.526919	0.937948	0.627078	0.966985	BAIAP2L1
P15374	Ubiquitin carboxyl-terminal hydrolase isozyme L3	UCHL3	142085	40351	68745.3	248081	81255	77956.7	70257.8	80280.5	45513.2	102290	61268.8	59697.7	42112.2	98917.2	67509.3	87289.4	60533	89815.2	71272.2	-1.26	0.703655	0.492421	0.927009	0.628238	0.966985	UCHL3
P30153;B3KQV6;E9PH38;C9J9C1	Serine/threonine-protein phosphatase 2A 65 kDa regulatory subunit A alpha isoform	PPP2R1A	1.3872e+06	744581	1977400	5.4786e+06	4.2256e+06	2.1959e+06	1.3795e+06	2.1739e+06	1453801	5920799	650351	5907101	4.4033e+06	2.4895e+06	1.3351e+06	1.5862e+06	768651	2.79123e+06	2.11655e+06	-1.32	0.986102	0.612294	0.954503	0.628982	0.966985	PPP2R1A
Q13501;E7EMC7;Q13501-2;E9PFW8;E3W990	Sequestosome-1	SQSTM1	20796005	22151015	21107009	5.8706e+06	11666005	8155205	10888997	14181994	17118997	35946977	21526005	24412985	14907003	22938009	19239005	19873005	16283003	1.78185e+07	18648005	1.05	0.496251	0.398926	0.881922	0.62915	0.966985	SQSTM1
P46777	60S ribosomal protein L5	RPL5	2.1699e+06	3423402	2791202	914342	1.0681e+06	2.1409e+06	1.8223e+06	2083300	1.8827e+06	1.6089e+06	1.4482e+06	1.4557e+06	417401	3431699	3.4658e+06	2.9118e+06	2.8592e+06	1.90075e+06	2.61718e+06	1.38	0.607616	0.713148	0.967713	0.629473	0.966985	RPL5
H0YFP6;G3V1Q7;Q8TBY8-4;Q8TBY8-2;Q8TBY8	Polyamine-modulated factor 1-binding protein 1	PMFBP1	57797.7	40484.3	99837	107380	100370	31180.7	117585	77666.4	170760	94332	143761	70749.5	147442	74454.4	90085.3	131783	65467.2	92658.7	101846	1.1	0.562596	0.506879	0.933055	0.630605	0.966985	PMFBP1
F8VQE1;Q9UHB6-2;Q9UHB6;F8VRN8;F8VS07;Q9UHB6-3	LIM domain and actin-binding protein 1	LIMA1	21791989	18821999	11994005	3.6534e+06	9401300	4663498	51622005	26704013	31464981	40130025	27967011	44495025	8991701	44649005	11983005	17169995	9656697	2.43924e+07	1.84901e+07	-1.32	1.03331	0.605837	0.954503	0.63066	0.966985	LIMA1
C9JP00;A0A0A0MQX8;Q9NR56-7;Q9NR56-6;Q9NR56-2;Q9NR56-5;Q9NR56;C9JCX1;H7C4Y1;H7C4T5;Q86VM6;Q9NR56-3;Q9NR56-4	Muscleblind-like protein 1	MBNL1	1.1216e+06	1.379e+06	105726	1.906e+06	3153900	3226803	646671	1.2617e+06	108851	925722	1859901	253411	4.3055e+06	139490	1326801	1.6821e+06	1198601	1.32911e+06	1.7305e+06	1.3	1.19947	0.694402	0.967713	0.630897	0.966985	MBNL1
Q92629-3;Q92629;Q92629-2	Delta-sarcoglycan	SGCD	7552697	7162198	9653698	871291	5.7176e+06	1.4688e+06	6164497	4572900	3.6946e+06	2.841e+06	2.9041e+06	1.746e+06	4.8878e+06	5.1307e+06	6549997	5.7933e+06	1.726e+06	4.52912e+06	4.81756e+06	1.06	0.717596	0.577908	0.95105	0.631266	0.966985	SGCD
F8W1R7;G3V1V0;P60660-2;P60660;J3KND3;G8JLA2;B7Z6Z4;F8VPF3;G3V1Y7	Myosin light polypeptide 6	MYL6	170600033	314549985	218420033	122729985	199010033	128239977	365889953	262529985	197439985	176139969	208620097	168350065	152140001	192109937	137750033	272050017	163610097	2.11043e+08	183532017	-1.15	0.448319	0.44767	0.916742	0.633219	0.966985	MYL6
A0A087WWJ2;B0AZT5;C9J5D1;E7EQ69;Q9GZZ1-2;Q9GZZ1;C9J5J3;A0A0D9SF32	N-alpha-acetyltransferase 50	NAA50	1.0614e+06	782281	1.281e+06	642021	1.0377e+06	914641	754380	1.0748e+06	904371	1.1537e+06	110917	931591	1.2841e+06	1.39e+06	6504700	1.4116e+06	61351.3	887401	2.13035e+06	2.4	1.22654	0.772807	0.975838	0.633558	0.966985	NAA50
Q5JX56;Q5JX58;Q5JX59;Q5JX60;Q5JX44;E7ENH5;A6PVH9;F2Z2V0;B0QZ18;Q99829;Q5JX55;Q5JX61;Q5JX52;Q5JX45	Copine-1	CPNE1	109730	212311	43705.2	43004.1	36851.3	94504.6	213071	127071	94957.5	248990	51876.3	105094	123454	64809.9	108785	19981.3	173556	115097	98117.4	-1.17	0.869578	0.673664	0.967713	0.633559	0.966985	CPNE1
A0A087WY71;Q96CW1-2;Q96CW1;E9PFW3;C9JJ47;C9JGT8	AP-2 complex subunit mu	AP2M1	4196701	5897503	5015299	3.5406e+06	5452401	5605403	5875502	9099101	8326204	5448301	4.0294e+06	5778904	13703004	8800098	5.4598e+06	5905898	2523901	5.68878e+06	7.27854e+06	1.28	0.64645	0.665584	0.967713	0.634253	0.966985	AP2M1
P08240-2;P08240	Signal recognition particle receptor subunit alpha	SRPR	50141.2	55689.1	966461	640721	45817	957671	106442	47729.7	106933	96596.4	3.05e+06	208165	1.3701e+06	117263	60502.7	104322	58111	527698	342060	-1.54	2.3539	0.687561	0.967713	0.636398	0.966985	SRPR
F8W9T3;O95219-2;O95219	Sorting nexin-4	SNX4	52696	41822	67724.3	93598	171181	90744.1	326741	206612	81195.2	147976	60238.4	64394	78155	44513.3	325668	105197	28358	117077	116378	-1.01	1.25874	0.697958	0.967713	0.636485	0.966985	SNX4
Q13045-2;Q13045-3;Q13045	Protein flightless-1 homolog	FLII	224651	126011	79090	309521	239601	189861	61318	77111	153941	77621	134191	86548.3	144641	44338.5	66701	158361	231891	146622	129187	-1.13	0.794765	0.649866	0.962884	0.636808	0.966985	FLII
G3V1Q4;E7ES33;E7EPK1;Q16181-2;Q16181;Q5JXL7;A0A0U1RRM2	Septin-7	SEPT7;DKFZp586I031	16113993	15165003	12092003	19298003	13146004	16573996	5343403	9605295	10080997	27876017	8421300	26020999	29120009	5006601	8589301	13867997	12360999	1.49781e+07	1.3789e+07	-1.09	0.80984	0.650046	0.962884	0.639036	0.966985	SEPT7;DKFZp586I031
H0YJD4;A0A087X2H1;Q9ULT8	E3 ubiquitin-protein ligase HECTD1	HECTD1	95094.3	242816	267253	43558.9	92038.8	51459.9	62596	152790	153561	95032.1	111343	86673.2	123204	53419.6	112730	145992	53122.2	121185	97693.7	-1.24	0.730829	0.579647	0.95188	0.639932	0.966985	HECTD1
P12236	ADP/ATP translocase 3;ADP/ATP translocase 3, N-terminally processed	SLC25A6	95474977	64918981	109530001	72994025	89422057	104140017	157599905	140439953	94834025	103019993	95296033	65528021	112890065	46816033	101890057	124360057	68040025	9.94332e+07	9.07992e+07	-1.1	0.451938	0.575487	0.95105	0.640801	0.966985	SLC25A6
Q9BZE4-3;Q9BZE4-2;Q9BZE4	Nucleolar GTP-binding protein 1	GTPBP4	2.0478e+06	2.0965e+06	2.0989e+06	1.0981e+06	875181	1.8957e+06	3.6102e+06	3.0536e+06	2179200	4.9186e+06	2.8731e+06	3.3386e+06	1.6861e+06	2.0419e+06	2411301	1.9084e+06	1.9326e+06	2.50712e+06	1.99606e+06	-1.26	0.466655	0.389226	0.881922	0.642054	0.966985	GTPBP4
G3XAH6;P51003;G3V457;G3V3I9;A0A0C4DGK1;G3V2A0;P51003-2	Poly(A) polymerase alpha	PAPOLA	979281	58589.1	857051	83028.8	1.2563e+06	1.8866e+06	1.7021e+06	1.175e+06	1.2144e+06	76715.1	1.7863e+06	992951	1.5123e+06	2.0477e+06	76500.9	50165.9	1684301	1.00569e+06	1.07419e+06	1.07	1.0897	0.749097	0.970832	0.643502	0.966985	PAPOLA
P21980	Protein-glutamine gamma-glutamyltransferase 2	TGM2	33356017	4848204	1.1606e+06	1680802	625091	1.0836e+06	1.166e+06	648801	1042801	90398.6	620851	1.9881e+06	83291.1	1463501	23900985	2.6066e+06	2217001	4.02594e+06	6.05428e+06	1.5	2.84515	0.757865	0.972236	0.644009	0.966985	TGM2
C9J1Z8;P84085	ADP-ribosylation factor 5	ARF5	850581	124271	157976	196612	190481	105147	60679	1.6164e+06	825871	1.3919e+06	100247	111913	96446.6	3.3992e+06	265271	67758.2	47360.9	477673	775208	1.62	2.22162	0.752211	0.970832	0.644388	0.966985	ARF5
Q8TF66;Q8TF66-2	Leucine-rich repeat-containing protein 15	LRRC15	75206.9	2.0289e+06	59792.2	728191	278171	209071	63763.4	2418702	566401	469521	304351	1.2008e+06	286451	174004	1.776e+06	307191	877241	700239	684178	-1.02	1.49029	0.655167	0.962884	0.644493	0.966985	LRRC15
O75400-2;O75400-3;O75400	Pre-mRNA-processing factor 40 homolog A	PRPF40A	3968999	2923702	3337001	601691	1.0286e+06	1.0757e+06	1.6007e+06	749141	2.3505e+06	2.312e+06	2.205e+06	1.4185e+06	1.0725e+06	651981	1.9964e+06	3.7596e+06	1.1311e+06	1.9643e+06	1.72232e+06	-1.14	0.902289	0.647352	0.962884	0.644516	0.966985	PRPF40A
Q13151	Heterogeneous nuclear ribonucleoprotein A0	HNRNPA0	3313902	2.3059e+06	6.0707e+06	1.3913e+06	2.7484e+06	1.9777e+06	6239398	6081098	6.0364e+06	6.7534e+06	7.8745e+06	8954605	2.3984e+06	11636999	5504899	7.0622e+06	3042001	4.97894e+06	5.9289e+06	1.19	0.802444	0.636815	0.962884	0.644991	0.966985	HNRNPA0
Q9UGP8	Translocation protein SEC63 homolog	SEC63	97974	262511	243001	43163.2	109549	63827.3	83892.4	93239.5	329921	174201	330771	283051	48983.2	38927.3	214028	176959	332631	176258	162306	-1.09	0.970121	0.700885	0.967713	0.645472	0.966985	SEC63
P50148	Guanine nucleotide-binding protein G(q) subunit alpha	GNAQ	1710602	1.956e+06	2.8104e+06	623891	2.0238e+06	2.6423e+06	2.4657e+06	2.2439e+06	1.4418e+06	1.2649e+06	1.1061e+06	1.1304e+06	1.4858e+06	2.8031e+06	1.9783e+06	2.115e+06	1.3349e+06	1.78498e+06	1.94342e+06	1.09	0.486891	0.491062	0.927009	0.647296	0.966985	GNAQ
P29317	Ephrin type-A receptor 2	EPHA2	77559	93760	57568.7	84939	119951	65026	145331	267534	142530	33379.9	100081	49396.6	119581	168563	32083.9	56039	70650.1	103088	89383.3	-1.15	0.860884	0.648583	0.962884	0.647404	0.966985	EPHA2
Q13217;X6R9L0	DnaJ homolog subfamily C member 3	DNAJC3	1.0599e+06	5.8999e+06	5271398	230612	5005899	1.0261e+06	5716102	7283199	5.4526e+06	2.524e+06	8.0704e+06	3.0621e+06	306144	3.9178e+06	1.1755e+06	4796404	10525998	4.21685e+06	4.14437e+06	-1.02	1.14664	0.730726	0.968856	0.647877	0.966985	DNAJC3
Q9Y2D5-6;Q9Y2D5-4;Q9Y2D5;Q9Y2D5-5;Q9Y2D5-7;C9JVY5	A-kinase anchor protein 2	AKAP2	2.2831e+06	3.4111e+06	5.2241e+06	805552	1.2578e+06	786981	4.5659e+06	5.1534e+06	5.2368e+06	5504404	5397898	6415197	792861	2.3154e+06	6.2819e+06	4769498	1.9773e+06	3.83685e+06	3.22739e+06	-1.19	0.873652	0.668674	0.967713	0.648108	0.966985	AKAP2
P05023-3;P05023-4;P05023;P05023-2	Sodium/potassium-transporting ATPase subunit alpha-1	ATP1A1	4.9567e+06	4.9391e+06	3.9495e+06	16704997	3.6937e+06	6946404	9917604	9235703	4.1458e+06	7733697	2.2747e+06	2170201	4.7222e+06	3.431e+06	4.0325e+06	3753701	8625100	6.38901e+06	4.9129e+06	-1.3	0.776231	0.534985	0.938871	0.648116	0.966985	ATP1A1
A6ND91	Putative L-aspartate dehydrogenase	ASPDH	134088	163715	87647.6	103800	173336	196446	139967	85352.6	129643	84628.3	84983.5	123883	179244	88517.6	146722	127031	45880.4	125624	117479	-1.07	0.534756	0.642725	0.962884	0.648157	0.966985	ASPDH
B8ZWD1;A0A0A0MTI5;P07108;P07108-3;P07108-2;P07108-4;P07108-5	Acyl-CoA-binding protein	DBI	1.5036e+06	192168	4.3457e+06	1.2233e+06	1188601	1.4741e+06	43848.3	120607	99637	1.1457e+06	249033	94136.6	1603200	39059.1	1.446e+06	1.2752e+06	562201	973370	985132	1.01	1.41985	0.72338	0.967713	0.64925	0.966985	DBI
Q5T8U5;O15260;B7Z1G8;O15260-2	Surfeit locus protein 4	SURF4	7.2805e+06	6523302	7413406	3.3327e+06	1.4379e+06	3.6918e+06	16807009	13135007	4.4412e+06	3.4293e+06	2543702	3.4873e+06	4.7653e+06	4623698	6529204	12244007	3638602	6.12693e+06	6.36016e+06	1.04	0.925219	0.577683	0.95105	0.650052	0.966985	SURF4
O75396	Vesicle-trafficking protein SEC22b	SEC22B	12905997	16372999	26520007	10084996	11247995	12413995	28468991	23954003	9340199	19691995	18293001	10221996	7.5485e+06	12004999	15342000	20074009	16719005	1.66263e+07	1.43377e+07	-1.16	0.525098	0.551416	0.944759	0.650197	0.966985	SEC22B
Q9UBG0	C-type mannose receptor 2	MRC2	70018.3	205846	87927	75001	33862.9	76170.9	250688	183451	729601	845750	888991	49829.8	132171	61695.2	163721	54888.2	462771	291428	175049	-1.66	1.47744	0.654536	0.962884	0.650547	0.966985	MRC2
E9PIR7;F8W809;A0A087WSW9;A0A182DWI3;A0A087WSY9;Q16881-5;Q16881-2;Q16881-4;Q16881-3;Q16881-6;Q16881;E2QRB9;Q16881-7	Thioredoxin reductase 1, cytoplasmic	TXNRD1	4.1437e+06	1.0168e+06	2.4639e+06	12676002	8.2569e+06	1688602	2.3829e+06	2435001	1.3779e+06	1.5002e+06	2.711e+06	1.1186e+06	6059798	6.6247e+06	2.0475e+06	1.1447e+06	2.7406e+06	3.48096e+06	3.72346e+06	1.07	1.20439	0.656492	0.962884	0.651294	0.966985	TXNRD1
Q9HAV0	Guanine nucleotide-binding protein subunit beta-4	GNB4	884601	764711	797471	312271	66273.4	731661	2651900	771111	1.7592e+06	1.7563e+06	1.3377e+06	86208.2	682171	1.0294e+06	1.7897e+06	516601	555361	993284	914647	-1.09	0.961753	0.588957	0.954009	0.653697	0.966985	GNB4
F8WB69;O94888	UBX domain-containing protein 7	UBXN7	168385	155430	124653	163991	130632	34078.9	564201	506761	149370	130535	162183	67301.6	469341	149365	63195.3	111004	64554.3	196460	171492	-1.15	1.29688	0.679608	0.967713	0.654653	0.966985	UBXN7
A0A0J9YYL3;A0A0J9YXJ8;A0A0J9YVP6;A0A0J9YXX5;Q9UHX1-4;Q9UHX1-6;Q9UHX1-3;Q9UHX1-5;Q9UHX1-2;Q9UHX1;A0A0J9YVR6;E9PQ56;A0A0J9YWM1;H0YEM1;E9PMU7;E9PN18	Poly(U)-binding-splicing factor PUF60	PUF60	3.9676e+06	4704300	6455098	6006501	4.8038e+06	4.6886e+06	4.4244e+06	4877198	2.0501e+06	1.4681e+06	1.7302e+06	1.5939e+06	2.9698e+06	2.6126e+06	3.5509e+06	2.9312e+06	3.0791e+06	3.89748e+06	3.02872e+06	-1.29	0.462544	0.420429	0.886869	0.654841	0.966985	PUF60
C9JAW5;C9JNU6;Q9Y241;A8MV81;Q9Y241-2	HIG1 domain family member 1A, mitochondrial;HIG1 domain family member 1C	HIGD1A;HIGD1C	61294.2	1.7486e+06	1.1328e+06	95574	81680.5	565721	4.5905e+06	2.9525e+06	1.4412e+06	834121	104977	78667.8	52975.2	1.4885e+06	679761	70431.2	1.0575e+06	1.14064e+06	669834	-1.7	1.54339	0.722051	0.967713	0.654928	0.966985	HIGD1A;HIGD1C
J3QR09;J3KTE4;P84098	Ribosomal protein L19;60S ribosomal protein L19	RPL19	7405902	6.0234e+06	6.1264e+06	7084101	2670300	5.0084e+06	6273800	3.9711e+06	7.6893e+06	939181	6088901	7.6651e+06	7002503	5567198	6.2666e+06	8950699	2.9058e+06	5.57882e+06	6.13856e+06	1.1	0.520415	0.567532	0.95105	0.655081	0.966985	RPL19
A0A0A0MTB8;Q8NI36	WD repeat-containing protein 36	WDR36	156251	161711	187381	234951	259331	339861	360371	199181	361731	308401	90097.9	328691	348681	143091	142341	149611	321861	248997	221117	-1.13	0.598315	0.600578	0.954009	0.656165	0.966985	WDR36
P54709;H7C547;F8WBY4	Sodium/potassium-transporting ATPase subunit beta-3	ATP1B3	810180	4.5254e+06	5881704	3.384e+06	3.3107e+06	765421	686411	503601	531401	525411	43028.1	211416	406631	1.5452e+06	1743600	1.6752e+06	917642	1.76489e+06	1.25765e+06	-1.4	1.20679	0.611122	0.954503	0.657649	0.966985	ATP1B3
Q9NYU2-2;Q9NYU2	UDP-glucose:glycoprotein glucosyltransferase 1	UGGT1	95060	784781	29236.2	739511	85328.1	806371	569431	77513	814431	111043	1844501	41589.6	712621	51776.6	832091	992090	101831	499900	538082	1.08	1.35149	0.714997	0.967713	0.65813	0.966985	UGGT1
Q99536;Q99536-3;K7ERT7;Q99536-2	Synaptic vesicle membrane protein VAT-1 homolog	VAT1	3.4692e+06	4458201	2127700	20884007	10324007	19116013	1.2859e+06	4.1273e+06	1.3591e+06	1.6664e+06	88592.5	668301	12138003	1.5635e+06	1.3921e+06	2.8994e+06	6175199	5.79789e+06	4.83364e+06	-1.2	1.54894	0.654777	0.962884	0.658274	0.966985	VAT1
Q32P28-4;Q32P28;Q32P28-3;E2QRI1;Q32P28-2	Prolyl 3-hydroxylase 1	LEPRE1;P3H1	3.5229e+06	2.8615e+06	2.4817e+06	1.8092e+06	1.1086e+06	2.4953e+06	2.818e+06	1.4938e+06	126961	1.455e+06	2.3415e+06	1.3513e+06	310621	3.9004e+06	1.8221e+06	3.7006e+06	3.7418e+06	1.98881e+06	2.69511e+06	1.36	0.75227	0.717925	0.967713	0.659145	0.966985	LEPRE1;P3H1
P25685-2;P25685;M0R080	DnaJ homolog subfamily B member 1	DNAJB1	4.7561e+06	4909902	3.704e+06	2.7223e+06	2.3274e+06	1.9663e+06	1527302	1.1757e+06	1.4913e+06	1.5808e+06	1.7767e+06	2.3443e+06	1.7111e+06	1.1175e+06	4.4659e+06	5649798	2.5769e+06	2.52351e+06	3.10424e+06	1.23	0.794037	0.677247	0.967713	0.660568	0.966985	DNAJB1
Q15233-2;Q15233;H7C367	Non-POU domain-containing octamer-binding protein	NONO	55640037	60332969	59041013	17640007	39419985	40143025	66159041	61436025	68769017	69281969	66483021	70033993	41582001	76746001	80174041	93205961	33177981	5.61983e+07	64977197	1.16	0.492011	0.605852	0.954503	0.660617	0.966985	NONO
P62942;Q1JUQ3;Q1JUQ5;A0A087WTS4;Q5W0X3;A0A087WV48;A0A087WZM5	Peptidyl-prolyl cis-trans isomerase FKBP1A;Peptidyl-prolyl cis-trans isomerase	FKBP1A;FKBP12-Exin;FKBP12-Exip2	4.648e+06	3.601e+06	4903603	3.7096e+06	4.3387e+06	2.5088e+06	2.0524e+06	7326203	2888700	2.9701e+06	1.2677e+06	32668.9	4206500	4789301	2.306e+06	2.9717e+06	1.484e+06	3.35396e+06	3.1515e+06	-1.06	0.707719	0.594464	0.954009	0.66196	0.966985	FKBP1A;FKBP12-Exin;FKBP12-Exip2
H0YJX6;O14744-3;O14744-5;O14744-2;O14744	Protein arginine N-methyltransferase 5;Protein arginine N-methyltransferase 5, N-terminally processed	PRMT5	80357	82378	45971	159481	153681	165881	111367	98365	56038.7	110331	88223.7	156099	151041	99484.2	60465	78941.5	79931.9	109014	93972.7	-1.16	0.530163	0.542153	0.94113	0.662476	0.966985	PRMT5
O00487	26S proteasome non-ATPase regulatory subunit 14	PSMD14	3.3134e+06	3.5902e+06	4.7716e+06	2.6255e+06	2.9488e+06	4.5591e+06	1.6782e+06	3723201	1.9856e+06	2.0343e+06	1.1981e+06	2.3365e+06	4.018e+06	2.9589e+06	2844402	3922499	1.9387e+06	2.89704e+06	3.1365e+06	1.08	0.475377	0.511325	0.933055	0.662759	0.966985	PSMD14
Q96TA1-2;Q96TA1	Niban-like protein 1	FAM129B	8897701	4.1221e+06	8724798	19289993	16043992	29885987	3.4448e+06	9761297	1.4115e+06	9129696	1.5111e+06	10275000	24675987	10650006	10179003	6449903	3.0551e+06	1.02082e+07	1.1002e+07	1.08	1.10039	0.661262	0.965592	0.664634	0.966985	FAM129B
P23396;P23396-2;E9PL09;H0YEU2	40S ribosomal protein S3	RPS3	3.5463e+06	1.4866e+06	2.5307e+06	1.93e+06	2.771e+06	4339701	587201	1.162e+06	1.754e+06	1.1447e+06	1.7733e+06	1.0314e+06	5483703	886181	1.705e+06	1.283e+06	3.2627e+06	2.00474e+06	2.52412e+06	1.26	0.92859	0.686682	0.967713	0.664651	0.966985	RPS3
P07305;P07305-2	Histone H1.0;Histone H1.0, N-terminally processed	H1F0	14135010	5451500	8410597	2.4364e+06	4.0856e+06	5.5557e+06	7.9742e+06	6288199	5.8767e+06	11684003	2.5404e+06	9068501	6487901	8876704	14024997	25275999	1.0387e+06	6.9589e+06	1.11409e+07	1.6	0.965954	0.764528	0.9736	0.666145	0.966985	H1F0
Q9Y3U8	60S ribosomal protein L36	RPL36	2.9187e+06	2.42e+06	1.4992e+06	98173.2	775531	617731	1.2866e+06	821821	1.8566e+06	965801	1.1576e+06	1.375e+06	815671	458451	1.9435e+06	4356302	978650	1.31606e+06	1.71052e+06	1.3	1.09835	0.688896	0.967713	0.666206	0.966985	RPL36
X6R5C5;X6R8A1;P10619-2;P10619	Carboxypeptidase;Lysosomal protective protein;Lysosomal protective protein 32 kDa chain;Lysosomal protective protein 20 kDa chain	CTSA	19624007	25037997	19847011	13545005	12647996	26564011	19596007	17375011	9498599	15180007	11631001	15031008	15601009	13853007	19941011	22362993	6.9417e+06	1.71315e+07	1.57399e+07	-1.09	0.486833	0.626145	0.962884	0.6665	0.966985	CTSA
Q9UDY4	DnaJ homolog subfamily B member 4	DNAJB4	1.0339e+06	323861	725401	396901	715161	665271	387421	551011	507091	378891	416961	532721	822051	87969.4	417851	705791	875202	552883	581773	1.05	0.673077	0.752176	0.970832	0.666669	0.966985	DNAJB4
G3V210;F8VU65;F8VWS0;P05388-2;Q8NHW5;P05388;F8VQY6;F8VPE8;F8VRK7;F8VS58;F8VW21;F8VZS0	60S acidic ribosomal protein P0;60S acidic ribosomal protein P0-like	RPLP0;RPLP0P6	9295899	4.4088e+06	4339701	1.5615e+06	808181	1.7741e+06	2.7931e+06	5.1081e+06	5556301	6677399	4.4313e+06	7173200	9820205	807591	7.7193e+06	5562703	5.0775e+06	4.49397e+06	5.79746e+06	1.29	0.80498	0.723547	0.967713	0.666672	0.966985	RPLP0;RPLP0P6
P11234;P11234-3;P11234-2	Ras-related protein Ral-B	RALB	4.746e+06	790531	7.3516e+06	331711	416061	469151	710271	630741	91840.3	72696.5	472351	153051	514501	377921	877751	1.1284e+06	654681	1.353e+06	710651	-1.9	1.73234	0.593966	0.954009	0.667025	0.966985	RALB
C9JL85;P58546	Myotrophin	MTPN	509771	67455.2	45892	694071	1.1359e+06	1.0406e+06	109043	1.2115e+06	489781	140613	263535	700271	1.015e+06	584451	514581	74752.4	593651	534036	556487	1.04	0.998582	0.694668	0.967713	0.668283	0.966985	MTPN
F5H365;Q15436;Q15436-2	Protein transport protein Sec23A	SEC23A	5.9629e+06	4.1736e+06	3.8192e+06	6432403	8924597	9860301	2.2914e+06	3.6309e+06	8.1394e+06	7.3266e+06	5.5212e+06	10047998	9663096	11899995	6201404	5.2568e+06	3380303	6.34421e+06	7.28032e+06	1.15	0.622927	0.632423	0.962884	0.672427	0.966985	SEC23A
Q07065	Cytoskeleton-associated protein 4	CKAP4	6.2652e+06	13763009	10221996	5483703	10548999	6842197	23376007	19187009	16125011	21047015	21436007	10447002	8988706	32753011	6.6568e+06	10262999	28752985	1.37286e+07	1.74829e+07	1.27	0.840938	0.698024	0.967713	0.672581	0.966985	CKAP4
Q9UHA2	SS18-like protein 2	SS18L2	2.0522e+06	27447997	255485	10402994	16823995	1.1151e+06	103388	195537	121289	75115.9	64662.6	125099969	22792997	67307985	3.118e+06	47121	85208.3	1.53131e+07	1.86703e+07	1.22	2.79303	0.783261	0.975838	0.673204	0.966985	SS18L2
H0YJV2;O15270	Serine palmitoyltransferase 2	SPTLC2	192121	208631	177861	259791	232061	206251	36445.4	383831	536931	413201	393101	310131	380831	358371	61285.8	102175	388051	279196	258143	-1.08	0.791286	0.713888	0.967713	0.675123	0.966985	SPTLC2
B4DXW1;P61158	Actin-related protein 3	ACTR3	32192.6	56624.3	116141	1.1075e+06	1.1602e+06	1.232e+06	916721	150697	972231	44058.2	101134	1837501	3582501	51121.6	686101	38754.3	96466.8	643917	890989	1.38	1.97319	0.768251	0.974859	0.67527	0.966985	ACTR3
K7ER96;O43396	Thioredoxin-like protein 1	TXNL1	977731	948691	1538202	801581	771191	1.0203e+06	453101	629371	598481	282321	277711	130124	675381	253691	1.2447e+06	427811	336331	702401	587583	-1.2	0.882534	0.656909	0.962884	0.675607	0.966985	TXNL1
B4DUR8;P49368;P49368-2;Q5SZX6	T-complex protein 1 subunit gamma	CCT3	10576006	10105002	11928994	14281999	19964989	20256013	6031599	9700100	5805599	7718702	4.8976e+06	3.0264e+06	26402985	5.3332e+06	8721996	10945995	9029703	1.03578e+07	1.20868e+07	1.17	0.867954	0.656631	0.962884	0.676405	0.966985	CCT3
O15143;A0A1W2PNV4	Actin-related protein 2/3 complex subunit 1B	ARPC1B	2.4146e+06	2.9071e+06	2.4335e+06	4.8834e+06	2.5214e+06	2.5969e+06	2.3281e+06	2.7173e+06	3.4009e+06	3.6396e+06	2.2479e+06	2.8598e+06	3.5263e+06	2.5689e+06	5499000	2.4108e+06	2.5114e+06	2.91254e+06	3.30328e+06	1.13	0.47231	0.584904	0.954009	0.677032	0.966985	ARPC1B
P55010	Eukaryotic translation initiation factor 5	EIF5	5.2359e+06	6102400	7943099	3415003	2.9385e+06	6635597	1572302	2.7653e+06	2.0915e+06	1.4497e+06	928821	2150400	3297003	3.8082e+06	7882997	4425199	1.1353e+06	3.60238e+06	4.10974e+06	1.14	0.873854	0.682219	0.967713	0.677683	0.966985	EIF5
P26599;P26599-2;P26599-3;A6NLN1;A0A0U1RRM4;A0A0D9SF20;K7EKJ7	Polypyrimidine tract-binding protein 1	PTBP1	419461	536661	652161	2.5623e+06	1.0603e+06	902811	385611	65187.3	1.2572e+06	1.2405e+06	1.163e+06	1.5642e+06	2341301	1.2798e+06	393261	496351	949011	984117	1.09194e+06	1.11	0.985067	0.666541	0.967713	0.678475	0.966985	PTBP1
Q9P0S3;J3KTF9;F6WST4;A0A1B0GXE7;Q8N138-4;Q8N138;J3QRM9	ORM1-like protein 1;ORM1-like protein 3	ORMDL1;ORMDL3	9395796	11625005	15453004	1.3825e+06	1.9536e+06	2.5475e+06	14647002	7.57961e+06	9153505	7.2059e+06	6549001	7513696	2.0059e+06	2.4595e+06	14239992	18985999	3061399	7.91718e+06	8.15056e+06	1.03	1.12933	0.737949	0.970832	0.679338	0.966985	ORMDL1;ORMDL3
K7EM13;K7EPB2;P10644-2;P10644	cAMP-dependent protein kinase type I-alpha regulatory subunit;cAMP-dependent protein kinase type I-alpha regulatory subunit, N-terminally processed	PRKAR1A	233731	69193.7	118964	3.1542e+06	1.9143e+06	315631	199611	56796.1	166711	122881	305941	290951	173661	185782	301689	97544	394581	579076	230651	-2.51	1.72521	0.623386	0.962197	0.679554	0.966985	PRKAR1A
C9J494;Q9H000-2;Q9H000	Probable E3 ubiquitin-protein ligase makorin-2	MKRN2	115121	102731	234281	205248	60161.9	118054	76644.7	139311	95808.3	161461	91874.7	162051	49322	98727.7	131387	136562	163991	130229	115998	-1.12	0.551824	0.63585	0.962884	0.680303	0.966985	MKRN2
H3BQ50;H3BSM5;P60520	Gamma-aminobutyric acid receptor-associated protein-like 2	GABARAPL2	311421	408951	470941	172511	211091	213561	100321	190861	126841	100841	173351	180894	137131	143181	417761	434261	165141	221799	259495	1.17	0.790271	0.66882	0.967713	0.680931	0.966985	GABARAPL2
Q9BR76	Coronin-1B	CORO1B	644931	475651	420701	836901	776901	771171	559901	616731	783962	631851	708341	897801	919531	521581	602071	412231	664361	677070	623955	-1.09	0.372863	0.547963	0.942588	0.682162	0.966985	CORO1B
Q7Z6Z7-2;Q7Z6Z7-3;Q7Z6Z7	E3 ubiquitin-protein ligase HUWE1	HUWE1	73700.4	176500	151983	73638.1	88897.1	41341	55609.6	965300	371011	1.1771e+06	473441	629691	580531	157553	106319	86842.2	1108101	356518	407869	1.14	1.52706	0.721825	0.967713	0.682387	0.966985	HUWE1
E9PJ42;Q5BJD5-3;Q5BJD5-2;Q5BJD5	Transmembrane protein 41B	TMEM41B	126671	1.0215e+06	1.1427e+06	95063.9	73806.2	114045	96282.3	75350.1	4.0323e+06	9504101	4682601	8472301	66597.3	1.2098e+06	156611	1.5991e+06	627161	2.45306e+06	731854	-3.35	1.67189	0.709551	0.967713	0.682599	0.966985	TMEM41B
P31153;P31153-2	S-adenosylmethionine synthase isoform type-2	MAT2A	25485989	10357994	22791007	46500017	12590005	32726997	14152007	52835021	16007994	25763001	2.7665e+06	15780007	27310989	8394800	29945987	14779996	9310905	2.31464e+07	1.79485e+07	-1.29	0.851328	0.648756	0.962884	0.682799	0.966985	MAT2A
E5RK99;Q96CG8-3;Q96CG8	Collagen triple helix repeat-containing protein 1	CTHRC1	2.6022e+06	784471	437571	61017.2	65319	304351	2644600	4.6084e+06	581071	343211	324321	47012.3	34465.5	45967.8	4821103	735551	598731	1.06696e+06	1.24716e+06	1.17	2.11012	0.782976	0.975838	0.683871	0.966985	CTHRC1
I3L0N3;P46459-2;P46459;I3L2G1;K7EQD6	Vesicle-fusing ATPase	NSF	1.7202e+06	2192902	1.8673e+06	2.505e+06	1.7487e+06	3253400	3.2565e+06	2.8417e+06	1.7255e+06	1.8141e+06	1.2968e+06	1.2795e+06	3484001	995421	1.8799e+06	1.0278e+06	2.8695e+06	2.12513e+06	2.05132e+06	-1.04	0.630496	0.689483	0.967713	0.683923	0.966985	NSF
Q9UHB9-4;Q9UHB9;K7EN53;K7EQC2;Q9UHB9-2	Signal recognition particle subunit SRP68	SRP68	333581	251861	141286	653621	405671	1.73e+06	30025.6	56481.1	229573	114591	102234	70312.7	781601	100189	444391	45696.4	420241	343270	358424	1.04	1.60658	0.735252	0.970832	0.685854	0.966985	SRP68
G3V213;F8VZG5;F8W1A4;P54819-4;P54819-6;P54819-3;P54819-5;P54819-2;P54819;F8VY04	Adenylate kinase 2, mitochondrial;Adenylate kinase 2, mitochondrial;Adenylate kinase 2, mitochondrial, N-terminally processed	AK2	694721	701001	561961	485041	469461	674841	459901	614371	413921	244961	269561	215921	531131	141051	479261	798461	344291	483805	458839	-1.05	0.638741	0.703315	0.967713	0.686288	0.966985	AK2
E5RFT4;Q8N4L2	Type 2 phosphatidylinositol 4,5-bisphosphate 4-phosphatase	TMEM55A	102729	97052.9	112726	211180	37135.3	103119	47819.4	107445	53179.8	60199.7	76321.3	251375	102808	60266.7	110377	80952.8	56239.2	105024	82128.7	-1.28	0.684866	0.554247	0.945554	0.687359	0.966985	TMEM55A
H0YMM5;H0YNJ9;H0YNW5;H0YKC5;H0YKI0;P33316-2;P33316	Deoxyuridine 5-triphosphate nucleotidohydrolase, mitochondrial	DUT	117800	84213.9	62565.1	354460	30244.8	148624	52745.7	318191	205215	100181	66562.7	33498.3	87618.8	97279.4	65897.3	152488	47089.3	131192	90074.6	-1.46	0.936307	0.609649	0.954503	0.687385	0.966985	DUT
Q8NBJ5;M0QX72	Procollagen galactosyltransferase 1	COLGALT1	1.464e+06	61882.6	1.6518e+06	205033	1.2523e+06	1.1286e+06	225211	38396.3	1656301	3.8446e+06	2.3782e+06	1.9477e+06	1.4688e+06	70392.6	1.733e+06	1.9611e+06	111435	1.32117e+06	1.06895e+06	-1.24	1.20215	0.757837	0.972236	0.687921	0.966985	COLGALT1
P54136-2;P54136	Arginine--tRNA ligase, cytoplasmic	RARS	1.0803e+06	862641	481901	2.2646e+06	1.4352e+06	939311	249541	476721	57268.6	95824.9	157681	321161	786141	378761	488061	652721	429001	701846	546937	-1.28	0.984279	0.591054	0.954009	0.688346	0.966985	RARS
A0A1W2PNX8;Q9H3U1-2;Q9H3U1	Protein unc-45 homolog A	UNC45A	301161	37728.3	119181	298791	281141	233591	104854	117389	79989.2	61150.2	147222	88195	230501	105416	75997.5	91360.1	102752	155866	121205	-1.29	0.803178	0.607722	0.954503	0.688501	0.966985	UNC45A
Q8IU52;Q8TC44-2;Q8TC44	POC1 centriolar protein homolog B	TUWD12;POC1B	200071	147711	152170	81939.8	84208.8	331767	58043	57255.6	67242	42084.8	175541	73826.4	103331	90447.1	203111	82626	138251	122655	123553	1.01	0.792399	0.585008	0.954009	0.688828	0.966985	TUWD12;POC1B
F6RFD5;P60981;P60981-2	Destrin	DSTN	3.536e+06	2640502	2.8958e+06	6619904	64746.7	6.1057e+06	3.1689e+06	3.8897e+06	5431802	3.2478e+06	3.1422e+06	3.479e+06	4.596e+06	3.6582e+06	2.9244e+06	3.2376e+06	2604400	3.68517e+06	3.40412e+06	-1.08	0.523133	0.587395	0.954009	0.68889	0.966985	DSTN
A0A087WW66;Q99460-2;Q99460	26S proteasome non-ATPase regulatory subunit 1	PSMD1	786281	1.3679e+06	1.0901e+06	1642400	1.3239e+06	1.4547e+06	713431	1.6828e+06	751791	1.9998e+06	1.1147e+06	1.4821e+06	3.4786e+06	3.6964e+06	1161701	85241.6	897171	1.28416e+06	1.86382e+06	1.45	0.926786	0.813481	0.981958	0.689996	0.966985	PSMD1
P46821	Microtubule-associated protein 1B;MAP1B heavy chain;MAP1 light chain LC1	MAP1B	32894001	10084996	6.8669e+06	13084000	3857602	10660994	4541300	6916402	6.2251e+06	2.7079e+06	7.0955e+06	3.2921e+06	6778899	4.0405e+06	15849003	7.39271e+06	11282995	9.0189e+06	9.06882e+06	1.01	1.03544	0.64267	0.962884	0.690809	0.966985	MAP1B
O00567;H0YDU4;Q5JXT2	Nucleolar protein 56	NOP56	1.1705e+06	1.1716e+06	1.4369e+06	929671	800261	1.0622e+06	2.0405e+06	5350104	98469.8	1.739e+06	56261.7	106334	1.3079e+06	182331	1.4601e+06	1.4e+06	1.2117e+06	1.33015e+06	1.11241e+06	-1.2	1.16545	0.68916	0.967713	0.691654	0.966985	NOP56
E9PMX3;E9PPS5;E9PPR0;E9PQP1;G3V0I5;P49821-2;P49821	NADH dehydrogenase [ubiquinone] flavoprotein 1, mitochondrial	NDUFV1	424811	42972.4	201381	1.4975e+06	786141	603631	1.5426e+06	570371	148631	52412.8	756121	73018.6	820181	137531	110187	170031	501181	558299	347822	-1.61	1.28926	0.691754	0.967713	0.691899	0.966985	NDUFV1
P05109	Protein S100-A8;Protein S100-A8, N-terminally processed	S100A8	171611	18720993	642701	143364	106191	95745.6	426471	350211	48335.2	4901503	119098	125661	583911	146187	144531	1.4935e+06	50606	2.15432e+06	483747	-4.45	2.7939	0.724131	0.967713	0.692063	0.966985	S100A8
P38646	Stress-70 protein, mitochondrial	HSPA9	21316999	17614999	18697989	23265015	23352007	25858993	79861961	85567025	38697017	31078015	50122025	39245989	30316013	19422013	28444987	22721991	53886985	3.78898e+07	3.09584e+07	-1.22	0.749801	0.600669	0.954009	0.692186	0.966985	HSPA9
Q14847;Q14847-2;C9J9W2;Q14847-3	LIM and SH3 domain protein 1	LASP1	39986981	17451995	32710991	11470005	34875989	10472004	52568025	46073009	53756981	75500001	48417977	64113973	51478001	121329961	37198985	30723007	14672003	4.06165e+07	5.10804e+07	1.26	0.953753	0.714227	0.967713	0.693949	0.966985	LASP1
Q14315-2;Q14315	Filamin-C	FLNC	117360033	63706037	106770025	122270041	89724977	152489985	71862977	115719945	133100065	141210001	75134961	68991033	132040057	106380017	65890017	64094989	106370025	1.04862e+08	94955021	-1.1	0.423213	0.576245	0.95105	0.694318	0.966985	FLNC
A0A0D9SF54;A0A0D9SGF6;Q13813-3;Q13813;Q13813-2	Spectrin alpha chain, non-erythrocytic 1	SPTAN1	4573904	6023200	2.6134e+06	5660804	6.6568e+06	3.5207e+06	1.4565e+06	977401	2.1842e+06	2714401	1.6989e+06	1.18e+06	1.6516e+06	3.3114e+06	1.9753e+06	3.315e+06	8533601	3.27168e+06	3.75738e+06	1.15	0.958099	0.683541	0.967713	0.694555	0.966985	SPTAN1
Q5QPK2;H0Y368;O60762	Dolichol-phosphate mannosyltransferase subunit 1	DPM1	1046501	1648101	134213	1.8969e+06	1.6242e+06	210998	40996.1	95020.1	863691	69133.7	1.0464e+06	462201	81467.2	157692	109684	1.4874e+06	1.4408e+06	761530	655409	-1.16	1.44552	0.753555	0.970832	0.695056	0.966985	DPM1
J3KR24;A0A0A0MSX9;P41252	Isoleucine--tRNA ligase, cytoplasmic	IARS	2.0322e+06	2.5362e+06	1.8251e+06	2.818e+06	3182100	3.3408e+06	1.0021e+06	1.9298e+06	2593100	2.5382e+06	2.0259e+06	2102700	3.2788e+06	678821	2.3965e+06	1.881e+06	3.1112e+06	2.32718e+06	2.26927e+06	-1.03	0.539639	0.719448	0.967713	0.695371	0.966985	IARS
P07858	Cathepsin B;Cathepsin B light chain;Cathepsin B heavy chain	CTSB	72181961	26300003	113509953	80908009	61680013	147789985	76042049	70105977	42086013	69670969	51181985	13901001	107369929	71966993	73388041	59820989	41021989	6.87798e+07	7.07136e+07	1.03	0.627147	0.587451	0.954009	0.69577	0.966985	CTSB
B0QY89;Q9Y262;Q9Y262-2;B0QY90	Eukaryotic translation initiation factor 3 subunit L	EIF3L	1.7174e+06	2.4976e+06	2.7743e+06	2.6361e+06	3148201	5.6391e+06	2701402	3.6785e+06	2.1804e+06	15489003	1856501	6499998	5.9604e+06	6.3866e+06	2896800	3.138e+06	2514100	4.23488e+06	4.17918e+06	-1.01	1.00631	0.620824	0.960192	0.695951	0.966985	EIF3L
F8VNT9;F8VV56;F8W022;F8VWK8;P08962-3;P08962-2;P08962	Tetraspanin;CD63 antigen	CD63	3.2045e+06	6.3092e+06	5122004	1.201e+06	1.3045e+06	979200	8197005	6.1957e+06	3.4618e+06	1.3466e+06	5441203	4.0107e+06	2.0268e+06	984052	3.1815e+06	5299804	3997901	3.89778e+06	3.09801e+06	-1.26	0.819648	0.683278	0.967713	0.696783	0.966985	CD63
H0YAS9;Q15006	ER membrane protein complex subunit 2	EMC2	886091	1.8817e+06	1.9536e+06	908961	1.1654e+06	1.9262e+06	2.1291e+06	1.7338e+06	1.1214e+06	1.8457e+06	1.404e+06	1.9524e+06	1.8487e+06	3.0697e+06	1.0829e+06	2.0859e+06	1.0315e+06	1.5757e+06	1.82374e+06	1.16	0.540342	0.659071	0.964219	0.696833	0.966985	EMC2
E5RK00;O00399	Dynactin subunit 6	DCTN6	183169	158996	363701	238851	437801	63168.7	29487.5	85982.7	93413.5	154293	52968	50594	62842.6	853361	79058.7	108361	117363	159369	244197	1.53	1.61728	0.747139	0.970832	0.697108	0.966985	DCTN6
Q9Y6N5;H3BNX3	Sulfide:quinone oxidoreductase, mitochondrial	SQRDL	127841	44992.9	62135.3	1.0604e+06	208341	220291	162111	103101	52037.7	66195.8	178691	106521	467361	62179.8	64911.1	68061.9	113071	199388	155117	-1.29	1.79594	0.717648	0.967713	0.698082	0.966985	SQRDL
H7C1W1;Q92626-2;Q92626	Peroxidasin homolog	PXDN	54049	56842.1	46401.3	150751	138721	56343	37444.9	114280	238556	100001	107414	166203	27839	354412	71122.6	36875	110031	105584	120056	1.14	1.26146	0.763111	0.973297	0.698557	0.966985	PXDN
F6U211;A0A1W2PQS6;P46783	40S ribosomal protein S10	RPS10	76340	65284.7	63515.8	224981	162771	26505	115111	145354	77166.2	107900	39958.6	40901.4	162050	41085.5	76167.7	111125	28597	95482.3	83805	-1.14	0.892607	0.707015	0.967713	0.698654	0.966985	RPS10
P49748-2;P49748;P49748-3;G3V1M7	Very long-chain specific acyl-CoA dehydrogenase, mitochondrial	ACADVL	973781	989761	937511	4.1873e+06	1.1643e+06	3.1292e+06	899361	604011	963331	1.0357e+06	1.0173e+06	996932	2.1878e+06	1.4669e+06	619661	588561	4.0082e+06	1.40821e+06	1.77422e+06	1.26	1.10728	0.739361	0.970832	0.699387	0.966985	ACADVL
J3QL05;J3KP15;Q01130-2;Q01130;Q9BRL6-2;Q9BRL6	Serine/arginine-rich splicing factor 2;Serine/arginine-rich splicing factor 8	SRSF2;SRSF8	267352	138205	87499	236691	90925.8	251431	146703	228151	299531	471601	120670	57516.6	102496	77784.3	127544	155868	443991	199690	181537	-1.1	1.01119	0.700065	0.967713	0.699859	0.966985	SRSF2;SRSF8
P27348;E9PG15	14-3-3 protein theta	YWHAQ	20954005	8758696	9470198	12677996	10399997	20324013	10055998	30004995	7851399	10436000	10736001	10128998	21392011	9615002	12454995	9052007	7121503	1.34832e+07	1.19271e+07	-1.13	0.685795	0.633729	0.962884	0.701275	0.966985	YWHAQ
P40939	Trifunctional enzyme subunit alpha, mitochondrial;Long-chain enoyl-CoA hydratase;Long chain 3-hydroxyacyl-CoA dehydrogenase	HADHA	942411	1.1676e+06	1.1512e+06	6287301	2.1492e+06	4560101	3.3505e+06	3.6942e+06	2.6016e+06	3538503	3304002	4.9026e+06	4.4112e+06	4639999	1.0488e+06	1.2062e+06	2700602	3.13744e+06	2.80136e+06	-1.12	0.801279	0.709624	0.967713	0.701497	0.966985	HADHA
O43402-2;O43402	ER membrane protein complex subunit 8	EMC8	119139	147171	70947.8	294575	72084.8	30386.4	134925	74702.7	40699.2	48819.5	216851	86541.1	91733.9	55969.7	47034.2	183935	67933.7	111404	89321.2	-1.25	0.937059	0.660629	0.965582	0.702201	0.966985	EMC8
P12814-2;P12814;P12814-3;H9KV75;P12814-4	Alpha-actinin-1	ACTN1	37299001	43432985	28151007	67588969	69447961	57833969	28441001	35168989	16140005	18239003	16182994	20547011	66295017	39314017	14607996	34903021	48555989	3.65394e+07	40735208	1.11	0.703992	0.681724	0.967713	0.702545	0.966985	ACTN1
Q8NFD5;Q8NFD5-2;Q8NFD5-3	AT-rich interactive domain-containing protein 1B	ARID1B	59616.9	52445.9	55960.7	98511	82237.2	92893.5	503361	660621	108000	56280.8	96834.7	16232.5	122587	167944	104671	88182.1	85033.3	156916	113684	-1.38	1.32749	0.597456	0.954009	0.703084	0.966985	ARID1B
B3KY94;O14735-3;O14735	CDP-diacylglycerol--inositol 3-phosphatidyltransferase	CDIPT	1.6993e+06	1.7353e+06	1688102	228211	133175	26735.4	2.5388e+06	1.6475e+06	1.4007e+06	3.227e+06	783251	208576	327621	3.2997e+06	197531	2735201	917031	1.27639e+06	1.49542e+06	1.17	1.24639	0.739843	0.970832	0.704397	0.966985	CDIPT
O15523-2;O15523	ATP-dependent RNA helicase DDX3Y	DDX3Y	424661	103894	44320.3	222321	203741	97366.6	154690	231374	252217	108241	82376.6	103424	106341	66166	191801	124327	185021	169052	134731	-1.25	0.735819	0.63422	0.962884	0.705445	0.966985	DDX3Y
Q7L576;Q7L576-3;Q7L576-2	Cytoplasmic FMR1-interacting protein 1	CYFIP1	233291	311571	255071	287341	325571	485291	436871	459011	505041	399091	110792	100201	724601	830902	236611	95113	312311	325762	439908	1.35	0.840328	0.75558	0.97092	0.705502	0.966985	CYFIP1
D6RH17;Q8IUN7;A0A0A0MS56;P28332;P28332-2	Alcohol dehydrogenase 6	ADH6	96035.4	67080.7	32278.6	89748.4	146797	44155	66794.9	48433.7	47984.2	75184.9	51622.5	3.3473e+06	61579.2	69107.3	117424	79193	53871.4	342785	76235	-4.5	2.7809	0.617309	0.957636	0.705827	0.966985	ADH6
Q02818;H7BZI1;C9JKZ2	Nucleobindin-1	NUCB1	3.3056e+06	7.6794e+06	5.2233e+06	5.4904e+06	8228297	10134999	6507900	7301797	7.4843e+06	1.2917e+06	8924998	5708701	4421199	19793999	4439902	7722203	4.1764e+06	6.44012e+06	8.11074e+06	1.26	0.908277	0.710205	0.967713	0.706191	0.966985	NUCB1
P13010	X-ray repair cross-complementing protein 5	XRCC5	2.9688e+06	4708500	3.0888e+06	2.853e+06	3253400	6427702	2.433e+06	2.0633e+06	1.9916e+06	1.7105e+06	1.9606e+06	1.4529e+06	4349799	3468201	1.8974e+06	2.2836e+06	3.4741e+06	2.90934e+06	3.09462e+06	1.06	0.582738	0.598156	0.954009	0.707335	0.966985	XRCC5
P04406;P04406-2;E7EUT5	Glyceraldehyde-3-phosphate dehydrogenase	GAPDH	293980161	133890033	140659969	326379841	300090017	276199937	57368977	103840033	131989961	111039937	70391001	90807969	242389937	87716961	127229945	140380001	88763041	1.6972e+08	137295977	-1.24	0.744181	0.629473	0.962884	0.707877	0.966985	GAPDH
Q96PK6	RNA-binding protein 14	RBM14	8543501	3.2995e+06	3.2095e+06	825881	5.6038e+06	685481	2.8134e+06	3.2477e+06	5.4797e+06	4122403	5090498	3326601	2.1421e+06	12386994	2736601	3097003	2.9566e+06	3.854e+06	4.66386e+06	1.21	1.08394	0.70457	0.967713	0.708607	0.966985	RBM14
P27797;K7EJB9	Calreticulin	CALR	269680097	400690017	282090113	91333041	86799041	127380073	198320049	152040065	132630009	117679945	130629977	77081969	65871029	134850033	260789937	430329985	151339969	1.72196e+08	2.08636e+08	1.21	0.888907	0.728382	0.968413	0.709276	0.966985	CALR
P31930	Cytochrome b-c1 complex subunit 1, mitochondrial	UQCRC1	471971	491541	377241	412011	1039301	2049802	872862	1.5713e+06	69924.1	2.9651e+06	62376.8	117396	2412500	707121	210550	438571	464911	875069	846731	-1.03	1.47311	0.712631	0.967713	0.710149	0.966985	UQCRC1
Q07812-5;Q07812-8;Q07812;Q07812-2;Q07812-7	Apoptosis regulator BAX	BAX	361281	177671	89332.3	3.7525e+06	625131	461611	1.0983e+06	1.707e+06	436351	71577.3	77909.7	586851	522221	619941	426321	430131	62161	787126	412155	-1.91	1.42684	0.720697	0.967713	0.711417	0.966985	BAX
O94906-2;O94906	Pre-mRNA-processing factor 6	PRPF6	286793	106674	215509	58118.8	259811	104266	108916	120918	106692	170258	233367	202778	142920	1.015e+06	188438	75852.1	71341.5	164508	298711	1.82	1.42249	0.789645	0.98062	0.712305	0.966985	PRPF6
Q16560;Q16560-2	U11/U12 small nuclear ribonucleoprotein 35 kDa protein	SNRNP35	100369	113101	521741	63421.1	403341	167600	81488.6	91037.5	60239.7	219862	96973.3	91276.7	479221	168204	52117.4	258340	70705.8	167538	205718	1.23	1.21796	0.753458	0.970832	0.713017	0.966985	SNRNP35
G3V4E7;G3V4C6;Q9Y224	UPF0568 protein C14orf166	C14orf166	169697	14565.4	96559.4	65630	44698	57408.2	94487.4	58930.8	315762	90818.3	83629.2	145151	94898.1	59409.1	41104.1	110654	67120.3	103111	74637.1	-1.38	0.853254	0.627959	0.962884	0.714263	0.966985	C14orf166
Q4KMQ2-3;Q4KMQ2;Q4KMQ2-4;Q4KMQ2-2	Anoctamin-6	ANO6	91249.2	137718	203943	285631	45147	39524	71562.3	105521	60795.5	77805.6	121249	78933.8	53141.7	152350	84217.1	197081	98751.3	109923	117108	1.07	0.813071	0.673386	0.967713	0.714638	0.966985	ANO6
Q99961-2;Q99961;M0QYE0;M0R0I3;Q99961-3	Endophilin-A2	SH3GL1	223601	76589.2	149331	448281	341471	148321	172521	44230.4	111679	19456.6	122700	161235	210461	50679.6	37735.5	184781	206181	168285	137968	-1.22	0.956975	0.731373	0.96888	0.714851	0.966985	SH3GL1
P45877	Peptidyl-prolyl cis-trans isomerase C	PPIC	58625.7	898161	150212	265521	125370	39350.5	979151	147927	289991	184681	56231.1	114490	74110.9	106281	60200	654231	1.1397e+06	275809	406905	1.48	1.65229	0.783333	0.975838	0.715139	0.966985	PPIC
E9PQW4;P27361-3;P27361;B3KR49;E9PJF0;P27361-2	Mitogen-activated protein kinase;Mitogen-activated protein kinase 3	MAPK3	671131	104571	186851	1.2386e+06	82173	209881	29362.7	476361	90026.7	64894	88794.8	78437.4	1.1446e+06	301981	41396.8	88403.5	174181	276757	350113	1.27	1.8358	0.770695	0.974907	0.715423	0.966985	MAPK3
P36543-2;P36543;C9J8H1;P36543-3	V-type proton ATPase subunit E 1	ATP6V1E1	388561	864981	678191	6.1326e+06	4058199	835841	929081	90713.6	89946.4	902691	451201	836771	190431	744401	2.0305e+06	617671	333191	1.3549e+06	783239	-1.73	1.63987	0.718783	0.967713	0.715992	0.966985	ATP6V1E1
P27487	Dipeptidyl peptidase 4;Dipeptidyl peptidase 4 membrane form;Dipeptidyl peptidase 4 soluble form	DPP4	120796	89016.4	143627	1.3415e+06	1.3235e+06	74289.8	63214.4	158671	100038	45293.9	106463	57371.3	1.2862e+06	116207	226614	69761.4	60950.2	301982	351947	1.17	2.18875	0.767797	0.974859	0.716099	0.966985	DPP4
H7BZW6;X6RAL5;O00422	Histone deacetylase complex subunit SAP18	SAP18	59808.5	65356.2	39111.4	116941	163301	155281	76766.2	146235	129345	25271	184418	69958.8	45379.4	406451	98505.9	151472	39222.7	102649	148206	1.44	1.14445	0.767909	0.974859	0.716541	0.966985	SAP18
Q92968	Peroxisomal membrane protein PEX13	PEX13	70904.8	125837	77759.4	128059	78403.5	321229	240171	346841	118249	88533.4	47362.1	119102	58567.6	141386	130659	299776	159423	146871	157962	1.08	0.879998	0.694299	0.967713	0.716575	0.966985	PEX13
E9PF19;Q96E41;Q9Y4P3	Transducin beta-like protein 2	TBL2	1.5318e+06	2.5627e+06	2139502	768461	1.3794e+06	1.838e+06	3093999	2.7642e+06	3.8196e+06	5.1027e+06	3852001	5559703	2.1071e+06	3070503	2.3355e+06	3.7408e+06	924202	2.86767e+06	2.43562e+06	-1.18	0.676982	0.683638	0.967713	0.716921	0.966985	TBL2
Q9HD45;Q5TB53	Transmembrane 9 superfamily member 3	TM9SF3	13458004	13669005	11122008	3.5197e+06	4.3996e+06	3.4681e+06	14430001	6.3275e+06	9372496	13220007	11099005	10374001	3.0342e+06	6.1725e+06	13064001	13700993	7183497	9.53829e+06	8.63104e+06	-1.11	0.685474	0.710991	0.967713	0.716979	0.966985	TM9SF3
P05198;H0YJS4;G3V4T5	Eukaryotic translation initiation factor 2 subunit 1	EIF2S1	3.2157e+06	2728202	3364800	11914005	2837101	4868102	1.7296e+06	4187202	4666002	6512703	3.9578e+06	6031400	5087901	5129004	2.6336e+06	3.2588e+06	3.1609e+06	4.66772e+06	3.85404e+06	-1.21	0.646505	0.589822	0.954009	0.717267	0.966985	EIF2S1
O95478;H0YAI9;A0A0A0MQZ6	Ribosome biogenesis protein NSA2 homolog	NSA2	864081	221176	1.0799e+06	138811	276021	366051	3.6962e+06	3.5944e+06	2.7859e+06	3133199	50030	3953999	725771	1.9982e+06	978271	2.897e+06	241981	1.67998e+06	1.36824e+06	-1.23	1.23112	0.719703	0.967713	0.717446	0.966985	NSA2
K7EMM8;Q49A26-5;Q49A26-4;Q49A26-2;Q49A26-3;Q49A26	Putative oxidoreductase GLYR1	GLYR1	20699.9	93066.7	66186.3	52102.9	60221.3	40399.9	49395.4	185629	51583.8	70723.5	56019.8	114042	26269.6	40691.2	168338	89016.6	111837	71672.6	87230.5	1.22	0.890097	0.743368	0.970832	0.717617	0.966985	GLYR1
Q8N6L1;Q8N6L1-2	Keratinocyte-associated protein 2	KRTCAP2	722651	708131	553841	290851	257351	313921	1.0426e+06	486811	927921	1.2146e+06	91132.4	728151	60916.5	193631	921131	1.9578e+06	635161	611497	753728	1.23	1.14881	0.802738	0.981958	0.717685	0.966985	KRTCAP2
H0Y9I3;Q9HAV4	Exportin-5	XPO5	106007	45869.3	118596	35537	34839	126147	49910.4	46801.9	176976	52150.8	154161	203707	16948	95505.3	85149	88715.2	127108	95892	82685.1	-1.16	0.792235	0.741826	0.970832	0.717847	0.966985	XPO5
Q8J015;M0QYS1;P40429;Q6NVV1	60S ribosomal protein L13a;Putative 60S ribosomal protein L13a protein RPL13AP3	RPL13a;RPL13A;RPL13AP3	6532502	2.505e+06	1.838e+06	3.2253e+06	2.0414e+06	2011900	11701007	9083800	8774505	7187905	4.068e+06	1.8085e+06	3.9399e+06	795281	10018007	20694991	703511	5.06482e+06	7.23034e+06	1.43	1.34981	0.81418	0.981958	0.718566	0.966985	RPL13a;RPL13A;RPL13AP3
F5GWN1;J3KRP6;J3QS72;X6R3J2;J3QQM2;J3KT74;J3QQW2;Q15532-2;Q15532	Protein SSXT	SS18	750651	1.6267e+06	1.2953e+06	139069	590951	65618.5	2.1668e+06	1.7507e+06	1751101	2.4046e+06	45553.5	3.813e+06	597131	1.4217e+06	1.3407e+06	2725801	205281	1.36667e+06	1.25812e+06	-1.09	1.12731	0.725758	0.968413	0.719569	0.966985	SS18
D6RH31;Q6UXI9-2;Q6UXI9-5;Q6UXI9;Q6UXI9-4;Q6UXI9-6;Q6UXI9-3	Nephronectin	NPNT	112534	126922	110716	119389	101033	62945	84059.7	154250	58599.9	173000	104148	80221.8	69096.8	108245	102021	104820	90193.9	107318	94875.3	-1.13	0.358965	0.492194	0.927009	0.719919	0.966985	NPNT
Q09666	Neuroblast differentiation-associated protein AHNAK	AHNAK	105650065	100749993	68054961	38752977	59078025	21044009	47313001	24136985	112420017	98783969	107569985	109009937	70277001	60775041	87737961	71994017	74145025	74380327	72985809	-1.02	0.492092	0.539201	0.94113	0.720409	0.966985	AHNAK
P49458;E9PE20	Signal recognition particle 9 kDa protein	SRP9	6925497	7.4603e+06	7.4018e+06	3747800	5.3218e+06	3.8615e+06	5285201	2907501	3.3137e+06	2.7782e+06	3209703	2007301	2835901	2242402	5.235e+06	6465202	3.4309e+06	4.51836e+06	4.04188e+06	-1.12	0.606464	0.66308	0.966418	0.721026	0.966985	SRP9
I3L3B4;F8W9H0;E9PLN8;Q9BQB6-3;Q9BQB6-2;Q9BQB6	Vitamin K epoxide reductase complex subunit 1	VKORC1	3348000	4623900	4.683e+06	737841	702651	1217501	2702402	2119202	2.2171e+06	1.6517e+06	1.4143e+06	780191	740741	658571	3.3842e+06	1.79e+06	3087102	2.18315e+06	1.93212e+06	-1.13	0.923666	0.737967	0.970832	0.721108	0.966985	VKORC1
C9JP16;O75718	Cartilage-associated protein	CRTAP	1968901	2.8011e+06	1.6081e+06	2262802	1.554e+06	2.3212e+06	2.6758e+06	1.8617e+06	2.5117e+06	1.2731e+06	3.1191e+06	1405701	879401	2199301	2.065e+06	1.6512e+06	3294602	2.1136e+06	2.0179e+06	-1.05	0.518758	0.699086	0.967713	0.721324	0.966985	CRTAP
O60763;O60763-2	General vesicular transport factor p115	USO1	2.7675e+06	3.1677e+06	2180200	2419201	2.1191e+06	4399404	862052	608751	1.6457e+06	1.5277e+06	1.1658e+06	1.4042e+06	2.5859e+06	2.6027e+06	1.8532e+06	826900	3.0396e+06	2.02228e+06	2.18166e+06	1.08	0.661619	0.685874	0.967713	0.721449	0.966985	USO1
Q8IWE2-2;Q8IWE2	Protein NOXP20	FAM114A1	373861	119323	308001	2.8637e+06	622861	391281	239881	59350.1	131849	36144.2	104640	105309	254861	281367	374091	286341	127854	446350	264903	-1.68	1.78056	0.649362	0.962884	0.721634	0.966985	FAM114A1
D6RE58;D6RB73;D6RHG0;P78383;P78383-2	Solute carrier family 35 member B1	SLC35B1	124215	49842.9	128182	176583	87336.6	82128.1	97687.9	187654	46910.5	148974	91538	132840	234207	141703	84333	91864	79536.3	112824	126329	1.12	0.652664	0.673485	0.967713	0.723773	0.96875	SLC35B1
O95782-2;O95782	AP-2 complex subunit alpha-1	AP2A1	1.2715e+06	2.0701e+06	1.5522e+06	4621003	2.3191e+06	3.7175e+06	2.8295e+06	1784800	5688698	3390799	3.4248e+06	1.5429e+06	1.6998e+06	5.3732e+06	949091	1.7102e+06	4.2291e+06	2.85108e+06	2.79228e+06	-1.02	0.832807	0.749446	0.970832	0.726401	0.969723	AP2A1
F5H1S8;Q14165;H0YG07;F5GX14	Malectin	MLEC	1.524e+06	1.1551e+06	2905499	1.0128e+06	1.1981e+06	1.152e+06	4.2009e+06	2.4912e+06	809682	540261	736601	466281	844491	497171	1.3722e+06	1.8524e+06	1.3626e+06	1516036	1.18577e+06	-1.28	0.862726	0.68231	0.967713	0.726402	0.969723	MLEC
P08133-2;P08133;E5RK69;E7EMC6	Annexin A6;Annexin	ANXA6	37381989	56784025	19714995	36992025	46033981	28582999	53258965	25672017	36868985	33683997	36797985	18444001	31386001	20189013	27333999	37982993	43432985	3.58513e+07	3.2065e+07	-1.12	0.437247	0.598918	0.954009	0.726553	0.969723	ANXA6
O00483	Cytochrome c oxidase subunit NDUFA4	NDUFA4	9216406	4.4292e+06	7156405	2.9187e+06	4.5762e+06	1.9534e+06	8529507	3.4139e+06	854551	604891	308371	388601	2246800	781141	8725698	7.1427e+06	1.2633e+06	3.69585e+06	4.03193e+06	1.09	1.24702	0.751957	0.970832	0.726785	0.969723	NDUFA4
Q9NP72;A0A087X163;Q9NP72-2;Q5W0J0;H0Y6T8;Q9NP72-3	Ras-related protein Rab-18	RAB18	15623011	9832599	21553999	9022006	7602698	10498994	21417991	20711989	4.1235e+06	3.826e+06	5370301	2.9322e+06	10934005	7.2398e+06	13459997	13265001	7586202	1.10429e+07	1.0497e+07	-1.05	0.699788	0.613434	0.954503	0.727162	0.969749	RAB18
O14656	Torsin-1A	TOR1A	81473.2	33073.1	225194	76297.3	78722	76906.3	111701	47835.2	37861.5	115159	48734.6	105663	38520	53109.3	123211	108837	50213	86551.7	74778.1	-1.16	0.78821	0.692267	0.967713	0.729037	0.971503	TOR1A
P03905	NADH-ubiquinone oxidoreductase chain 4	MT-ND4	180494	78421.9	214447	184930	243141	64672.6	163491	80589	134101	75597.7	75990.1	83341.3	181433	51964	118018	150745	80120.1	131601	116456	-1.13	0.657019	0.693775	0.967713	0.729199	0.971527	MT-ND4
Q9Y613	FH1/FH2 domain-containing protein 1	FHOD1	109504	71223.9	70744.1	77737.5	35175	125916	382241	92050.7	84328.6	214077	94913.7	74590.1	29321.5	55211.8	71775.8	170257	247280	119375	114769	-1.04	1.11668	0.769393	0.974859	0.731907	0.973276	FHOD1
A0A0A0MS41;A0A1P0AYU5;Q9BWM7;S4R3N9	Sideroflexin;Sideroflexin-3	SFXN3	436061	6.1949e+06	851271	465921	1.1726e+06	917371	688261	566801	950661	907211	1.5861e+06	153824	2.3473e+06	1.4701e+06	575291	668791	584061	1.24092e+06	1.12911e+06	-1.1	1.46457	0.70937	0.967713	0.732838	0.973368	SFXN3
O14494;O14494-2	Lipid phosphate phosphohydrolase 1	PPAP2A	44912.2	1232501	125983	90264.2	85746.1	64885.8	820651	75881.2	126078	359631	108983	95125.2	107107	66789.1	71117.5	1.1159e+06	49810.2	269220	282145	1.05	2.15783	0.789143	0.98062	0.733817	0.973368	PPAP2A
Q9P0K7-4;Q9P0K7-3;Q9P0K7;Q9P0K7-2	Ankycorbin	RAI14	1.3178e+06	665581	715381	495951	421451	87426.7	322281	315011	646521	385361	565511	621891	404681	27249.1	855951	915570	1.1089e+06	546681	662471	1.21	0.864306	0.828865	0.981958	0.733997	0.973368	RAI14
E7END7;P62820;P62820-2	Ras-related protein Rab-1A	RAB1A	29751989	23152987	30398007	8871401	8455796	8669996	23365009	21213987	11269995	9892395	14416996	8812800	11074995	9546098	20910003	18523003	9636598	1.65226e+07	1.39381e+07	-1.19	0.644618	0.647157	0.962884	0.734082	0.973368	RAB1A
P26639;P26639-2	Threonine--tRNA ligase, cytoplasmic	TARS	1326801	776741	657741	3.0462e+06	832081	3.2562e+06	206389	649411	619051	763401	67459.6	884591	2.66e+06	97784.7	1.7487e+06	696431	254293	1.09051e+06	1.09144e+06	1	1.36354	0.797213	0.981958	0.734471	0.973391	TARS
X6R5G7;E9PRG2;E9PKY2;A0A0C4DFM7;Q5TAX3-2;Q5TAX3	Terminal uridylyltransferase 4	ZCCHC11	76794	97545.6	117134	142734	100913	132665	170529	60283.6	81522.3	62507.2	96181.8	67138.4	52595	185212	27034.5	76318.2	765461	100496	221324	2.2	1.44262	0.830515	0.981958	0.735907	0.973436	ZCCHC11
O15460-2;O15460	Prolyl 4-hydroxylase subunit alpha-2	P4HA2	20169005	25096987	5.9123e+06	3.9252e+06	2.7279e+06	3617301	10365995	8.2022e+06	14087009	6831504	10764995	10707000	4.5155e+06	5.3453e+06	14691006	10632997	19875999	1.02006e+07	1.10122e+07	1.08	0.887878	0.724216	0.967713	0.736153	0.973436	P4HA2
H0YMV8;Q71UM5;P42677;C9J1C5;Q5T4L4;C9JLI6	40S ribosomal protein S27;40S ribosomal protein S27-like	RPS27L;RPS27	1.421e+06	1.6405e+06	1279001	1.202e+06	1.186e+06	1.2264e+06	2543201	285417	68724.9	1.1905e+06	34016.6	1.0453e+06	1165601	269258	1.0502e+06	1.6632e+06	716181	1.09351e+06	972889	-1.12	0.835064	0.710383	0.967713	0.736861	0.973459	RPS27L;RPS27
P07355;P07355-2;H0YN42;H0YMD0;H0YMU9;A6NMY6;H0YM50;H0YKS4;H0YNP5	Annexin A2;Annexin;Putative annexin A2-like protein	ANXA2;ANXA2P2	196939969	278399937	252619985	622749633	422549985	314300129	704870145	590289921	275359873	210629905	412270145	294749953	578140097	308039841	111380009	246670145	623330305	3.81311e+08	3.73512e+08	-1.02	0.740502	0.760848	0.972807	0.737107	0.973482	ANXA2;ANXA2P2
C9JBL1;X6R2S6;Q9Y6A9	Signal peptidase complex subunit 1	SPCS1	13735997	17515005	22050997	903440	1.1827e+06	1.453e+06	24559017	21319001	9797395	11017004	3.997e+06	10592000	1.573e+06	3.2869e+06	18390991	33713981	2.3257e+06	1.15102e+07	1.18581e+07	1.03	1.39782	0.79111	0.98062	0.738723	0.974359	SPCS1
Q9BS26	Endoplasmic reticulum resident protein 44	ERP44	10673998	10420008	9221306	5.2755e+06	6.186e+06	6210503	10100007	4.9647e+06	12185000	10156003	5804202	4.2416e+06	5.0139e+06	4.3605e+06	10377005	7.1001e+06	9402506	7.95324e+06	7.2508e+06	-1.1	0.501574	0.664823	0.967713	0.740004	0.974403	ERP44
Q16647	Prostacyclin synthase	PTGIS	1.2632e+06	6552301	97918	4.2701e+06	663381	9739306	2.5173e+06	5.2936e+06	2.4694e+06	799661	1.2276e+06	124278	104592	4792202	1.4311e+06	4.1667e+06	729971	2.91817e+06	2.24491e+06	-1.3	1.38944	0.795929	0.981958	0.740323	0.974403	PTGIS
P84090;G3V279	Enhancer of rudimentary homolog	ERH	23971017	24726997	35154021	5851904	8577805	7.4791e+06	21097997	12255003	6.8677e+06	7048498	3378699	3906802	7.0767e+06	8367099	18318993	22565005	8627507	1.33596e+07	1.29911e+07	-1.03	0.939009	0.698064	0.967713	0.742507	0.975298	ERH
P47914	60S ribosomal protein L29	RPL29	1.5043e+06	3.1112e+06	3.9715e+06	19442.1	2.6289e+06	4376599	6696397	5149101	6.88161e+06	6263697	4.9388e+06	6123404	87996.5	6.8632e+06	2.2276e+06	11613008	3.0178e+06	4.30541e+06	4.76192e+06	1.11	1.07812	0.811915	0.981958	0.742542	0.975298	RPL29
Q15717;Q15717-2;M0QZR9	ELAV-like protein 1	ELAVL1	8575900	5.3983e+06	7382099	8198403	7718896	11052002	17253005	16688993	7.8776e+06	11940007	5631803	7021498	10806005	8792097	7788798	8635004	5760604	9561542	8.3565e+06	-1.14	0.46651	0.574186	0.95105	0.742848	0.975319	ELAVL1
Q16401-2;Q16401	26S proteasome non-ATPase regulatory subunit 5	PSMD5	140451	138351	74973.8	451341	349921	602871	123631	147541	125401	96569.1	77101	95889.5	355791	196597	67302.9	85618.1	127471	202003	166556	-1.21	1.09958	0.73715	0.970832	0.743559	0.97534	PSMD5
O94973-3;O94973;O94973-2;E9PR62;A0A0G2JQM1;A0A0G2JS82;A0A0G2JS17;A0A0G2JQT9;H0YDE9;H0YEG0;A0A0G2JRF9;A0A0G2JQA4	AP-2 complex subunit alpha-2	AP2A2	30889	236847	53483.5	147904	311161	134726	135547	183779	60347.7	50408.4	31533.6	45223.1	65985.1	44424.3	98193.3	118653	89110.1	118487	83273.1	-1.42	0.836739	0.6673	0.967713	0.746645	0.976271	AP2A2
C9JYJ6;Q4L180-5;Q4L180-3;Q4L180-7;Q4L180-2;Q4L180	Filamin A-interacting protein 1-like	FILIP1L	63694.8	55056.5	67376.8	220521	142781	169011	51740.3	3.4331e+06	58797.5	32468.9	94977.8	180191	281071	85145.3	189167	93208.9	124691	380810	154657	-2.46	2.58371	0.694843	0.967713	0.746694	0.976271	FILIP1L
P23634-5;P23634-4;P23634-3;P23634-2;P23634-7;P23634-6;P23634-8;P23634;P20020-5;P20020-2;P20020-6;P20020-3;P20020-4;P20020	Plasma membrane calcium-transporting ATPase 4;Plasma membrane calcium-transporting ATPase 1	ATP2B4;ATP2B1	2.3037e+06	1.7791e+06	1.6216e+06	1.3604e+06	1.5508e+06	2013800	498001	279101	202411	1.4202e+06	439361	222411	2260401	73112.3	1.2083e+06	951251	929681	1.14091e+06	1.08455e+06	-1.05	0.98577	0.809835	0.981958	0.746875	0.976271	ATP2B4;ATP2B1
O43175	D-3-phosphoglycerate dehydrogenase	PHGDH	1779901	2.4236e+06	4309399	2279400	3255603	724561	1.904e+06	3.5122e+06	4.0544e+06	4.1106e+06	2212600	5.2232e+06	1.6094e+06	4.7604e+06	2.9547e+06	3.7733e+06	2.639e+06	2.98246e+06	3.14736e+06	1.06	0.577469	0.676881	0.967713	0.747308	0.976271	PHGDH
P49411	Elongation factor Tu, mitochondrial	TUFM	1.8356e+06	1.7654e+06	2.535e+06	4662703	4763102	5316703	8855406	8740904	4594000	4448404	5.8826e+06	4620600	3.6991e+06	8975999	2.6607e+06	2695601	3.7499e+06	4.83504e+06	4.35626e+06	-1.11	0.765875	0.710013	0.967713	0.748722	0.976371	TUFM
H3BPZ1;H3BS72;Q9P035;H3BRL8;Q9P035-2	Very-long-chain (3R)-3-hydroxyacyl-CoA dehydratase 3	HACD3	3.5231e+06	3064902	5983500	292631	1208701	408121	4454601	5.5065e+06	4.4803e+06	4268302	4022299	6.0518e+06	952170	4.7329e+06	1.9202e+06	4109501	1.6399e+06	3.6054e+06	2.67094e+06	-1.35	0.833021	0.726765	0.968413	0.749673	0.976371	HACD3
Q6ZN40		TPM1	1.0372e+06	1869701	1.4739e+06	1.7239e+06	2009202	837191	2.2685e+06	2.3647e+06	996791	41222.2	4.6405e+06	3086702	1.0789e+06	24241015	101929	1.3791e+06	2.9529e+06	1.86246e+06	5.95077e+06	3.2	1.84154	0.836649	0.982164	0.750129	0.976371	TPM1
P17612;Q15136;K7ERP6;P17612-2	cAMP-dependent protein kinase catalytic subunit alpha	PRKACA;KIN27	1.121e+06	1.8165e+06	183481	3350803	3.1156e+06	3.1164e+06	609241	819011	1.3811e+06	539891	659201	1.2691e+06	3.0461e+06	117738	3.1664e+06	1.2879e+06	538301	1.49844e+06	1.63129e+06	1.09	1.13918	0.819934	0.981958	0.750238	0.976371	PRKACA;KIN27
K4DI93;Q13620-3;Q13620-1;Q13620;A6NE76;A0A0A0MR50;Q13619-2;Q13619	Cullin-4B;Cullin-4A	CUL4B;CUL4A	2.9603e+06	4.4056e+06	101883	3.9669e+06	3.1828e+06	3.0148e+06	58455.5	118658	802081	2.8001e+06	854961	641241	90495	5152901	2425000	59767.1	3.1997e+06	1.90898e+06	2.18557e+06	1.14	1.30714	0.829887	0.981958	0.750668	0.976371	CUL4B;CUL4A
Q12906-7;Q12906-4;Q12906-6;Q12906;Q12906-5;Q12906-2;Q12906-3	Interleukin enhancer-binding factor 3	ILF3	40252981	13771000	43104973	5438801	11762007	7.764e+06	32301013	21410007	16292004	18481003	15279008	23057987	10567005	26182013	32807009	37122001	8844303	2.07429e+07	2.31045e+07	1.11	0.805538	0.750799	0.970832	0.752377	0.977254	ILF3
E7EPF2;E7ETU5;F6Y5H0;P29558-2;P29558;F8W1T6;Q15434	RNA-binding motif, single-stranded-interacting protein 1;RNA-binding motif, single-stranded-interacting protein 2	RBMS1;RBMS2	3458901	1628902	2.1991e+06	1.4899e+06	3.2819e+06	2.5476e+06	2.4276e+06	1666301	3.2448e+06	2.621e+06	2.2087e+06	1.8047e+06	2.1772e+06	1.6696e+06	2.8283e+06	1.933e+06	2198301	2.38162e+06	2.16128e+06	-1.1	0.347745	0.54744	0.942588	0.752473	0.977254	RBMS1;RBMS2
H3BTL1;Q9GZQ8;A6NCE7	Microtubule-associated proteins 1A/1B light chain 3B;Microtubule-associated proteins 1A/1B light chain 3 beta 2	MAP1LC3B;MAP1LC3B2	3.3784e+06	3661001	1.2397e+06	1.61e+06	3.0264e+06	5091703	631911	1.7352e+06	1136401	1.9478e+06	887991	2684700	70630.4	11242004	5.0535e+06	1.6133e+06	1.6437e+06	2.2526e+06	3.92463e+06	1.74	1.28596	0.856924	0.983829	0.753263	0.978114	MAP1LC3B;MAP1LC3B2
A0A087WVY5;Q96MR6-2;Q96MR6	Cilia- and flagella-associated protein 57	CFAP57	30852.8	104002	120700	86855.4	350261	77464.2	516931	31188.8	43848.1	38504.2	170664	172479	815351	50677.5	80153.5	69333.2	80879.4	145313	219279	1.51	1.82866	0.799777	0.981958	0.756011	0.979832	CFAP57
P10768;X6RA14;H7BZT7	S-formylglutathione hydrolase	ESD	971292	1.1107e+06	1558601	9421196	3.2007e+06	4745302	226931	2.661e+06	720091	991681	2242402	160029	997641	1.5381e+06	2.1519e+06	848961	739331	2.33416e+06	1.25519e+06	-1.86	1.20882	0.697554	0.967713	0.756311	0.979832	ESD
C9JZ20;E7ESE2;E9PCW0;C9JW96;P35232	Prohibitin	PHB	60655.8	448831	298761	377461	68899	461911	203609	223283	78059.1	179333	62233.1	105428	425131	71621.6	172098	93772.6	132795	214039	179084	-1.2	1.06367	0.749015	0.970832	0.756883	0.979849	PHB
O00151	PDZ and LIM domain protein 1	PDLIM1	1101901	959211	670421	3.3651e+06	1.5156e+06	139673	129884	78597.7	1.697e+06	2.7298e+06	790531	999902	2.6943e+06	80150	3619803	1.0474e+06	585181	1.18147e+06	1.60537e+06	1.36	1.26941	0.817593	0.981958	0.757946	0.980705	PDLIM1
Q70UQ0;Q70UQ0-4	Inhibitor of nuclear factor kappa-B kinase-interacting protein	IKBIP	57817.2	52374.3	81258.6	41108.3	92013.6	52972.4	130235	200698	105242	31191.7	157467	307575	125545	115165	78314.8	108044	72419.9	109163	99897.7	-1.09	0.77383	0.639238	0.962884	0.758906	0.980721	IKBIP
Q9Y295	Developmentally-regulated GTP-binding protein 1	DRG1	329151	369841	449991	389221	315811	892380	246201	285481	298281	294951	214271	226861	489171	136521	270271	423331	340581	359370	331975	-1.08	0.651526	0.73549	0.970832	0.759344	0.980737	DRG1
A0A0A0MQV6;A0A087WUF6;P09038-2;P09038-3;P09038-1;P09038	Fibroblast growth factor;Fibroblast growth factor 2	FGF2	4.5761e+06	956132	9385206	1.7335e+06	2.6954e+06	1521001	6.107e+06	8.3402e+06	5474402	7123697	4.5367e+06	4.5606e+06	3.5061e+06	4.9233e+06	5.3562e+06	7.8622e+06	2174900	4.75083e+06	4.76454e+06	1	0.725157	0.70959	0.967713	0.759763	0.980753	FGF2
D3YTB1;F8W727;P62910	60S ribosomal protein L32	RPL32	131757	147542	91729	53008.8	166154	90773.5	101904	43829.8	145103	59700.9	74725.5	66316.7	61318.4	161469	217859	91335.9	47895	97712.1	115976	1.19	0.748895	0.768054	0.974859	0.760774	0.980769	RPL32
P09960-4;P09960	Leukotriene A-4 hydrolase	LTA4H	79511.3	79976.2	90753.1	338091	226051	423221	126792	72381.8	113427	84797.2	136667	58845.6	370531	133263	121400	65316	129907	152543	164083	1.08	1.05261	0.750128	0.970832	0.761183	0.980785	LTA4H
C9J880;Q68CQ7-2;Q68CQ7	Glycosyltransferase 8 domain-containing protein 1	GLT8D1	76879	89233.4	110951	104641	57036	36531.3	146849	176594	77523.7	122972	58173.9	62370.4	48198	80932.3	83444.8	113898	193495	93312.9	103994	1.11	0.688085	0.735737	0.970832	0.762653	0.980929	GLT8D1
D6RIZ4;D6RA47;D6RE79;Q14728	Major facilitator superfamily domain-containing protein 10	MFSD10	89998	103834	103681	32601	37351	69616.3	454244	172979	71039.5	119791	209572	30082.5	40102.6	88511.4	72973.7	71147.1	190608	124566	92668.5	-1.34	1.12735	0.729764	0.968413	0.763297	0.980929	MFSD10
B8ZZK4;H7C2W9;C9JU56;B7Z4E3;B7Z4C8;P62899-3;P62899;P62899-2	60S ribosomal protein L31	RPL31	604191	122764	159780	48427.5	419361	1.0673e+06	377851	681431	107935	611791	110507	111153	47327	1.6169e+06	1.0195e+06	67853.2	76245.8	368541	565566	1.53	1.53592	0.841635	0.983829	0.764694	0.980929	RPL31
D6RFY5;J3KMW3;Q9Y237-3;Q9Y237-2		PIN4	54695.7	80530.3	73673.5	107301	1.5728e+06	8262100	931531	895091	111198	90080.2	149048	59227	217466	40780009	82033.3	64589	56960.7	1.03227e+06	8.24021e+06	7.98	3.15683	0.858085	0.983829	0.764783	0.980929	PIN4
P35625	Metalloproteinase inhibitor 3	TIMP3	5990204	19399993	7764206	17238003	8521301	8.2669e+06	20743009	5.654e+06	12354006	8761105	11906998	6.786e+06	11640000	14467002	4393603	7980403	11331999	1.11155e+07	9.9626e+06	-1.12	0.61411	0.724213	0.967713	0.765058	0.980929	TIMP3
E9PJL7;E9PRA8;E9PR44;P02511;E9PS12;E9PNH7;A0A024R3B9	Alpha-crystallin B chain	CRYAB	1.5005e+06	408021	608441	1.3613e+06	1.1263e+06	552241	539475	69207.9	83374.5	37330.4	88404.6	29005.6	336671	112734	532171	355871	391291	533634	345748	-1.54	1.0881	0.729237	0.968413	0.766155	0.980929	CRYAB
Q9NSE4	Isoleucine--tRNA ligase, mitochondrial	IARS2	50353.3	81549.8	37910.2	129114	73456.3	116537	441901	461461	188409	60463.8	117571	113073	168292	75963.7	250225	59012.4	58405.7	155983	122380	-1.27	1.15425	0.754847	0.970832	0.766685	0.980929	IARS2
O96011;O96011-2	Peroxisomal membrane protein 11B	PEX11B	48759.6	53750	142516	176130	99667	137353	48132.1	126846	40389.4	134931	131585	78047.7	57733.4	82465	78651.6	124512	83497.4	101509	85371.9	-1.19	0.535875	0.647563	0.962884	0.767428	0.980929	PEX11B
P27658	Collagen alpha-1(VIII) chain;Vastatin	COL8A1	1.4878e+06	4.9242e+06	826830	164942	614941	85832	5304199	3.091e+06	73903.4	116567	100507	81722.3	188338	130870	1.0184e+06	1.9781e+06	126638	1.40604e+06	688470	-2.04	1.81882	0.790062	0.98062	0.767568	0.980929	COL8A1
Q8IWE4	DCN1-like protein 3	DCUN1D3	189171	95895.9	53147.3	119731	57824.8	57053.1	269461	102751	76427.1	206525	45868.3	116091	91907	60317	165765	77993.2	82028.2	115829	95602.1	-1.21	0.745113	0.691541	0.967713	0.769355	0.982601	DCUN1D3
H7C0E5;H7BZM7;O75312	Zinc finger protein ZPR1	ZPR1	115929	107632	35130.2	88521.4	70350.1	74826.2	105191	105745	45927.6	71364.8	93712.6	111443	26750.7	98627.5	49756.5	173724	95812.6	85481	88934.3	1.04	0.705066	0.798707	0.981958	0.771168	0.983471	ZPR1
H0YKU1;H0YNJ8;Q9NYL9	Tropomodulin-3	TMOD3	86028.8	22510.6	78315.2	82756	69388	64627.6	150588	325001	153140	52860.5	103865	134046	105937	78599.1	175649	205274	35368	110260	120165	1.09	0.916429	0.774249	0.975838	0.771287	0.983471	TMOD3
H0YAL2;Q15645-2;Q15645	Pachytene checkpoint protein 2 homolog	TRIP13	105686	31274.4	264711	176014	114406	123956	212869	69102.9	47457.3	31562.9	109338	101225	298547	54307.5	171076	87901.9	55397.3	115634	133446	1.15	0.995429	0.779584	0.975838	0.771798	0.983471	TRIP13
O60664-4;O60664-3;O60664;K7EL96;K7ER39;K7ERZ3	Perilipin-3	PLIN3	1.1683e+06	754671	1.086e+06	6093999	3.3696e+06	5.6173e+06	104585	856541	344811	64189	321971	680641	1.8382e+06	656571	936161	610361	930060	1.70522e+06	994271	-1.72	1.34237	0.723277	0.967713	0.774518	0.984477	PLIN3
P61020-2;P61020	Ras-related protein Rab-5B	RAB5B	37845.3	113664	78469.6	1.0724e+06	344191	191427	693441	709551	59536.8	329287	93398.3	86193.6	247880	252095	199905	94131.3	98366.9	317450	178476	-1.78	1.13959	0.726154	0.968413	0.774913	0.984477	RAB5B
G3V5Z3;Q6IN85-4;Q6IN85-2;Q6IN85	Serine/threonine-protein phosphatase 4 regulatory subunit 3A	SMEK1	73156	218851	124961	164571	115031	277031	148451	105110	126456	82028	295271	68619.4	147251	99703	81678.5	172581	137911	149961	127825	-1.17	0.583458	0.671015	0.967713	0.775227	0.984477	SMEK1
O43242;O43242-2	26S proteasome non-ATPase regulatory subunit 3	PSMD3	1.0862e+06	885432	1.0192e+06	2.2399e+06	3.605e+06	1.5562e+06	45621.5	1.2854e+06	762461	120666	54553.4	238247	1.1182e+06	3.0143e+06	57544.7	503701	1.366e+06	1.07491e+06	1.21195e+06	1.13	1.34371	0.822275	0.981958	0.776233	0.984477	PSMD3
Q9H444	Charged multivesicular body protein 4b	CHMP4B	10696006	7.2083e+06	11242004	3.157e+06	3885102	6049104	903691	3.0536e+06	1.9249e+06	5354003	1.4617e+06	5.7947e+06	3605303	3.9149e+06	8789598	10394003	1.3805e+06	5.06084e+06	5.61686e+06	1.11	0.950006	0.79062	0.98062	0.778337	0.984477	CHMP4B
P08754	Guanine nucleotide-binding protein G(k) subunit alpha	GNAI3	921300	1.0757e+06	894701	1.2228e+06	1.0793e+06	147265	1.2377e+06	1.0087e+06	939101	1033001	85497.6	882561	1.1526e+06	91443.4	896141	887941	1.0967e+06	877303	824966	-1.06	0.670118	0.816786	0.981958	0.778629	0.984477	GNAI3
A0A087WUM5;Q5VZR0;Q9H4G4	Golgi-associated plant pathogenesis-related protein 1	GLIPR2	92038.7	154176	143270	129432	246941	145333	4795504	5695403	79328.5	23644	1.3613e+06	88844.6	64855.9	2792302	126076	98034.4	159518	1.0796e+06	648157	-1.67	2.61018	0.815542	0.981958	0.779605	0.984477	GLIPR2
B7Z7P8;P62495-2;P62495;D6RCB3;D6RJE8;I3L492	Eukaryotic peptide chain release factor subunit 1	ETF1	288621	197711	166051	2772101	497391	573371	198334	173371	208826	40138.9	149599	89512.4	421851	74478.8	190962	245491	252741	446252	237105	-1.88	1.75928	0.754881	0.970832	0.779945	0.984477	ETF1
K7ELW0;Q99497	Protein deglycase DJ-1	PARK7	57556.9	81838.7	677301	844401	294411	251201	326881	370121	19684.7	654211	51942.9	34846.9	238831	83281	95436.2	74844.9	457081	305366	189895	-1.61	1.269	0.769012	0.974859	0.780009	0.984477	PARK7
P30050	60S ribosomal protein L12	RPL12	603481	772961	741881	691761	498141	751711	606471	813362	768771	275961	1.0162e+06	237101	620711	489781	496211	310631	1.1125e+06	648150	605967	-1.07	0.608443	0.742163	0.970832	0.780579	0.984477	RPL12
P84103-2;P84103;A0A087X2D0	Serine/arginine-rich splicing factor 3	SRSF3	3.5497e+06	3.75e+06	5.3838e+06	2.1942e+06	2.4274e+06	3438102	3.8389e+06	3538302	1.5035e+06	1.2599e+06	1164101	1.1748e+06	2862400	1.1467e+06	3.2545e+06	4.7382e+06	2741301	2.76856e+06	2.94862e+06	1.07	0.653628	0.752529	0.970832	0.780778	0.984477	SRSF3
P33176	Kinesin-1 heavy chain	KIF5B	858861	2.053e+06	2.3491e+06	1.83e+06	4793602	905712	61358.4	1.6292e+06	101559	1.7507e+06	1.5712e+06	2.6936e+06	764001	156763	3.1072e+06	2314302	750831	1.71649e+06	1.41862e+06	-1.21	1.14326	0.807653	0.981958	0.780932	0.984477	KIF5B
Q04771	Activin receptor type-1	ACVR1	83467.7	205253	118462	20994	86513.3	24824	296301	184651	76204.4	212331	97393.9	109128	62920.6	106177	87609	267337	104991	126294	125807	-1	0.916051	0.744703	0.970832	0.781189	0.984477	ACVR1
P21589-2;P21589;Q96B60	5-nucleotidase	NT5E	384321	952351	2253401	3.5282e+06	3.9716e+06	363271	196071	90100	166483	43948.5	487731	122998	349151	709401	849010	807641	181291	1.04671e+06	579299	-1.81	1.43565	0.754433	0.970832	0.781264	0.984477	NT5E
P35998;A0A1W2PQS1;P35998-2	26S protease regulatory subunit 7	PSMC2	2.3477e+06	3403100	3.0307e+06	2.426e+06	2.6113e+06	2.9157e+06	2.5994e+06	5092201	2.087e+06	1.8279e+06	3.1166e+06	67081.5	4.0475e+06	6.7489e+06	2.7849e+06	60881.2	3.1478e+06	2.62706e+06	3.358e+06	1.28	0.842186	0.858955	0.983829	0.783431	0.984553	PSMC2
A0A087X2I1;P62333;H0YJC0	26S protease regulatory subunit 10B	PSMC6	67294.8	71645.3	92121.9	664041	319091	47505.1	177291	54782.5	78067.7	43644.3	72092.9	71270	117227	80832.7	86795.8	71013	89521.1	146571	89078	-1.65	1.24614	0.677064	0.967713	0.784005	0.984553	PSMC6
H0Y9X5;Q9NZ08;Q9NZ08-2	Endoplasmic reticulum aminopeptidase 1	ERAP1	123117	58961.1	134124	319001	77052	82618.8	56510.7	68649.7	135755	87564.1	155971	94553.1	145285	111983	130163	64696.5	54091.2	116156	101244	-1.15	0.733539	0.735065	0.970832	0.784273	0.984553	ERAP1
P01891;P30453;P30457;A0A140T975;A0A140T941;A0A140T8W8;A0A1W2PQS8;A0A1W2PR61;Q9GJ45;A0A1W2PS39;A0A1W2PPF8;A0A140T9Z6;B0UXQ0;A0A140T8Y4;A0A0G2JPD3;P30512;P30459;P16189;P10314;P30450;P18462;P16190	HLA class I histocompatibility antigen, A-68 alpha chain;HLA class I histocompatibility antigen, A-34 alpha chain;HLA class I histocompatibility antigen, A-66 alpha chain;HLA class I histocompatibility antigen, A-29 alpha chain;HLA class I histocompatibility antigen, A-74 alpha chain;HLA class I histocompatibility antigen, A-31 alpha chain;HLA class I histocompatibility antigen, A-32 alpha chain;…	HLA-A	131535	110500	95431.7	165995	129545	7.57371e+06	85223.6	72482.3	42902.9	110932	1.2396e+06	1.1949e+06	184021	281821	148463	122040	216523	912730	190574	-4.79	2.36872	0.729145	0.968413	0.784677	0.984553	HLA-A
Q99613-2;Q99613;B5ME19	Eukaryotic translation initiation factor 3 subunit C;Eukaryotic translation initiation factor 3 subunit C-like protein	EIF3C;EIF3CL	6174301	4.6084e+06	3.934e+06	8.1133e+06	4688498	9892395	3.1247e+06	4.2048e+06	3184802	2.4695e+06	2636400	2.3134e+06	7758306	1.9587e+06	4.2333e+06	3.4244e+06	3.7001e+06	4.61204e+06	4.21496e+06	-1.09	0.722892	0.754242	0.970832	0.784916	0.984553	EIF3C;EIF3CL
Q9BW60;Q9BW60-2	Elongation of very long chain fatty acids protein 1	ELOVL1	2.8998e+06	3.4125e+06	5.0101e+06	163651	951790	281931	8882703	7622505	6164000	6.6182e+06	5.606e+06	6.9675e+06	623661	6.83271e+06	3.6083e+06	7534606	659691	4.54839e+06	3.85179e+06	-1.18	1.07305	0.814291	0.981958	0.7853	0.984553	ELOVL1
Q14554-2;Q14554	Protein disulfide-isomerase A5	PDIA5	418491	641201	318751	355501	386931	944041	239571	185911	426001	208961	112824	217211	304591	212598	297701	579751	453811	371283	369690	-1	0.732936	0.722293	0.967713	0.788703	0.985992	PDIA5
M0R3D6;M0R1A7;M0R117;Q02543;M0R0P7	60S ribosomal protein L18a	RPL18A	2.5382e+06	2.4143e+06	2.8032e+06	1.9842e+06	1.4139e+06	110571	1.3897e+06	1.3637e+06	2.3127e+06	2.0059e+06	2.6213e+06	1.3232e+06	1.143e+06	1.1529e+06	2.2399e+06	2.07e+06	2.3641e+06	1.85674e+06	1.79398e+06	-1.03	0.531674	0.719569	0.967713	0.789342	0.985992	RPL18A
P53367-2;P53367	Arfaptin-1	ARFIP1	163271	760651	650641	213651	176460	425501	372901	590831	647561	491801	527421	5.3546e+06	177202	563221	574691	468371	671661	864608	491029	-1.76	1.6956	0.753364	0.970832	0.791146	0.985992	ARFIP1
A0A0A0MRV0;Q9P2E9;Q9P2E9-2;A0A087WVV2;Q9P2E9-3;F8W7S5	Ribosome-binding protein 1	RRBP1	145679937	80803041	151840001	13077999	16643999	13514007	96195017	65158021	240600097	166419953	265709985	176710017	14203009	70827041	189560001	324630081	102859945	1.19363e+08	1.40416e+08	1.18	1.12314	0.826498	0.981958	0.791945	0.985992	RRBP1
E5RII6		MROH5	801771	56303.1	54539.4	109552	246355	65903.6	95947	24182.3	105747	136856	142422	85765	119696	49458.7	83998.5	126915	117731	160445	99559.6	-1.61	1.3482	0.728892	0.968413	0.792185	0.985992	MROH5
P68371	Tubulin beta-4B chain	TUBB4B	8.0071e+06	3.258e+06	4743000	29557999	15800005	9937803	2.126e+06	9722298	2.8585e+06	2505400	1.317e+06	3.8563e+06	10202001	1.9256e+06	8355006	3564501	3.8151e+06	7.80745e+06	5.57244e+06	-1.4	1.21243	0.780966	0.975838	0.794409	0.985992	TUBB4B
P69905	Hemoglobin subunit alpha	HBA1	67302.1	32746991	175439	41468.1	49399.4	192578	51915.8	79741.3	97698.1	45986.8	53969.9	82997.2	104270	69112.7	51356.6	165898	190089	2.80712e+06	116145	-24.17	3.39861	0.760788	0.972807	0.794472	0.985992	HBA1
P25788-2;P25788;G3V4X5	Proteasome subunit alpha type-3	PSMA3	2.0704e+06	2.0483e+06	2.3088e+06	2.9125e+06	4.1164e+06	7.3835e+06	1.4995e+06	1.573e+06	2.0679e+06	3123199	1218501	3.9425e+06	5771902	5362298	1753100	2.1356e+06	1.3338e+06	2.85538e+06	3.27134e+06	1.15	0.879398	0.803145	0.981958	0.796452	0.985992	PSMA3
Q12841-2;Q12841	Follistatin-related protein 1	FSTL1	53205.1	83463	55873	125701	87742	59836	156691	90251	88346	79648	69040.4	36066.8	61862	87442.1	47323.2	72980	99186	82155.3	73758.6	-1.11	0.487324	0.693383	0.967713	0.796619	0.985992	FSTL1
O15127	Secretory carrier-associated membrane protein 2	SCAMP2	308381	171461	384521	117875	84298.5	80657.1	257201	438521	38524.4	156815	211062	84731.9	61601.2	796920	82060.2	82199.7	484701	194504	301496	1.55	1.27593	0.848234	0.983829	0.798398	0.985992	SCAMP2
B5MCF9;O00541-2;O00541;B3KXD6;H7C267	Pescadillo homolog	PES1	1.443e+06	91072.2	1832002	460111	822961	550371	2.4716e+06	1.0231e+06	2.2455e+06	3.3609e+06	1665202	2.8199e+06	587841	500811	2.0199e+06	1.6625e+06	1.0467e+06	1.56548e+06	1.16355e+06	-1.35	0.866539	0.773148	0.975838	0.79878	0.985992	PES1
P14923	Junction plakoglobin	JUP	63655.2	126026	97694.8	105226	39812.2	102102	61240.7	62672.8	86367.5	135710	220108	77770.4	171639	100344	35505	101465	136969	98198.8	109184	1.11	0.670391	0.797639	0.981958	0.7991	0.985992	JUP
M0QX71;Q9BQ67	Glutamate-rich WD repeat-containing protein 1	GRWD1	142389	199977	75637	164631	144051	336411	122991	115596	74204.4	63040.6	135842	84129.2	67175	59779.9	156830	246591	124977	138242	131071	-1.05	0.79298	0.793327	0.981958	0.799113	0.985992	GRWD1
Q9UBV2	Protein sel-1 homolog 1	SEL1L	202153	374161	386651	117281	164868	553241	25943.4	198455	923421	88694.5	1.0096e+06	56410.2	99677.2	948422	93416.6	354911	253271	341740	349939	1.02	1.39497	0.812598	0.981958	0.799176	0.985992	SEL1L
H7C5K4;Q76M96;Q76M96-2	Coiled-coil domain-containing protein 80	CCDC80	137225	95464.2	81066.2	143301	127381	251761	69517	145824	29390	67161.3	98311	108129	91896	132589	76618.1	70496.1	104457	112878	95211.1	-1.19	0.560704	0.688211	0.967713	0.800246	0.985992	CCDC80
Q15582;H0Y8L3	Transforming growth factor-beta-induced protein ig-h3	TGFBI	246141	154701	235214	3.5387e+06	716101	1.5438e+06	111471	87454	185691	415503	48365.1	143291	1.0295e+06	75339.6	244021	197041	209301	618869	351041	-1.76	1.96508	0.806804	0.981958	0.800295	0.985992	TGFBI
H7C342;J3KQ18;P30046	D-dopachrome decarboxylase	DDT	101631	134614	107147	306051	209481	84720	103451	70180	318201	38258.3	36907.9	45663.9	75780	108312	120917	135966	126191	129692	113433	-1.14	0.779455	0.700708	0.967713	0.800724	0.985992	DDT
P28072;I3L3X7;A0A087X2I4	Proteasome subunit beta type-6;Proteasome subunit beta type	PSMB6	5.1194e+06	6735705	9862400	6469802	5592102	15118999	5471103	10336995	6345304	11325005	5.0124e+06	11039005	12293998	13592992	8.06701e+06	7909001	3.5992e+06	8.20235e+06	9.09244e+06	1.11	0.589055	0.78724	0.979761	0.800946	0.985992	PSMB6
P28331-4;P28331;P28331-2;B4DJ81;P28331-3;P28331-5	NADH-ubiquinone oxidoreductase 75 kDa subunit, mitochondrial	NDUFS1	195371	202325	232331	171221	109531	117661	624681	307731	287751	270061	840112	340411	496071	401711	120859	241941	303031	308266	312723	1.01	0.837527	0.777548	0.975838	0.801335	0.985992	NDUFS1
O75165	DnaJ homolog subfamily C member 13	DNAJC13	111697	154241	109220	824181	56432.5	757331	224011	184814	137143	55551.1	63909.2	81872.7	470291	30810.6	98359	94859.7	288791	230034	196622	-1.17	1.4823	0.833466	0.982164	0.801496	0.985992	DNAJC13
P50454;E9PPV6;E9PKH2;E9PR70	Serpin H1	SERPINH1	76355049	121140025	81019977	32304001	33317011	52758029	111480041	94753065	120630041	78535049	126019929	117549945	32473999	148119969	97725945	131769929	76579985	8.71552e+07	9.7334e+07	1.12	0.611119	0.798221	0.981958	0.802446	0.985992	SERPINH1
V9GY70;V9GYN7;J3KPS0;Q9NXW2;Q9NXW2-2	DnaJ homolog subfamily B member 12	DNAJB12	1.4091e+06	1.1473e+06	1.009e+06	811051	859101	142795	756731	118670	511561	416511	472061	67264.9	638581	94626.6	684911	1.1646e+06	809731	643429	678490	1.05	0.875617	0.824635	0.981958	0.804218	0.985992	DNAJB12
Q5TEC6	Histone H3	HIST2H3PS2	3.6295e+06	3673801	1.3615e+06	2.2603e+06	2.5434e+06	6.2113e+06	660321	2230401	156357	153780	927971	1.1807e+06	3650402	43410.8	4235003	3112099	4.0642e+06	2.08244e+06	3.02102e+06	1.45	1.02194	0.87409	0.986314	0.804838	0.985992	HIST2H3PS2
P37802;X6RJP6;P37802-2	Transgelin-2	TAGLN2	30198007	14814995	26980993	21074997	36326021	18668003	14080994	32464985	16215998	22420009	12116999	16155995	40018025	15277998	29056017	14908009	9609105	2.17932e+07	2.17738e+07	-1	0.679873	0.803555	0.981958	0.804881	0.985992	TAGLN2
P46060	Ran GTPase-activating protein 1	RANGAP1	126295	81426.6	3.3208e+06	2.0901e+06	2.0324e+06	4.499e+06	107199	143458	122876	90154.9	1493001	2.7494e+06	2.6225e+06	4561102	2.703e+06	50443.4	64705.3	1.40468e+06	2.00035e+06	1.42	1.46024	0.867834	0.98542	0.805618	0.985992	RANGAP1
M0QZC5;P62280;M0R1H6	40S ribosomal protein S11	RPS11	1.2283e+06	1.5201e+06	933962	621601	2.1875e+06	1.0101e+06	983371	1.5736e+06	2178402	1.2685e+06	1912401	4769700	734371	5.5557e+06	1.9566e+06	895941	1.432e+06	1.6823e+06	2.11492e+06	1.26	1.14036	0.830243	0.981958	0.80658	0.985992	RPS11
P04181;P04181-2	Ornithine aminotransferase, mitochondrial;Ornithine aminotransferase, hepatic form;Ornithine aminotransferase, renal form	OAT	2.2057e+06	2.4211e+06	2.326e+06	3.7843e+06	2.3822e+06	3.0921e+06	8782304	5359201	3.651e+06	1.8354e+06	3.8287e+06	2.8866e+06	1844501	3.9355e+06	3.6101e+06	3.3029e+06	2.7914e+06	3.54622e+06	3.09688e+06	-1.15	0.600947	0.712462	0.967713	0.806748	0.985992	OAT
P62917;E9PKZ0;E9PKU4;E9PP36;G3V1A1	60S ribosomal protein L8	RPL8	5268799	5995703	4819599	3169701	6.5616e+06	6036298	9740297	11925998	19557003	19460001	16609005	24627003	11465002	16056002	7548804	11877000	5994102	1.11476e+07	10588182	-1.05	0.744122	0.744926	0.970832	0.806886	0.985992	RPL8
A0A087WTA8;P08123	Collagen alpha-2(I) chain	COL1A2	3.6605e+06	3.0204e+06	3.8201e+06	4.5148e+06	5.252e+06	1.5361e+06	6.7915e+06	1.5113e+06	5517898	2.4686e+06	12782005	10374001	626571	1.9798e+06	16049996	11120008	3.3239e+06	5.1041e+06	6.62006e+06	1.3	1.21195	0.86572	0.984469	0.806999	0.985992	COL1A2
Q15746-4;Q15746-5;Q15746-2;Q15746-3;Q15746-6;Q15746;Q15746-9;Q15746-11;Q15746-7	Myosin light chain kinase, smooth muscle;Myosin light chain kinase, smooth muscle, deglutamylated form	MYLK	918141	989561	1.3672e+06	1.1275e+06	106824	2.7752e+06	69925.6	1.2931e+06	568601	1.0208e+06	552221	1.0557e+06	2.0296e+06	570751	964811	451351	574441	987065	918191	-1.08	1.00526	0.780411	0.975838	0.807644	0.985992	MYLK
P11142;E9PKE3;P11142-2;E9PN89;E9PNE6;A8K7Q2	Heat shock cognate 71 kDa protein	HSPA8	374169921	422539905	535929857	474639841	452380097	485010017	302069889	442289889	186720001	141939969	280970145	144839937	310960129	278620129	217989905	326840129	397529953	3.53625e+08	306388049	-1.15	0.447621	0.683121	0.967713	0.808272	0.985992	HSPA8
P15880;H0YEN5;E9PQD7;E9PMM9	40S ribosomal protein S2	RPS2	3.0604e+06	4.5972e+06	2683302	4546298	6355303	8465606	2.8878e+06	3881503	10433007	9743504	7.8139e+06	15178000	8176300	8.2839e+06	4485503	4723401	6323204	6.63715e+06	6.39846e+06	-1.04	0.641547	0.717653	0.967713	0.809445	0.985992	RPS2
P53618	Coatomer subunit beta	COPB1	928891	1.3465e+06	1.3232e+06	1.623e+06	1.3148e+06	1268701	1.0187e+06	1671201	1.3067e+06	2.4109e+06	1.0558e+06	2.6392e+06	1.8061e+06	2.1586e+06	1.5301e+06	1.2592e+06	1.0358e+06	1.4923e+06	1.55796e+06	1.04	0.455701	0.715219	0.967713	0.811891	0.985992	COPB1
P21912;A0A087WXX8;A0A087WWT1	Succinate dehydrogenase [ubiquinone] iron-sulfur subunit, mitochondrial	SDHB	1.236e+06	1.3918e+06	1.1727e+06	3465703	1.7857e+06	4.4213e+06	1.743e+06	1.2041e+06	714521	637301	959771	714600	3.0206e+06	892780	1.2399e+06	1.0433e+06	848331	1.62054e+06	1.40898e+06	-1.15	0.967887	0.783455	0.975838	0.811987	0.985992	SDHB
P00505-2;P00505	Aspartate aminotransferase, mitochondrial	GOT2	1.2052e+06	1.7435e+06	969621	4747900	2.7765e+06	2804700	1.1898e+06	1.826e+06	1.746e+06	1.2917e+06	1.696e+06	1.4341e+06	5.9628e+06	1.5893e+06	796441	1.7466e+06	1.9083e+06	1.95259e+06	2.40069e+06	1.23	1.00527	0.830724	0.981958	0.81209	0.985992	GOT2
H9KV48;E9PGN7;P05155-2;P05155;P05155-3	Plasma protease C1 inhibitor	SERPING1	46588.6	369611	144838	520651	266981	1.7791e+06	241931	265021	110547	556311	266631	322211	255371	102190	572591	239171	782110	407535	390287	-1.04	1.32999	0.816822	0.981958	0.812946	0.985992	SERPING1
P05089-3;P05089;P05089-2	Arginase-1	ARG1	112221	33188.8	157685	91611.7	32389.9	122688	43486.4	43532.6	68235.5	172245	102421	68072.2	76908.3	92849.6	48533.7	155044	66750.8	87314.8	88017.3	1.01	0.714395	0.76461	0.9736	0.813515	0.985992	ARG1
P48735;P48735-2	Isocitrate dehydrogenase [NADP], mitochondrial	IDH2	172490	711521	174592	103378	116914	691781	673501	594661	122944	81286.6	95207.4	266809	631551	1.2101e+06	60876.3	92560.2	77051.5	317090	414428	1.31	1.47873	0.865613	0.984469	0.813603	0.985992	IDH2
I3L4A1;Q96FZ7	Charged multivesicular body protein 6	CHMP6	65041.3	76861.4	262574	20799	73013.4	27568	1.4756e+06	1.0304e+06	121769	65177.9	80676.5	57277.8	511121	59381.1	177323	36503.3	159004	279730	188666	-1.48	1.95516	0.825533	0.981958	0.813803	0.985992	CHMP6
J3KN16;Q5VYK3	Proteasome-associated protein ECM29 homolog	KIAA0368;ECM29	337061	271331	291971	872011	485501	104481	122435	188191	384431	204598	202881	46695.5	639291	205891	295341	90445.1	284931	292632	303180	1.04	1.01264	0.811654	0.981958	0.814245	0.985992	KIAA0368;ECM29
J3KNN5;Q9UJV9	Probable ATP-dependent RNA helicase DDX41	DDX41	162681	245481	234851	163161	254561	393551	321811	130004	192141	166961	186940	192341	256531	235991	170341	254651	207091	220374	224921	1.02	0.37869	0.641169	0.962884	0.814853	0.985992	DDX41
G3V1B3;M0R181;P46778	60S ribosomal protein L21	RPL21	134811	294941	1.4977e+06	584001	148771	148331	2526101	2.7126e+06	177601	325411	348561	208231	822571	421711	169021	1754301	203701	758922	674261	-1.13	1.58354	0.828716	0.981958	0.814876	0.985992	RPL21
P14550	Alcohol dehydrogenase [NADP(+)]	AKR1A1	139971	164671	296331	1.2205e+06	311551	956091	113906	378131	54957.3	188111	58924.3	175481	569241	201681	245681	59583	169991	338219	249235	-1.36	1.33283	0.817575	0.981958	0.814975	0.985992	AKR1A1
F5H423;P84077;P61204;F5H0C7;P61204-2	ADP-ribosylation factor 1;ADP-ribosylation factor 3	ARF1;ARF3	6735304	4.7473e+06	9078697	6.6435e+06	8741702	15277008	9189007	19322997	3.9755e+06	3.1714e+06	3475003	2.306e+06	13011997	10431007	7.2942e+06	5.5914e+06	1.2076e+06	7.72195e+06	7.50724e+06	-1.03	0.898152	0.846437	0.983829	0.815379	0.985992	ARF1;ARF3
Q9Y617;Q9Y617-2	Phosphoserine aminotransferase	PSAT1	2.1796e+06	3.3569e+06	2.906e+06	248321	2.087e+06	819231	927831	1.6549e+06	3035902	3.4335e+06	1553302	9343904	1.7899e+06	1.7805e+06	6.5213e+06	1634902	1.1792e+06	2.62887e+06	2.58116e+06	-1.02	1.24064	0.803142	0.981958	0.818035	0.985992	PSAT1
P60059	Protein transport protein Sec61 subunit gamma	SEC61G	39797	38738	119932	125521	70918	53668.9	363721	56868	70515	56341	334201	92163.2	118627	75800	155281	107941	54755	118532	102481	-1.16	1.0134	0.763049	0.973297	0.818144	0.985992	SEC61G
P30043	Flavin reductase (NADPH)	BLVRB	178553	115764	220035	519211	28451.8	313681	78998.2	58254.5	111743	107155	72891.8	80107.9	166425	49624	128454	117114	114144	157070	115152	-1.36	0.956169	0.773459	0.975838	0.818664	0.985992	BLVRB
H7C085;Q6NUQ4-2;Q6NUQ4;H7C008	Transmembrane protein 214	TMEM214	1.466e+06	3.999e+06	676481	2355801	2380601	1.4489e+06	2.2483e+06	1.0269e+06	2.0527e+06	1.2663e+06	1.3965e+06	1.2898e+06	1.7125e+06	1275401	2.0696e+06	1.4705e+06	1.2396e+06	1.80061e+06	1.55352e+06	-1.16	0.537454	0.695401	0.967713	0.818691	0.985992	TMEM214
Q96PU8-5;Q96PU8-9;Q96PU8-8;Q96PU8-6;Q96PU8-3;Q96PU8;F5H8C8;F5GXS8;F5GYM3;H0YG47	Protein quaking	QKI	3437802	3.1895e+06	3.5799e+06	7.2872e+06	4.8026e+06	3.2102e+06	5004503	4947598	1.7343e+06	2.4953e+06	1.281e+06	1.6659e+06	3.9793e+06	1.2334e+06	3.8445e+06	4476202	2.5936e+06	3.55298e+06	3.2254e+06	-1.1	0.634706	0.797753	0.981958	0.819264	0.985992	QKI
H7C1L6;Q13618-3;Q13618-2;Q13618	Cullin-3	CUL3	202762	72023	127753	146051	112411	284871	65468.8	34120.8	76968	72477	180433	58776.4	268441	102679	37904.8	95985.9	69816	119510	114965	-1.04	0.990728	0.825793	0.981958	0.819602	0.985992	CUL3
Q659C4-7;Q659C4-6;Q659C4-5;Q659C4-2;Q659C4;Q6PKG0-3;Q6PKG0	La-related protein 1B;La-related protein 1	LARP1B;LARP1	217881	147131	147011	258831	164711	212801	64335	36840.3	145159	76564.9	70434.6	119736	226551	63595.5	167931	124361	124571	138453	141402	1.02	0.654332	0.782712	0.975838	0.820079	0.985992	LARP1B;LARP1
P60228;E5RGA2	Eukaryotic translation initiation factor 3 subunit E	EIF3E	2306501	4279501	4.1419e+06	4.4539e+06	4560698	5.6445e+06	4.2436e+06	7399198	6700905	8.0914e+06	6620604	10970001	5432901	6.836e+06	4.1661e+06	4.5278e+06	4.7074e+06	5.78439e+06	5.13404e+06	-1.13	0.450487	0.681329	0.967713	0.820443	0.985992	EIF3E
Q92572	AP-3 complex subunit sigma-1	AP3S1	160092	494031	726461	147522	62254.2	240121	97036.5	166845	87975.2	80608	38635.6	134010	66893.2	68076.2	74677.5	455131	238401	202966	180636	-1.12	1.37635	0.836049	0.982164	0.820684	0.985992	AP3S1
B1AH87;P30536	Translocator protein	TSPO	96164.5	1.1189e+06	790061	233011	594501	222581	6.5685e+06	3.5306e+06	4578502	5.2898e+06	1161701	855501	2.2926e+06	702571	818221	1.759e+06	263411	2.08665e+06	1.16716e+06	-1.79	1.30116	0.815909	0.981958	0.821061	0.985992	TSPO
H0YIK6;F8VSC5;A0A0U1RQQ9;Q6P3W7	SCY1-like protein 2	SCYL2	76159.7	154274	99498.7	143711	29418	17322	124339	80853.4	219396	20728.5	106239	24875.3	161861	69789.4	72883.4	69738.8	41537.9	91401.2	83162	-1.1	0.881514	0.781487	0.975838	0.82112	0.985992	SCYL2
P0C7P2	Putative protein RFPL3S	RFPL3S	22063.8	73353.8	166726	94421.3	107132	71696.8	124405	132597	60013.9	182171	100403	198487	148918	59390.7	75626.3	173932	108719	111123	113317	1.02	0.63584	0.779739	0.975838	0.822215	0.986003	RFPL3S
E9PGM4;Q04446	1,4-alpha-glucan-branching enzyme	GBE1	97630.9	96309.7	65099.3	478231	91831	3.1904e+06	207941	103489	62563.9	150011	110609	58356.5	460731	51692.1	70062.6	198609	121339	392706	180487	-2.18	2.44381	0.825532	0.981958	0.822965	0.986014	GBE1
Q9P0S9	Transmembrane protein 14C	TMEM14C	110950	113189	69095.1	53176.1	62002.7	97312.5	228211	37885.5	49814.1	144107	98054.6	124954	178491	77598.3	133081	81092.5	50032.5	99062.7	104059	1.05	0.723526	0.796421	0.981958	0.823792	0.986801	TMEM14C
P06702	Protein S100-A9	S100A9	201747	13095993	96041.4	78533.3	92970.8	149716	326154	85756	67185.2	7049197	81768.9	99359.5	666311	173335	39319.3	763891	95036.2	1.78537e+06	347579	-5.14	2.48682	0.839489	0.982164	0.82515	0.986822	S100A9
Q6P1A2-2;Q6P1A2;F5H0M4	Lysophospholipid acyltransferase 5	LPCAT3	1.1792e+06	4.7005e+06	1.0579e+06	320271	435801	524181	1.1074e+06	588921	2.6282e+06	3.6421e+06	975411	1.2109e+06	582981	1.1214e+06	2492100	1.3164e+06	474771	1.5309e+06	1.19753e+06	-1.28	1.12929	0.814407	0.981958	0.825354	0.986822	LPCAT3
O60565-2;O60565	Gremlin-1	GREM1	707771	548251	408671	537251	681621	761161	66942.3	470951	81330.3	796511	116984	202337	555661	67831.8	2732801	634391	117145	448315	821566	1.83	1.4674	0.878521	0.986314	0.827302	0.988356	GREM1
Q96HE7	ERO1-like protein alpha	ERO1L	161474	96036.3	118642	184951	57564	141866	72916.9	101396	77064.9	78689.8	99674	141821	152875	161830	103366	65925.9	100476	111008	116894	1.05	0.491209	0.770595	0.974907	0.827942	0.988356	ERO1L
P55072	Transitional endoplasmic reticulum ATPase	VCP	21491995	21151005	19799993	41470005	22640997	42878985	12436993	18891005	19503993	21201987	20034001	22757015	38112017	22750997	17627999	17622011	27731995	2.36882e+07	2.4769e+07	1.05	0.514882	0.758884	0.972734	0.829836	0.988356	VCP
Q5JXB2;P61088	Putative ubiquitin-conjugating enzyme E2 N-like;Ubiquitin-conjugating enzyme E2 N	UBE2NL;UBE2N	2.2513e+06	1.9744e+06	8901795	6.0052e+06	5.0349e+06	5.6919e+06	981391	1.6067e+06	1.5866e+06	4.0843e+06	2.8011e+06	1.9158e+06	5971204	3478901	2.5691e+06	2.5249e+06	1.0472e+06	3.56962e+06	3.11826e+06	-1.14	0.88985	0.82274	0.981958	0.831497	0.988356	UBE2NL;UBE2N
A8MVZ9;P09972;K7EKH5;C9J8F3;J3KSV6;J3QKP5	Fructose-bisphosphate aldolase;Fructose-bisphosphate aldolase C	ALDOC	574181	88059.4	193715	1.2086e+06	3.8414e+06	607971	634281	89357.2	65118.3	115288	83707.7	47764.6	648241	61283.8	190845	123222	509101	629121	306539	-2.05	1.90007	0.837967	0.982164	0.832906	0.988356	ALDOC
J3KSI4;I3L1D2;I3L4E0;J3QS48;I3L295;J3KT75;J3QW43;J3QRD5;O75352-2;O75352;I3L405;I3L261;J3KTK8;J3QQZ4	Mannose-P-dolichol utilization defect 1 protein	MPDU1	4.5772e+06	3.8367e+06	2.0683e+06	1.0963e+06	2540600	1.2019e+06	3.3264e+06	2.2918e+06	3592903	3.4668e+06	4507099	4298900	2.5649e+06	4.7149e+06	2.5643e+06	2.8983e+06	2575501	3.06708e+06	3.06358e+06	-1	0.499587	0.739389	0.970832	0.833323	0.988356	MPDU1
H7C1G6;Q7Z3C6-2;Q7Z3C6	Autophagy-related protein 9A	ATG9A	207091	131521	103361	117601	100101	85295	23197.5	62495.7	65165.8	85832.6	82966	111405	89381	33997.5	286861	100151	86476	98002.7	119373	1.22	0.932935	0.850756	0.983829	0.835084	0.988356	ATG9A
D6RDA2;D6R9L5;B4DFG0;P35659-2;P35659	Protein DEK	DEK	975511	803311	828971	135446	334981	468551	595811	735851	317821	99569.5	272711	223391	413801	121831	744571	498571	311821	482660	418119	-1.15	0.825856	0.830277	0.981958	0.835135	0.988356	DEK
P20273-5;P20273-4;P20273-3;P20273	B-cell receptor CD22	CD22	182323	119321	209236	37032.7	129731	98319.1	149961	155706	75176.3	49228.1	60327.8	165610	65447.2	89046.3	71982.5	146995	149862	119331	104667	-1.14	0.608594	0.782259	0.975838	0.83515	0.988356	CD22
P25311	Zinc-alpha-2-glycoprotein	AZGP1	126357	110453	53651.3	92981.8	366219	78337.4	74132.3	123126	94059.3	48255.9	96158.1	101684	137628	72326.3	106230	68971.2	91504.6	113785	95332	-1.19	0.787517	0.750437	0.970832	0.835167	0.988356	AZGP1
Q9BVC6	Transmembrane protein 109	TMEM109	822731	1.612e+06	1.2801e+06	1.0745e+06	1.8149e+06	1.5573e+06	798791	625421	1.5245e+06	850921	1.8689e+06	1562300	1.0672e+06	2404902	616261	1.1671e+06	1.8911e+06	1.2827e+06	1429313	1.11	0.601217	0.825176	0.981958	0.835259	0.988356	TMEM109
H0Y8B3;Q96HN2-4;Q96HN2-3;Q96HN2-2;Q96HN2;O43865-2;O43865	Adenosylhomocysteinase;Putative adenosylhomocysteinase 3;Putative adenosylhomocysteinase 2	AHCYL2;AHCYL1	109359	252759	625041	747911	57132.8	858281	423731	100943	64334	578761	63004.2	43141.6	108521	353131	158699	133504	561061	327033	262983	-1.24	1.18373	0.822344	0.981958	0.836538	0.988356	AHCYL2;AHCYL1
Q86VP6;A0A0C4DGH5;Q86VP6-2	Cullin-associated NEDD8-dissociated protein 1	CAND1	2.9753e+06	462941	407561	5127004	1.9763e+06	4.905e+06	52228	813591	952662	1.4214e+06	1.5982e+06	4.4429e+06	2.3286e+06	2.6299e+06	393031	383421	1.6657e+06	2.09459e+06	1.48013e+06	-1.42	1.12693	0.842268	0.983829	0.837807	0.988356	CAND1
Q16543;K7EQA9;K7EKQ2	Hsp90 co-chaperone Cdc37;Hsp90 co-chaperone Cdc37, N-terminally processed	CDC37	1.3691e+06	1980901	3.0056e+06	4.0108e+06	5517898	5205598	1.9153e+06	3.5989e+06	2.4575e+06	3.7647e+06	2.2034e+06	4376298	6587400	6.3103e+06	1006601	2.0868e+06	2.0457e+06	3.28383e+06	3.60736e+06	1.1	0.836634	0.865324	0.984469	0.839794	0.988356	CDC37
C9J9K3;A0A0C4DG17;P08865;F8WD59	40S ribosomal protein SA	RPSA	1.5852e+06	1494502	188852	149990	107838	6.0873e+06	68831.7	8.14521e+06	217254	2.0688e+06	1.3889e+06	125988	122019	3.1325e+06	2.0479e+06	120453	1613402	1.80239e+06	1.40725e+06	-1.28	1.72149	0.871853	0.985629	0.840753	0.988356	RPSA
F8VSA6;E9PS38;S4R3E9;E9PL57;Q15843	NEDD8	NEDD8;NEDD8-MDP1	127849	97557.9	61402.7	93496.8	90033.6	79657.1	62122.7	14244.2	179779	184612	192125	166077	289782	108405	66008.6	88642.7	59016.5	112413	122371	1.09	0.93285	0.831317	0.981958	0.841723	0.988356	NEDD8;NEDD8-MDP1
Q14204	Cytoplasmic dynein 1 heavy chain 1	DYNC1H1	598481	1288301	811712	4.2881e+06	1604502	6030802	825011	1.2721e+06	565061	2.4188e+06	1.301e+06	1.349e+06	6.3576e+06	888101	1484200	71308.7	5.6358e+06	1.86274e+06	2.8874e+06	1.55	1.34148	0.905535	0.986314	0.843698	0.988356	DYNC1H1
A0A140T9K6;P25106	Atypical chemokine receptor 3	ACKR3	83707.3	114995	79485.8	193086	135855	52904.5	39125.9	190887	41457.2	92607.2	125271	81678.5	82154	61274.2	218928	127385	60601.3	102588	110069	1.07	0.787766	0.828291	0.981958	0.843919	0.988356	ACKR3
P41091	Eukaryotic translation initiation factor 2 subunit 3	EIF2S3	67564.2	124270	61675.7	139070	1.9396e+06	45593.9	78911.3	291659	160578	50828	121702	4.2061e+06	4.6674e+06	75646.6	44423.2	34559.7	134686	607296	991344	1.63	2.92234	0.893752	0.986314	0.844182	0.988356	EIF2S3
Q14974;J3KTM9;Q14974-2	Importin subunit beta-1	KPNB1	7.7163e+06	11404999	15385996	18134003	17686009	26667991	14211010	19433005	12454007	17331993	8590402	19624993	25811003	26518991	13745007	10066999	5697798	1.57201e+07	1.6368e+07	1.04	0.665047	0.855586	0.983829	0.844533	0.988356	KPNB1
Q9H330-4;Q9H330-2;Q9H330	Transmembrane protein 245	TMEM245	99810	75226.9	148920	129703	54839.5	110485	98120	126233	134456	340881	86154	112650	246451	78401	82230.6	59415	281821	126457	149664	1.18	0.909366	0.859415	0.983829	0.844617	0.988356	TMEM245
H7C599;H7C4E0;E7EWX8;A0A0C4DFN3;Q99685-2;Q99685	Monoglyceride lipase	MGLL	185520	51256.2	71876.5	85638	67919	74271.2	87994.3	83336.5	95128.4	68833.5	35913.6	39306.8	57161.1	109527	171195	36075.4	37030.9	78916.2	82197.8	1.04	0.85751	0.856478	0.983829	0.845063	0.988356	MGLL
A0A0A0MTB9;H0YAK8;P09455	Retinol-binding protein 1	RBP1	63614.7	82039.2	44255.6	325261	82089	1.6785e+06	86738	74481.9	83037.8	58568.1	123941	88102.6	248493	65209.6	210377	34653.1	90783.9	232553	129903	-1.79	2.11121	0.847898	0.983829	0.845735	0.988356	RBP1
P51149;C9J592;C9J8S3;C9IZZ0;C9J4V0;C9J4S4	Ras-related protein Rab-7a	RAB7A	39295985	40434009	51817977	43658029	25479991	30091001	43757013	42873997	22282013	16921007	25664991	10148997	19701005	31940987	34528005	29152019	50237989	3.27021e+07	33112001	1.01	0.514125	0.782699	0.975838	0.846524	0.988356	RAB7A
Q04760-2;Q04760	Lactoylglutathione lyase	GLO1	3261203	4061500	7.7781e+06	6.4019e+06	7317801	9547095	2.7025e+06	5851703	1.9718e+06	2.5017e+06	1.6298e+06	5.4215e+06	7225998	9251700	2733202	3.9055e+06	1.3178e+06	4.87055e+06	4.88684e+06	1	0.85212	0.861971	0.984469	0.847819	0.988356	GLO1
F5GYX3;O75326-2;O75326	Semaphorin-7A	SEMA7A	461961	637841	63893.5	366031	69806.4	371321	1.2182e+06	835791	1.0147e+06	960391	1.2191e+06	867591	190404	695381	538091	598551	1.0214e+06	673886	608765	-1.11	0.778963	0.831245	0.981958	0.84972	0.988356	SEMA7A
P01031	Complement C5;Complement C5 beta chain;Complement C5 alpha chain;C5a anaphylatoxin;Complement C5 alpha chain	C5	155227	4.2669e+06	134871	22398.5	3184802	3.2903e+06	3.5795e+06	99293.8	2111701	1.8474e+06	1.5467e+06	1.6172e+06	2.9602e+06	3.2775e+06	2.1974e+06	55144.6	137961	1.82136e+06	1.72564e+06	-1.06	1.21775	0.88879	0.986314	0.850792	0.988356	C5
Q5VTU8;P56381	ATP synthase subunit epsilon-like protein, mitochondrial;ATP synthase subunit epsilon, mitochondrial	ATP5EP2;ATP5E	439841	61363.6	49450.9	195271	148192	202191	108977	357714	170064	188429	54501.3	522541	178714	477111	269244	34087.4	88039.6	208211	209439	1.01	1.11357	0.876347	0.986314	0.850818	0.988356	ATP5EP2;ATP5E
A0A0A0MSG9;H7BZA7;Q8TAQ9-2;Q8TAQ9-3;Q8TAQ9	SUN domain-containing protein 3	SUN3	104250	226110	170506	255390	1417801	170997	100381	24298.6	43050.9	140163	81609.7	152986	232623	43281.5	261941	213358	55891.4	240629	161419	-1.49	1.69303	0.857232	0.983829	0.85181	0.988356	SUN3
P61981	14-3-3 protein gamma;14-3-3 protein gamma, N-terminally processed	YWHAG	94966009	70036961	89475033	39584021	51790033	84537041	46132985	101990057	50498025	62960005	34122985	53719969	64126009	115249993	94740033	76792993	21347007	64984427	74451207	1.15	0.591215	0.864599	0.984469	0.853237	0.988356	YWHAG
Q9UHD8-4;Q9UHD8-9;Q9UHD8-3;Q9UHD8-8;Q9UHD8-7;Q9UHD8-2;Q9UHD8-5;Q9UHD8;K7EL40;K7EK18;K7ELJ9;K7ER52;K7EIE4;K7EQD7	Septin-9	2009-09-01	3768499	2.0789e+06	4.4512e+06	3.8985e+06	8451303	10134007	1.0089e+06	2.8728e+06	1.8932e+06	2.6726e+06	1.6693e+06	1.1516e+06	11393004	1.5529e+06	1.73e+06	1.9838e+06	2259200	3.6709e+06	3783782	1.03	1.3698	0.865507	0.984469	0.853663	0.988356	2009-09-01
P31942-2;P31942;P31942-3	Heterogeneous nuclear ribonucleoprotein H3	HNRNPH3	14479994	24204987	31524983	8.0734e+06	21878999	15108010	26497017	23780991	19148997	47085985	10599004	34105981	15869991	40406005	18016003	35565025	12252006	2.30407e+07	24421806	1.06	0.703401	0.838537	0.982164	0.8562	0.988356	HNRNPH3
F2Z388;P42766	60S ribosomal protein L35	RPL35	451211	53022.3	333871	525451	233161	405591	47636.9	102592	211921	202243	151062	46403.8	311481	114634	159275	107577	340521	230347	206698	-1.11	0.895977	0.831396	0.981958	0.856329	0.988356	RPL35
P01024	Complement C3;Complement C3 beta chain;C3-beta-c;Complement C3 alpha chain;C3a anaphylatoxin;Acylation stimulating protein;Complement C3b alpha chain;Complement C3c alpha chain fragment 1;Complement C3dg fragment;Complement C3g fragment;Complement C3d fragment;Complement C3f fragment;Complement C3c alpha chain fragment 2	C3	147958	148111	100290	76733.8	50918.5	125161	63859.6	164161	1.0289e+06	52789.5	81148.9	4673299	180861	86736.8	48289	411048	186831	559444	182753	-3.06	2.48783	0.851024	0.983829	0.857236	0.988356	C3
A0A087WU53;Q9H0U3;Q9H0U3-2	Magnesium transporter protein 1	MAGT1	5690300	10244996	8975904	2.3888e+06	3499299	6.1961e+06	12066005	9965406	18519991	21492989	15738004	23900985	4.0701e+06	22920001	7824302	11208004	6407704	1.15566e+07	1.0486e+07	-1.1	0.931688	0.850246	0.983829	0.857444	0.988356	MAGT1
Q14152-2;Q14152	Eukaryotic translation initiation factor 3 subunit A	EIF3A	8983004	11233000	9145098	15360997	6.9559e+06	22714993	5741702	7423498	8223903	7696905	8.22841e+06	11631001	17944997	7624904	9685901	9745102	7.86701e+06	1.02782e+07	1.05736e+07	1.03	0.606689	0.802072	0.981958	0.857516	0.988356	EIF3A
E7ENZ3;P48643;B7ZAR1;E9PCA1;P48643-2	T-complex protein 1 subunit epsilon	CCT5	2.5105e+06	3.1456e+06	5385502	4210801	3.7007e+06	5044399	4494003	9210304	3855700	5.9473e+06	4457099	8005606	6307399	8958205	3.4159e+06	4.0553e+06	2.2376e+06	4.99729e+06	4.99488e+06	-1	0.660431	0.851069	0.983829	0.858217	0.988356	CCT5
A0A0A0MRM8;A0A0D9SGC1;E7EW20;Q9UM54-5;Q9UM54-2;Q9UM54-6;Q9UM54-4;Q9UM54-1;Q9UM54	Unconventional myosin-VI	MYO6	107716	43992	212090	61251	56172	23015	75079.3	280216	57163	47251.2	112511	167118	70361	133437	48463	71182.7	154421	103631	95572.9	-1.08	0.893524	0.828329	0.981958	0.858896	0.988356	MYO6
B4DKY1;P49589-2;P49589;P49589-3	Cysteine--tRNA ligase, cytoplasmic	CARS	197831	81892.3	93701.7	76406	132364	98805.4	72974.1	88961.9	60935.1	59991.6	221370	118611	85289.5	60135.6	158505	92202.5	101369	108654	99500.3	-1.09	0.601907	0.80509	0.981958	0.859425	0.988356	CARS
Q5SRN7;A0A1W2PS24;Q5SRN5;P13746;P04439;P13746-2;A0A0G2JI36;A0A1W2PQD0;A0A1W2PSE7;A0A0G2JIF2;A0A0G2JL56;P30455;P30443;P01893;P30456;Q09160	HLA class I histocompatibility antigen, A-11 alpha chain;HLA class I histocompatibility antigen, A-3 alpha chain;HLA class I histocompatibility antigen, A-36 alpha chain;HLA class I histocompatibility antigen, A-1 alpha chain;Putative HLA class I histocompatibility antigen, alpha chain H;HLA class I histocompatibility antigen, A-43 alpha chain;HLA class I histocompatibility antigen, A-80 alpha ch…	HLA-A;HLA-H	151948	602751	1.5079e+06	1.4523e+06	87475.1	71868.7	323587	67664.6	421971	82538.3	55689.7	76228.1	1.6746e+06	46686	439041	165965	32821.9	408494	471823	1.16	1.95699	0.898481	0.986314	0.859974	0.988356	HLA-A;HLA-H
Q9NZM1-2;Q9NZM1-6;Q9NZM1;Q9NZM1-3;Q9NZM1-5;H0YD14	Myoferlin	MYOF	2.2766e+06	4970801	826581	7916596	5.9158e+06	2.6736e+06	10040004	3.7528e+06	6760900	6609698	6572403	6.3081e+06	4.6057e+06	8925600	4.1965e+06	2314700	6866401	5.38532e+06	5.38178e+06	-1	0.678178	0.835425	0.982164	0.860211	0.988356	MYOF
G3V3R6;P17931	Galectin;Galectin-3	LGALS3	1.1116e+06	70871.7	50100	5.0129e+06	1.8176e+06	6.9774e+06	60603	48627.9	98368.2	125147	224865	95498.5	1.8426e+06	219487	353581	53408.7	400631	1.3078e+06	573942	-2.28	2.15896	0.870956	0.985629	0.86035	0.988356	LGALS3
S4R3A2;S4R371;P05413	Fatty acid-binding protein, heart	FABP3	227006	174185	66287.2	1590100	516801	2.0739e+06	70241.2	52547.8	67670.6	97914.3	137561	112589	954611	79577.6	170155	251157	110395	432234	313179	-1.38	1.94546	0.867037	0.98524	0.861012	0.988356	FABP3
Q9ULR3	Protein phosphatase 1H	PPM1H	61265.9	131681	116298	2921600	90462.3	42641.2	147815	75245.4	62649.9	107026	47192.7	159632	211851	43476.2	128395	99058.6	117049	330292	119966	-2.75	2.52495	0.838094	0.982164	0.861096	0.988356	PPM1H
A0A140TA73;Q13425-2;Q13425	Beta-2-syntrophin	SNTB2	51580	143235	72629.7	26278	60083	72901.9	233381	123370	63160.1	168832	162237	70732.4	70199.8	177416	101671	54403.2	103693	104035	101477	-1.03	0.753563	0.828099	0.981958	0.862266	0.988356	SNTB2
E9PS11;A6NGW1;O95070	Protein YIF1A	YIF1A	841371	945941	920460	219628	52825.4	183241	6.3587e+06	5520598	1.739e+06	39890.4	1.8488e+06	112026	106175	822571	1.0678e+06	1.5055e+06	653271	1.56521e+06	831064	-1.88	1.50354	0.863989	0.984469	0.862558	0.988356	YIF1A
Q15365	Poly(rC)-binding protein 1	PCBP1	31258003	21389015	28589007	29666011	35828981	74315001	15723010	33600025	30754991	46104025	16694002	37695989	51025981	42114013	26998013	27096993	13518009	3.34682e+07	3.21506e+07	-1.04	0.649117	0.850009	0.983829	0.864533	0.988356	PCBP1
[truncated: 205 more rows]

## Sheet: AHA Sporadic vs Healthy
Figure 2.	AHA experiment Protein table from MaxQuant used in statistical testing with Studen'ts t-test and ROTS
[truncated: 925 more rows]

## Sheet: List of PRM peptides
List of peptides synthesized for PRM experiment
[truncated: 666 more rows]

## Sheet: PRM G2019S vs Healthy
Figure 3. G2019S vs Healthy analysis table
[truncated: 332 more rows]

[truncated: 1 more sheets: PRM Sporadic vs Healthy]
