# Supplementary material for: Regulators of proteostasis are translationally repressed in fibroblasts from patients with sporadic and LRRK2-G2019S Parkinson’s disease
Source: NPJ Parkinsons Dis. 2023 Feb 6;9:20. doi: 10.1038/s41531-023-00460-w (PMC9902458; doi:10.1038/s41531-023-00460-w)
Supplement: Supplementary file 4 — Supplementary table 3. [file 41531_2023_460_MOESM4_ESM.xlsx]

## Sheet: Batch 1
	Average Ct and Control Average
	Average Ct								Control average			Average Ct
	Gene	C1	C2	C3	C4	C5	C6	C7				Gene	PD1	PD2	PD3	PD4	PD5	PD6	PD7	PD8	PD9	PD10	PD11	PD12	PD13
	GAPDH	21.4703	24.623	21.7257	21.0281	20.8526	21.1245	22.3171	21.8773			GAPDH	20.1743	22.644	19.4415	20.4004	20.3454	22.3711	20.5149	21.3777	21.0595	20.7522	21.5086	22.3654	21.701
	VASN	28.4276	28.8247	27.287	26.4438	26.738	28.3893	27.1508	27.6087			VASN	27.1305	27.5557	27.2879	26.715	26.769	26.9625	26.814	27.5808	27.0452	26.4725	28.1706	26.6822	28.7133
	ATG9a	25.659	27.6445	25.0122	24.7226	25.2593	26.5939	25.2642	25.7365			ATG9a	24.8216	25.4672	25.111	25.1818	25.6679	26.1209	25.8936	25.4287	24.776	24.9396	25.2707	23.6051	26.1134
	ABHD5	26.2946	27.8963	26.1412	26.1446	25.7165	26.6357	25.6092	26.3483			ABHD5	25.3821	27.3541	25.9032	25.1642	25.6304	25.2957	25.7921	27.4813	26.2488	25.5684	26.7497	25.2625	26.1811
	EHD1	28.5249	30.9533	26.6499	28.4153	27.9604	29.4713	29.81	28.8265			EHD1	27.7944	30.6011	26.2031	27.5415	28.1119	29.7802	28.8014	27.7291	27.8257	27.7908	29.5426	28.8217	29.3452
	TMEM214	24.658	26.6155	25.6276	25.4616	24.9608	26.4354	25.2231	25.5688			TMEM214	23.2783	25.8182	24.4725	24.8899	24.6703	24.6103	25.0294	26.3892	25.1709	24.4401	25.6299	24.4366	25.6375
	CCDC6	26.5373	29.5195	27.1559	26.8103	26.6452	27.8733	26.5587	27.3			CCDC6	26.0993	27.8015	26.347	26.8637	26.7407	27.4533	26.9931	27.8182	26.6947	26.5926	27.1312	26.2128	27.2979
	USP7	25.3726	26.1319	24.6047	23.9431	24.0189	25.3061	24.1459	24.789			USP7	24.5852	24.2058	23.3066	24.0753	23.8158	24.0432	24.2416	24.7331	23.6544	23.2449	24.2589	23.5651	25.1511
	SAP18	22.77	25.6758	23.0078	23.5852	22.9298	24.1177	23.7137	23.6857			SAP18	22.1391	23.8301	22.1836	22.7516	22.5988	23.5326	23.2633	25.1258	23.3102	22.8434	24.3521	22.5951	23.3187
	JAGN1	26.0738	27.8785	26.5676	26.0305	25.9016	27.1454	26.4731	26.5815			JAGN1	25.0278	26.4286	25.0137	25.7733	25.6325	25.4812	25.7265	27.0252	25.8222	25.2197	26.7373	24.7993	25.9796
	YTHDF3	25.4047	28.5874	25.4099	27.7321	25.6631	27.3443	29.8581	27.1428			YTHDF3	25.3151	27.3421	25.4479	26.5388	26.4568	25.8173	26.9836	28.6799	25.5536	25.9644	29.9753	25.5822	28.126
	ALDH1B1	25.1878	30.2487	28.5236	27.9668	26.9083	27.2524	26.8766	27.5663			ALDH1B1	27.5355	27.5545	27.9915	28.8603	28.4636	28.0015	28.0867	28.6465	26.3931	27.269	26.6117	26.4385	28.5973
	C1orf174	26.3273	28.6397	26.7699	26.6842	26.0044	27.8066	26.5918	26.9748			C1orf174	26.0348	26.885	25.4884	25.9088	26.1926	26.2012	26.1644	28.0425	26.1506	25.8375	27.5158	25.5247	26.3941
	ΔCt = 'Control average' - 'Average Ct'
	∆Ct											∆Ct
	Gene	C1	C2	C3	C4	C5	C6	C7				Gene	PD1	PD2	PD3	PD4	PD5	PD6	PD7	PD8	PD9	PD10	PD11	PD12	PD13
	GAPDH	0.406995	-2.74564	0.15164	0.849281	1.02471	0.752802	-0.439787				GAPDH	1.70305	-0.766682	2.43589	1.47695	1.53197	-0.493756	1.36246	0.499615	0.817873	1.12509	0.368699	-0.488079	0.176325
	VASN	-0.818894	-1.21592	0.15164	0.849281	1.02471	0.752802	-0.439787				VASN	0.478186	0.0530598	0.320812	0.89378	0.839728	0.64625	0.79477	0.0279248	0.56352	1.13624	-0.561837	0.926547	-1.10459
	ATG9a	0.0775597	-1.90792	0.321774	1.16497	0.87075	-0.780602	0.457916				ATG9a	0.914917	0.269313	0.625532	0.554732	0.0686373	-0.384334	-0.157068	0.307876	0.960491	0.796947	0.465833	2.13148	-0.376835
	ABHD5	0.0536756	-1.54804	0.724334	1.01392	0.477196	-0.857381	0.472295				ABHD5	0.966152	-1.00581	0.445067	1.18408	0.717936	1.05256	0.556206	-1.13305	0.0995389	0.779865	-0.401389	1.08577	0.167203
	EHD1	0.301595	-2.12687	0.207119	0.203685	0.631836	-0.287395	0.739123				EHD1	1.03207	-1.77468	2.6234	1.28493	0.714536	-0.953746	0.0250711	1.09738	1.00077	1.03565	-0.71618	0.00473112	-0.518758
	TMEM214	0.910803	-1.04663	2.1765	0.411174	0.866039	-0.644861	-0.983581				TMEM214	2.2905	-0.2494	1.09638	0.678964	0.898544	0.958504	0.539433	-0.820322	0.397896	1.12873	-0.0610914	1.13228	-0.0686901
	CCDC6	0.762729	-2.2195	-0.0587371	0.107289	0.608071	-0.866515	0.345719				CCDC6	1.20078	-0.501456	0.953038	0.436336	0.559338	-0.153304	0.306963	-0.518141	0.605313	0.707408	0.168806	1.08726	0.00217102
	USP7	-0.583556	-1.34283	0.144168	0.489722	0.654836	-0.573261	0.741303				USP7	0.203876	0.583186	1.48244	0.713742	0.973207	0.745839	0.547391	0.0559167	1.13468	1.54412	0.530133	1.22395	-0.362062
	SAP18	0.915694	-1.9901	0.184337	0.845933	0.770083	-0.517086	0.643117				SAP18	1.54659	-0.144374	1.50208	0.934104	1.08688	0.153103	0.422386	-1.44007	0.375571	0.842331	-0.666409	1.09062	0.366984
	JAGN1	0.507656	-1.29696	0.677949	0.100556	0.755941	-0.43202	-0.028017				JAGN1	1.55371	0.152853	1.56777	0.808216	0.948964	1.10031	0.854999	-0.44373	0.759333	1.36182	-0.1558	1.78216	0.601924
	YTHDF3	1.73812	-1.44461	0.0138801	0.55104	0.679858	-0.563885	0.108408				YTHDF3	1.82766	-0.199318	1.69488	0.603943	0.68602	1.32546	0.159175	-1.53709	1.58924	1.17838	-2.83253	1.56057	-0.983207
	ALDH1B1	2.37854	-2.68239	1.73289	-0.589279	1.47973	-0.201557	-2.71529				ALDH1B1	0.030768	0.0118157	-0.425228	-1.29405	-0.897329	-0.435211	-0.520458	-1.08018	1.17319	0.297291	0.954615	1.12783	-1.03099
	C1orf174	0.647498	-1.66489	-0.957274	-0.400467	0.658037	0.313849	0.689712				C1orf174	0.940067	0.0898407	1.48647	1.06601	0.782271	0.773646	0.810489	-1.0677	0.824217	1.13734	-0.540979	1.45017	0.580752
	Converted primer efficiency
	Primer efficiency
	Gene	%	Converted
	GAPDH	84.8232	1.84823				HKG - house keeping gene
	VASN	106.397	2.06397				GOI - gene of interest
	ATG9a	98.8466	1.98847
	ABHD5	93.3986	1.93399
	EHD1	89.7232	1.89723
	TMEM214	95.5194	1.95519
	CCDC6	110.634	2.10634
	USP7	82.1354	1.82135
	SAP18	102.559	2.02559
	JAGN1	89.8335	1.89833
	YTHDF3	88.2695	1.88269
	ALDH1B1	85.7638	1.85764
	C1orf174	84.9327	1.84933
	Gene expression ratio
	Gene expression ratio											Gene expression ratio
	Gene	C1	C2	C3	C4	C5	C6	C7	Average			Gene	PD1	PD2	PD3	PD4	PD5	PD6	PD7	PD8	PD9	PD10	PD11	PD12	PD13
	VASN	0.430252	2.23751	1.01688	1.0983	1.11978	1.08666	0.952607	1.13457			VASN	0.496806	1.66424	0.2826	0.771414	0.717136	2.16316	0.770321	0.750779	0.910266	1.14144	0.530683	2.6411	0.403039
	ATG9a	0.821456	1.45502	1.13659	1.32195	0.969586	0.368266	1.79478	1.12395			ATG9a	0.6589	1.92714	0.344305	0.591031	0.409097	1.03988	0.388747	0.909141	1.17098	0.866517	1.09826	5.84097	0.692584
	ABHD5	0.806876	1.94525	1.46905	1.15848	0.730039	0.357755	1.78898	1.17949			ABHD5	0.664443	0.824896	0.300402	0.881446	0.626602	2.71158	0.625003	0.348465	0.646161	0.838049	0.611882	2.76198	1.00198
	EHD1	0.944737	1.38322	1.04029	0.676235	0.79869	0.523908	2.1032	1.06718			EHD1	0.680361	0.513975	1.2018	0.919134	0.616686	0.735286	0.440076	1.48569	1.14858	0.972544	0.504037	1.35367	0.643705
	TMEM214	1.43433	2.67701	3.92035	0.781949	0.952431	0.408703	0.677497	1.55032			TMEM214	1.63182	1.35486	0.46716	0.636385	0.712826	2.57525	0.621774	0.424478	0.790115	1.06794	0.765346	2.88341	0.856964
	CCDC6	1.37466	1.03359	0.872059	0.642924	0.838262	0.33025	1.69498	0.969533			CCDC6	0.859384	1.10226	0.45556	0.558701	0.591968	1.20813	0.544335	0.500139	0.949868	0.848673	0.904192	3.03358	0.898807
	USP7	0.548879	2.41409	0.993321	0.796104	0.789164	0.446592	2.04337	1.14736			USP7	0.396998	2.27183	0.544792	0.619252	0.699447	2.118	0.601302	0.760825	1.19479	1.2646	1.0957	2.8113	0.722246
	SAP18	1.48641	1.3254	1.03767	1.07838	0.917746	0.437191	2.06284	1.19223			SAP18	1.04667	1.4463	0.646663	0.780485	0.840472	1.50885	0.583497	0.266236	0.788786	0.908014	0.498147	2.91428	1.16269
	JAGN1	1.07832	2.35169	1.40693	0.633054	0.865138	0.477444	1.28682	1.15706			JAGN1	0.951069	1.76631	0.611837	0.677638	0.716973	2.74164	0.749142	0.553607	0.984475	1.19941	0.721567	4.22965	1.31985
	YTHDF3	2.33901	2.16505	0.9191	0.841131	0.819338	0.440799	1.40315	1.27537			YTHDF3	1.11662	1.41172	0.654529	0.591513	0.602339	3.13273	0.478954	0.278204	1.65393	1.05602	0.132839	3.62253	0.481724
	ALDH1B1	3.39754	1.02555	2.66458	0.412056	1.33242	0.555871	0.243786	1.37597			ALDH1B1	0.358076	1.61323	0.172124	0.181119	0.223867	1.03433	0.313742	0.376875	1.25132	0.602329	1.44013	2.71356	0.47388
	C1orf174	1.15964	1.9403	0.505759	0.464001	0.79865	0.763813	2.00207	1.0906			C1orf174	0.626197	1.69241	0.558625	0.777413	0.631268	2.17915	0.712799	0.381622	1.00439	1.00823	0.57174	3.29164	1.28243
	Fold change compared to healthy average gene expression ratio
	Fold change compared to healthy											Fold change compared to healthy
	Gene	C1	C2	C3	C4	C5	C6	C7				Gene	PD1	PD2	PD3	PD4	PD5	PD6	PD7	PD8	PD9	PD10	PD11	PD12	PD13
	VASN	0.379221	1.97212	0.896271	0.96803	0.986962	0.957774	0.83962				VASN	0.437881	1.46685	0.249081	0.679918	0.632078	1.90659	0.678955	0.661731	0.802301	1.00605	0.46774	2.32785	0.355235
	ATG9a	0.730865	1.29456	1.01125	1.17616	0.862659	0.327653	1.59685				ATG9a	0.586236	1.71461	0.306335	0.525851	0.363981	0.925198	0.345876	0.80888	1.04185	0.770957	0.977146	5.19682	0.616205
	ABHD5	0.684088	1.64923	1.2455	0.982188	0.618944	0.303313	1.51674				ABHD5	0.56333	0.699366	0.254687	0.74731	0.531248	2.29894	0.529892	0.295437	0.54783	0.710517	0.518768	2.34167	0.849504
	EHD1	0.885262	1.29614	0.974796	0.633663	0.748409	0.490926	1.9708				EHD1	0.637529	0.481618	1.12614	0.861271	0.577863	0.688997	0.412372	1.39216	1.07628	0.911319	0.472306	1.26846	0.603182
	TMEM214	0.925178	1.72674	2.52873	0.504378	0.614343	0.263624	0.437003				TMEM214	1.05257	0.873921	0.301331	0.410485	0.459792	1.6611	0.401061	0.273799	0.509645	0.688853	0.493669	1.85988	0.552764
	CCDC6	1.41786	1.06607	0.899463	0.663128	0.864604	0.340628	1.74825				CCDC6	0.88639	1.13689	0.469876	0.576258	0.61057	1.2461	0.561441	0.515856	0.979717	0.875342	0.932605	3.12891	0.927052
	USP7	0.478384	2.10404	0.865745	0.693857	0.687809	0.389235	1.78093				USP7	0.34601	1.98005	0.474822	0.539719	0.609614	1.84597	0.524075	0.663109	1.04134	1.10218	0.954973	2.45024	0.629485
	SAP18	1.24675	1.11169	0.870355	0.904504	0.769771	0.366699	1.73023				SAP18	0.87791	1.2131	0.542397	0.654641	0.704956	1.26557	0.489415	0.223308	0.661604	0.761608	0.417827	2.44439	0.97522
	JAGN1	0.931954	2.03248	1.21595	0.547125	0.747706	0.412637	1.11215				JAGN1	0.821973	1.52656	0.528788	0.585657	0.619652	2.36949	0.647455	0.478462	0.850845	1.0366	0.623623	3.65553	1.14069
	YTHDF3	1.83399	1.69759	0.720655	0.65952	0.642433	0.345625	1.10019				YTHDF3	0.875526	1.10691	0.513208	0.463798	0.472287	2.45634	0.375541	0.218136	1.29683	0.828008	0.104157	2.84038	0.377714
	ALDH1B1	2.46919	0.74533	1.93651	0.299465	0.968348	0.403984	0.177173				ALDH1B1	0.260235	1.17243	0.125092	0.13163	0.162697	0.751706	0.228014	0.273897	0.909408	0.437748	1.04663	1.97211	0.344396
	C1orf174	1.0633	1.77911	0.463743	0.425453	0.732301	0.700358	1.83574				C1orf174	0.574174	1.55181	0.512216	0.712828	0.578825	1.99811	0.653582	0.349918	0.920953	0.924469	0.524241	3.01818	1.17589
	Two-tailed T-test p value C vs PD
	Gene	P value
	VASN	0.712837
	ATG9a	0.859707
	ABHD5	0.585446
	EHD1	0.310013
	TMEM214	0.381236
	CCDC6	0.96834
	USP7	0.968752
	SAP18	0.583272
	JAGN1	0.70719
	YTHDF3	0.820595
	ALDH1B1	0.224779
	C1orf174	0.90946
	Gene expression ratio C vs PD average with SEM (for plotting)
	Gene	Control average	SEM		Gene	PD average	SEM
	VASN	1	0.180597		VASN	0.897866	0.174326
	ATG9a	1	0.155648		ATG9a	1.09076	0.357794
	ABHD5	1	0.187685		ABHD5	0.837577	0.188183
	EHD1	1	0.189021		EHD1	0.808422	0.0896515
	TMEM214	1	0.313367		TMEM214	0.733759	0.140531
	CCDC6	1	0.176981		CCDC6	0.988231	0.19094
	USP7	1	0.252751		USP7	1.01243	0.184956
	SAP18	1	0.160846		SAP18	0.863996	0.155398
	JAGN1	1	0.20375		JAGN1	1.14503	0.254228
	YTHDF3	1	0.215043		YTHDF3	0.917603	0.234224
	ALDH1B1	1	0.331822		ALDH1B1	0.601229	0.152259
	C1orf174	1	0.222999		C1orf174	1.03809	0.209485

## Sheet: Ct values 1
							C1				PD1												C2					PD2												PD4					PD5
	Well Position	Sample Name	Target Name	CT				Ct	Average			Ct	Average				Well Position	Sample Name	Target Name	CT				Ct	Average				Ct	Average				Well Position	Target Name	Sample Name	CT				Ct	Average				Ct	Average
	A1	C1	GAPDH	21.6099													A1	C2	GAPDH	25.4012														A1	GAPDH	PD4	20.1738
	A2	C1	GAPDH	23.3817			GAPDH	21.6099			GAPDH	20.2064					A2	C2	GAPDH	24.7955			GAPDH	25.4012				GAPDH	23.056					A2	GAPDH	PD4	20.627			GAPDH	20.1738				GAPDH	20.5788
	A3	C1	GAPDH	21.3308				23.3817	21.4703			20.397	20.1743				A3	C2	GAPDH	23.6722				24.7955	24.623				22.4957	22.644				A3	GAPDH	PD4	19.1946				20.627	20.4004				19.8911	20.3454
	A4	PD1	GAPDH	20.2064				21.3308				19.9195					A4	PD2	GAPDH	23.056				23.6722					22.3804					A4	GAPDH	PD5	20.5788				19.1946					20.5662
	A5	PD1	GAPDH	20.397													A5	PD2	GAPDH	22.4957														A5	GAPDH	PD5	19.8911
	A6	PD1	GAPDH	19.9195			VASN	28.2876			VASN	27.0999					A6	PD2	GAPDH	22.3804			VASN	29.1562				VASN	27.573					A6	GAPDH	PD5	20.5662			VASN	27.1126				VASN	26.6597
	A7	C1	VASN	28.2876				28.1542	28.4276			27.1018	27.1305				A7	C2	VASN	29.1562				28.7045	28.8247				27.5081	27.5557				A7	VASN	PD4	27.1126				26.7663	26.715				26.9697	26.769
	A8	C1	VASN	28.1542				28.8411				27.19					A8	C2	VASN	28.7045				28.6133					27.5859					A8	VASN	PD4	26.7663				26.6636					26.6776
	A9	C1	VASN	28.8411													A9	C2	VASN	28.6133														A9	VASN	PD4	26.6636
	A10	PD1	VASN	27.0999			ATG9A	25.7522			ATG9A	24.9253					A10	PD2	VASN	27.573			ATG9A	27.6931				ATG9A	25.6436					A10	VASN	PD5	26.6597			ATG9A	25.5279				ATG9A	25.7815
	A11	PD1	VASN	27.1018				25.5669	25.659			24.8915	24.8216				A11	PD2	VASN	27.5081				27.8614	27.6445				25.5898	25.4672				A11	VASN	PD5	26.9697				25.0473	25.1818				25.6644	25.6679
	A12	PD1	VASN	27.19				25.6578				24.6481					A12	PD2	VASN	27.5859				27.3788					25.1683					A12	VASN	PD5	26.6776				24.9703					25.5577
	B1	C1	ATG9A	25.7522													B1	C2	ATG9A	27.6931														B1	ATG9A	PD4	25.5279
	B2	C1	ATG9A	25.5669			ABHD5	26.3445			ABHD5	25.2736					B2	C2	ATG9A	27.8614			ABHD5	28.1593				ABHD5	26.9739					B2	ATG9A	PD4	25.0473			ABHD5	25.1444				ABHD5	25.5467
	B3	C1	ATG9A	25.6578				26.3329	26.2946			25.4623	25.3821				B3	C2	ATG9A	27.3788				27.8915	27.8963				26.8539	27.3541				B3	ATG9A	PD4	24.9703				25.1481	25.1642				25.5608	25.6304
	B4	PD1	ATG9A	24.9253				26.2066				25.4106					B4	PD2	ATG9A	25.6436				27.6383					28.2346					B4	ATG9A	PD5	25.7815				25.2002					25.7837
	B5	PD1	ATG9A	24.8915													B5	PD2	ATG9A	25.5898														B5	ATG9A	PD5	25.6644
	B6	PD1	ATG9A	24.6481			EHD1	28.7807			EHD1	28.3667					B6	PD2	ATG9A	25.1683			EHD1	31.5672				EHD1	31.8893					B6	ATG9A	PD5	25.5577			EHD1	27.9094				EHD1	28.4319
	B7	C1	ABHD5	26.3445				28.6122	28.5249			27.4162	27.7944				B7	C2	ABHD5	28.1593				30.6444	30.9533				30.3595	30.6011				B7	ABHD5	PD4	25.1444				27.4765	27.5415				28.1279	28.1119
	B8	C1	ABHD5	26.3329				28.1817				27.6003					B8	C2	ABHD5	27.8915				30.6483					29.5546					B8	ABHD5	PD4	25.1481				27.2386					27.7759
	B9	C1	ABHD5	26.2066													B9	C2	ABHD5	27.6383														B9	ABHD5	PD4	25.2002
	B10	PD1	ABHD5	25.2736			TMEM214	24.8924			TMEM214	23.2204					B10	PD2	ABHD5	26.9739			UBP7	26.7476				UBP7	25.6586					B10	ABHD5	PD5	25.5467			UBP7	24.8851				UBP7	24.5922
	B11	PD1	ABHD5	25.4623				24.5338	24.658			23.3376	23.2783				B11	PD2	ABHD5	26.8539				26.5226	26.6155				25.4026	25.8182				B11	ABHD5	PD5	25.5608				24.9082	24.8899				24.5162	24.6703
	B12	PD1	ABHD5	25.4106				24.548				23.277					B12	PD2	ABHD5	28.2346				26.5762					26.3936					B12	ABHD5	PD5	25.7837				24.8763					24.9025
	C1	C1	EHD1	28.7807													C1	C2	EHD1	31.5672														C1	EHD1	PD4	27.9094
	C2	C1	EHD1	28.6122			CCDC6	26.729			CCDC6	26.1303					C2	C2	EHD1	30.6444			CCDC6	29.1839				CCDC6	27.7959					C2	EHD1	PD4	27.4765			CCDC6	26.861				CCDC6	26.8526
	C3	C1	EHD1	28.1817				26.5268	26.5373			25.9081	26.0993				C3	C2	EHD1	30.6483				29.03	29.5195				27.7221	27.8015				C3	EHD1	PD4	27.2386				26.7995	26.8637				27.0925	26.7407
	C4	PD1	EHD1	28.3667				26.3456				26.2594					C4	PD2	EHD1	31.8893				29.8551					27.8865					C4	EHD1	PD5	28.4319				26.8664					26.277
	C5	PD1	EHD1	27.4162													C5	PD2	EHD1	30.3595														C5	EHD1	PD5	28.1279
	C6	PD1	EHD1	27.6003			UBP7	25.5636			UBP7	24.6555					C6	PD2	EHD1	29.5546			TMEM214	25.9612				TMEM214	24.3976					C6	EHD1	PD5	27.7759			TMEM214	24.0846				TMEM214	23.9837
	C7	C1	TMEM214	24.8924				25.413	25.3726			24.3776	24.5852				C7	C2	UBP7	26.7476				26.6813	26.1319				24.1029	24.2058				C7	UBP7	PD4	24.8851				24.0208	24.0753				23.7385	23.8158
	C8	C1	TMEM214	24.5338				25.1412				24.7224					C8	C2	UBP7	26.5226				25.753					24.1169					C8	UBP7	PD4	24.9082				24.1204					23.7253
	C9	C1	TMEM214	24.548													C9	C2	UBP7	26.5762														C9	UBP7	PD4	24.8763
	C10	PD1	TMEM214	23.2204			SAP18	22.8839			SAP18	22.2917					C10	PD2	UBP7	25.6586			SAP18	27.0439				SAP18	24.0788					C10	UBP7	PD5	24.5922			SAP18	23.1452				SAP18	22.5215
	C11	PD1	TMEM214	23.3376				22.6756	22.77			22.1839	22.1391				C11	PD2	UBP7	25.4026				25.1617	25.6758				23.6508	23.8301				C11	UBP7	PD5	24.5162				22.4345	22.7516				22.7975	22.5988
	C12	PD1	TMEM214	23.277				22.7506				21.9418					C12	PD2	UBP7	26.3936				24.8218					23.7606					C12	UBP7	PD5	24.9025				22.6751					22.4775
	D1	C1	CCDC6	26.729													D1	C2	CCDC6	29.1839														D1	CCDC6	PD4	26.861
	D2	C1	CCDC6	26.5268			JAGN1	26.1035			JAGN1	25.1733					D2	C2	CCDC6	29.03			JAGN1	27.9774				JAGN1	26.3373					D2	CCDC6	PD4	26.7995			JAGN1	25.8505				JAGN1	25.5626
	D3	C1	CCDC6	26.3456				26.0892	26.0738			24.9125	25.0278				D3	C2	CCDC6	29.8551				27.7202	27.8785				26.3994	26.4286				D3	CCDC6	PD4	26.8664				25.684	25.7733				25.7588	25.6325
	D4	PD1	CCDC6	26.1303				26.0288				24.9976					D4	PD2	CCDC6	27.7959				27.9377					26.5493					D4	CCDC6	PD5	26.8526				25.7854					25.5762
	D5	PD1	CCDC6	25.9081													D5	PD2	CCDC6	27.7221														D5	CCDC6	PD5	27.0925
	D6	PD1	CCDC6	26.2594			YTHDF3	25.9205			YTHDF3	25.0942					D6	PD2	CCDC6	27.8865			YTHDF3	29.4115				YTHDF3	26.8628					D6	CCDC6	PD5	26.277			YTHDF3	26.7406				YTHDF3	26.1459
	D7	C1	UBP7	25.5636				25.1856	25.4047			26.0988	25.3151				D7	C2	TMEM214	25.9612				28.5165	28.5874				28.1614	27.3421				D7	TMEM214	PD4	24.0846				26.3165	26.5388				27.2693	26.4568
	D8	C1	UBP7	25.413				25.1079				24.7524					D8	C2	TMEM214	26.6813				27.8342					27.0021					D8	TMEM214	PD4	24.0208				26.5595					25.9551
	D9	C1	UBP7	25.1412													D9	C2	TMEM214	25.753														D9	TMEM214	PD4	24.1204
	D10	PD1	UBP7	24.6555			ALDH1B1	25.2332			ALDH1B1	27.5474					D10	PD2	TMEM214	24.3976			ALDH1B1	30.0001				ALDH1B1	27.4721					D10	TMEM214	PD5	23.9837			ALDH1B1	29.1284				ALDH1B1	28.5311
	D11	PD1	UBP7	24.3776				25.1194	25.1878			27.5677	27.5355				D11	PD2	TMEM214	24.1029				30.5504	30.2487				27.6624	27.5545				D11	TMEM214	PD5	23.7385				28.6596	28.8603				28.5049	28.4636
	D12	PD1	UBP7	24.7224				25.2107				27.4915					D12	PD2	TMEM214	24.1169				30.1955					27.5289					D12	TMEM214	PD5	23.7253				28.7931					28.3549
	E1	C1	SAP18	22.8839													E1	C2	SAP18	27.0439														E1	SAP18	PD4	23.1452
	E2	C1	SAP18	22.6756			C1Orf174	26.3016			C1Orf174	26.1032					E2	C2	SAP18	25.1617			C1Orf174	28.9574				C1Orf174	26.8437					E2	SAP18	PD4	22.4345			C1Orf174	26.2091				C1Orf174	26.3112
	E3	C1	SAP18	22.7506				26.341	26.3273			25.9315	26.0348				E3	C2	SAP18	24.8218				28.4006	28.6397				27.2299	26.885				E3	SAP18	PD4	22.6751				25.8622	25.9088				25.9766	26.1926
	E4	PD1	SAP18	22.2917				26.3394				26.0697					E4	PD2	SAP18	24.0788				28.5612					26.5814					E4	SAP18	PD5	22.5215				25.6552					26.2899
	E5	PD1	SAP18	22.1839													E5	PD2	SAP18	23.6508														E5	SAP18	PD5	22.7975
	E6	PD1	SAP18	21.9418													E6	PD2	SAP18	23.7606														E6	SAP18	PD5	22.4775
	E7	C1	JAGN1	26.1035													E7	C2	JAGN1	27.9774														E7	JAGN1	PD4	25.8505
	E8	C1	JAGN1	26.0892													E8	C2	JAGN1	27.7202														E8	JAGN1	PD4	25.684
	E9	C1	JAGN1	26.0288													E9	C2	JAGN1	27.9377														E9	JAGN1	PD4	25.7854
	E10	PD1	JAGN1	25.1733													E10	PD2	JAGN1	26.3373														E10	JAGN1	PD5	25.5626
	E11	PD1	JAGN1	24.9125													E11	PD2	JAGN1	26.3994														E11	JAGN1	PD5	25.7588
	E12	PD1	JAGN1	24.9976													E12	PD2	JAGN1	26.5493														E12	JAGN1	PD5	25.5762
	F1	C1	YTHDF3	25.9205													F1	C2	YTHDF3	29.4115														F1	YTHDF3	PD4	26.7406
	F2	C1	YTHDF3	25.1856													F2	C2	YTHDF3	28.5165														F2	YTHDF3	PD4	26.3165
	F3	C1	YTHDF3	25.1079													F3	C2	YTHDF3	27.8342														F3	YTHDF3	PD4	26.5595
	F4	PD1	YTHDF3	25.0942													F4	PD2	YTHDF3	26.8628														F4	YTHDF3	PD5	26.1459
	F5	PD1	YTHDF3	26.0988													F5	PD2	YTHDF3	28.1614														F5	YTHDF3	PD5	27.2693
	F6	PD1	YTHDF3	24.7524													F6	PD2	YTHDF3	27.0021														F6	YTHDF3	PD5	25.9551
	F7	C1	ALDH1B1	25.2332													F7	C2	ALDH1B1	30.0001														F7	ALDH1B1	PD4	29.1284
	F8	C1	ALDH1B1	25.1194													F8	C2	ALDH1B1	30.5504														F8	ALDH1B1	PD4	28.6596
	F9	C1	ALDH1B1	25.2107													F9	C2	ALDH1B1	30.1955														F9	ALDH1B1	PD4	28.7931
	F10	PD1	ALDH1B1	27.5474													F10	PD2	ALDH1B1	27.4721														F10	ALDH1B1	PD5	28.5311
	F11	PD1	ALDH1B1	27.5677													F11	PD2	ALDH1B1	27.6624														F11	ALDH1B1	PD5	28.5049
	F12	PD1	ALDH1B1	27.4915													F12	PD2	ALDH1B1	27.5289														F12	ALDH1B1	PD5	28.3549
	G1	C1	C1Orf174	26.3016													G1	C2	C1Orf174	28.9574														G1	C1Orf174	PD4	26.2091
	G2	C1	C1Orf174	26.341													G2	C2	C1Orf174	28.4006														G2	C1Orf174	PD4	25.8622
	G3	C1	C1Orf174	26.3394													G3	C2	C1Orf174	28.5612														G3	C1Orf174	PD4	25.6552
	G4	PD1	C1Orf174	26.1032													G4	PD2	C1Orf174	26.8437														G4	C1Orf174	PD5	26.3112
	G5	PD13	C1Orf174	25.9315													G5	PD2	C1Orf174	27.2299														G5	C1Orf174	PD5	25.9766
	G6	PD13	C1Orf174	26.0697													G6	PD2	C1Orf174	26.5814														G6	C1Orf174	PD5	26.2899
																																		G7	No template		Undetermined
																																		G8	No template		Undetermined
																																		G9	No template		Undetermined
																																		G10	No template		Undetermined
																																		G11	No template		Undetermined
																																		G12	No template		Undetermined
							C5				PD9												C4					PD8												C6					PD10
	Sample Name	Well Position	Target Name	CT				Ct	Average			Ct	Average				Well Position	Sample Name	Target Name	CT				Ct	Average				Ct	Average				Well Position	Sample Name	Target Name	CT				Ct	Average				Ct	Average
	C5	A1	GAPDH	21.8685													A1	C4	GAPDH	21.0611														A1	C6	GAPDH	22.3897
	C5	A2	GAPDH	20.7692			GAPDH	21.8685			GAPDH	21.6096					A2	C4	GAPDH	20.995			GAPDH	21.0611				GAPDH	21.5966					A2	C6	GAPDH	21.131			GAPDH	22.3897				GAPDH	20.8119
	C5	A3	GAPDH	19.9202				20.7692	20.8526			20.7376	21.0595				A3	C4	GAPDH	20.507				20.995	21.0281				21.2977	21.3777				A3	C6	GAPDH	21.1181				21.131	21.1245				20.817	20.7522
	PD9	A4	GAPDH	21.6096				19.9202				20.8312					A4	PD8	GAPDH	21.5966				20.507					21.2389					A4	PD10	GAPDH	20.8119				21.1181					20.6278
	PD9	A5	GAPDH	20.7376													A5	PD8	GAPDH	21.2977														A5	PD10	GAPDH	20.817
	PD9	A6	GAPDH	20.8312			VASN	26.7081			VASN	27.1195					A6	PD8	GAPDH	21.2389			VASN	26.6216				VASN	27.2163					A6	PD10	GAPDH	20.6278			VASN	28.6702				VASN	26.3527
	C5	A7	VASN	26.7081				26.7372	26.738			26.986	27.0452				A7	C4	VASN	26.6216				26.6052	26.4438				27.6108	27.5808				A7	C6	VASN	28.6702				28.3809	28.3893				26.3851	26.4725
	C5	A8	VASN	26.7372				26.7686				27.0301					A8	C4	VASN	26.6052				26.1044					27.9154					A8	C6	VASN	28.3809				28.1169					26.6797
	C5	A9	VASN	26.7686													A9	C4	VASN	26.1044														A9	C6	VASN	28.1169
	PD9	A10	VASN	27.1195			ATG9A	25.5556			ATG9A	24.7891					A10	PD8	VASN	27.2163			ATG9A	24.7672				ATG9A	25.4919					A10	PD10	VASN	26.3527			ATG9A	26.1148				ATG9A	25.1404
	PD9	A11	VASN	26.986				25.2525	25.2593			24.7994	24.776				A11	PD8	VASN	27.6108				24.7725	24.7226				25.3786	25.4287				A11	PD10	VASN	26.3851				27.068	26.5939				24.908	24.9396
	PD9	A12	VASN	27.0301				24.97				24.7397					A12	PD8	VASN	27.9154				24.6281					25.4155					A12	PD10	VASN	26.6797				26.599					24.7704
	C5	B1	ATG9A	25.5556													B1	C4	ATG9A	24.7672														B1	C6	ATG9A	26.1148
	C5	B2	ATG9A	25.2525			ABHD5	25.6779			ABHD5	26.121					B2	C4	ATG9A	24.7725			ABHD5	26.1098				ABHD5	27.3883					B2	C6	ATG9A	27.068			ABHD5	26.5722				ABHD5	25.5064
	C5	B3	ATG9A	24.97				25.809	25.7165			26.3818	26.2488				B3	C4	ATG9A	24.6281				26.0437	26.1446				27.4181	27.4813				B3	C6	ATG9A	26.599				26.5263	26.6357				25.5069	25.5684
	PD9	B4	ATG9A	24.7891				25.6625				26.2436					B4	PD8	ATG9A	25.4919				26.2804					27.6376					B4	PD10	ATG9A	25.1404				26.8086					25.692
	PD9	B5	ATG9A	24.7994													B5	PD8	ATG9A	25.3786														B5	PD10	ATG9A	24.908
	PD9	B6	ATG9A	24.7397			EHD1	28.1545			EHD1	27.8986					B6	PD8	ATG9A	25.4155			EHD1	28.57				EHD1	27.7528					B6	PD10	ATG9A	24.7704			EHD1	29.1123				EHD1	29.8939
	C5	B7	ABHD5	25.6779				27.813	27.9604			27.8278	27.8257				B7	C4	ABHD5	26.1098				28.134	28.4153				27.7327	27.7291				B7	C6	ABHD5	26.5722				28.6347	29.4713				27.6825	27.7908
	C5	B8	ABHD5	25.809				27.9137				27.7506					B8	C4	ABHD5	26.0437				28.5418					27.7016					B8	C6	ABHD5	26.5263				29.8303					27.8991
	C5	B9	ABHD5	25.6625													B9	C4	ABHD5	26.2804														B9	C6	ABHD5	26.8086
	PD9	B10	ABHD5	26.121			UBP7	24.8002			UBP7	25.2629					B10	PD8	ABHD5	27.3883			UBP7	25.5509				UBP7	26.4901					B10	PD10	ABHD5	25.5064			UBP7	26.3443				UBP7	24.4005
	PD9	B11	ABHD5	26.3818				25.2931	24.9608			25.2313	25.1709				B11	PD8	ABHD5	27.4181				25.1927	25.4616				26.1975	26.3892				B11	PD10	ABHD5	25.5069				26.3643	26.4354				24.2392	24.4401
	PD9	B12	ABHD5	26.2436				24.7891				25.0187					B12	PD8	ABHD5	27.6376				25.6411					26.4799					B12	PD10	ABHD5	25.692				26.5975					24.6807
	C5	C1	EHD1	28.1545													C1	C4	EHD1	28.57														C1	C6	EHD1	29.1123
	C5	C2	EHD1	27.813			CCDC6	27.1482			CCDC6	26.6544					C2	C4	EHD1	28.134			CCDC6	26.9238				CCDC6	28.1642					C2	C6	EHD1	28.6347			CCDC6	28.2204				CCDC6	26.807
	C5	C3	EHD1	27.9137				26.6889	26.6452			26.8089	26.6947				C3	C4	EHD1	28.5418				26.7939	26.8103				27.649	27.8182				C3	C6	EHD1	29.8303				27.8593	27.8733				26.6592	26.5926
	PD9	C4	EHD1	27.8986				26.6015				26.6209					C4	PD8	EHD1	27.7528				26.7132					27.6413					C4	PD10	EHD1	29.8939				27.8873					26.3118
	PD9	C5	EHD1	27.8278													C5	PD8	EHD1	27.7327														C5	PD10	EHD1	27.6825
	PD9	C6	EHD1	27.7506			TMEM214	24.0593			TMEM214	23.6585					C6	PD8	EHD1	27.7016			TMEM214	23.9237				TMEM214	24.7936					C6	PD10	EHD1	27.8991			TMEM214	25.1518				TMEM214	23.4992
	C5	C7	UBP7	24.8002				24.1263	24.0189			23.6983	23.6544				C7	C4	UBP7	25.5509				24.0578	23.9431				24.6883	24.7331				C7	C6	UBP7	26.3443				25.5679	25.3061				23.0651	23.2449
	C5	C8	UBP7	25.2931				23.8713				23.6063					C8	C4	UBP7	25.1927				23.8478					24.7175					C8	C6	UBP7	26.3643				25.1987					23.1704
	C5	C9	UBP7	24.7891													C9	C4	UBP7	25.6411														C9	C6	UBP7	26.5975
	PD9	C10	UBP7	25.2629			SAP18	23.2262			SAP18	23.1426					C10	PD8	UBP7	26.4901			SAP18	23.3892				SAP18	25.523					C10	PD10	UBP7	24.4005			SAP18	24.1677				SAP18	22.8974
	PD9	C11	UBP7	25.2313				22.7311	22.9298			23.5309	23.3102				C11	PD8	UBP7	26.1975				23.9691	23.5852				25.0242	25.1258				C11	PD10	UBP7	24.2392				24.1719	24.1177				22.7531	22.8434
	PD9	C12	UBP7	25.0187				22.832				23.2569					C12	PD8	UBP7	26.4799				23.3972					24.8302					C12	PD10	UBP7	24.6807				24.0136					22.8797
	C5	D1	CCDC6	27.1482													D1	C4	CCDC6	26.9238														D1	C6	CCDC6	28.2204
	C5	D2	CCDC6	26.6889			JAGN1	25.9972			JAGN1	25.8052					D2	C4	CCDC6	26.7939			JAGN1	26.1227				JAGN1	26.8949					D2	C6	CCDC6	27.8593			JAGN1	26.9689				JAGN1	25.204
	C5	D3	CCDC6	26.6015				25.7686	25.9016			25.7398	25.8222				D3	C4	CCDC6	26.7132				25.9962	26.0305				26.9644	27.0252				D3	C6	CCDC6	27.8873				27.0455	27.1454				25.1952	25.2197
	PD9	D4	CCDC6	26.6544				25.9391				25.9215					D4	PD8	CCDC6	28.1642				25.9725					27.2164					D4	PD10	CCDC6	26.807				27.4218					25.2599
	PD9	D5	CCDC6	26.8089													D5	PD8	CCDC6	27.649														D5	PD10	CCDC6	26.6592
	PD9	D6	CCDC6	26.6209			YTHDF3	25.9632			YTHDF3	25.5134					D6	PD8	CCDC6	27.6413			YTHDF3	27.0018				YTHDF3	30.2825					D6	PD10	CCDC6	26.3118			YTHDF3	27.6676				YTHDF3	25.8347
	C5	D7	TMEM214	24.0593				25.5467	25.6631			25.4281	25.5536				D7	C4	TMEM214	23.9237				27.2457	27.7321				28.2873	28.6799				D7	C6	TMEM214	25.1518				27.2463	27.3443				25.408	25.9644
	C5	D8	TMEM214	24.1263				25.4792				25.7192					D8	C4	TMEM214	24.0578				28.9487					27.4698					D8	C6	TMEM214	25.5679				27.1191					26.6505
	C5	D9	TMEM214	23.8713													D9	C4	TMEM214	23.8478														D9	C6	TMEM214	25.1987
	PD9	D10	TMEM214	23.6585			ALDH1B1	26.897			ALDH1B1	26.3488					D10	PD8	TMEM214	24.7936			ALDH1B1	28.0672				ALDH1B1	28.5809					D10	PD10	TMEM214	23.4992			ALDH1B1	27.1437				ALDH1B1	27.242
	PD9	D11	TMEM214	23.6983				26.9979	26.9083			26.4165	26.3931				D11	PD8	TMEM214	24.6883				27.8413	27.9668				28.6877	28.6465				D11	PD10	TMEM214	23.0651				27.3489	27.2524				27.2165	27.269
	PD9	D12	TMEM214	23.6063				26.8299				26.4141					D12	PD8	TMEM214	24.7175				27.9917					28.6708					D12	PD10	TMEM214	23.1704				27.2647					27.3485
	C5	E1	SAP18	23.2262													E1	C4	SAP18	23.3892														E1	C6	SAP18	24.1677
	C5	E2	SAP18	22.7311			C1Orf174	26.1895			C1Orf174	26.2543					E2	C4	SAP18	23.9691			C1Orf174	26.2752				C1Orf174	28.2047					E2	C6	SAP18	24.1719			C1Orf174	27.9732				C1Orf174	25.8719
	C5	E3	SAP18	22.832				25.8024	26.0044			26.047	26.1506				E3	C4	SAP18	23.3972				27.2721	26.6842				27.9522	28.0425				E3	C6	SAP18	24.0136				27.4644	27.8066				25.7702	25.8375
	PD9	E4	SAP18	23.1426				26.0213				26.0918					E4	PD8	SAP18	25.523				26.5052					27.9707					E4	PD10	SAP18	22.8974				27.9821					25.8704
	PD9	E5	SAP18	23.5309													E5	PD8	SAP18	25.0242														E5	PD10	SAP18	22.7531
	PD9	E6	SAP18	23.2569													E6	PD8	SAP18	24.8302														E6	PD10	SAP18	22.8797
	C5	E7	JAGN1	25.9972													E7	C4	JAGN1	26.1227														E7	C6	JAGN1	26.9689
	C5	E8	JAGN1	25.7686													E8	C4	JAGN1	25.9962														E8	C6	JAGN1	27.0455
	C5	E9	JAGN1	25.9391													E9	C4	JAGN1	25.9725														E9	C6	JAGN1	27.4218
	PD9	E10	JAGN1	25.8052													E10	PD8	JAGN1	26.8949														E10	PD10	JAGN1	25.204
	PD9	E11	JAGN1	25.7398													E11	PD8	JAGN1	26.9644														E11	PD10	JAGN1	25.1952
	PD9	E12	JAGN1	25.9215													E12	PD8	JAGN1	27.2164														E12	PD10	JAGN1	25.2599
	C5	F1	YTHDF3	25.9632													F1	C4	YTHDF3	27.0018														F1	C6	YTHDF3	27.6676
	C5	F2	YTHDF3	25.5467													F2	C4	YTHDF3	27.2457														F2	C6	YTHDF3	27.2463
	C5	F3	YTHDF3	25.4792													F3	C4	YTHDF3	28.9487														F3	C6	YTHDF3	27.1191
	PD9	F4	YTHDF3	25.5134													F4	PD8	YTHDF3	30.2825														F4	PD10	YTHDF3	25.8347
	PD9	F5	YTHDF3	25.4281													F5	PD8	YTHDF3	28.2873														F5	PD10	YTHDF3	25.408
	PD9	F6	YTHDF3	25.7192													F6	PD8	YTHDF3	27.4698														F6	PD10	YTHDF3	26.6505
	C5	F7	ALDH1B1	26.897													F7	C4	ALDH1B1	28.0672														F7	C6	ALDH1B1	27.1437
	C5	F8	ALDH1B1	26.9979													F8	C4	ALDH1B1	27.8413														F8	C6	ALDH1B1	27.3489
	C5	F9	ALDH1B1	26.8299													F9	C4	ALDH1B1	27.9917														F9	C6	ALDH1B1	27.2647
	PD9	F10	ALDH1B1	26.3488													F10	PD8	ALDH1B1	28.5809														F10	PD10	ALDH1B1	27.242
	PD9	F11	ALDH1B1	26.4165													F11	PD8	ALDH1B1	28.6877														F11	PD10	ALDH1B1	27.2165
	PD9	F12	ALDH1B1	26.4141													F12	PD8	ALDH1B1	28.6708														F12	PD10	ALDH1B1	27.3485
	C5	G1	C1Orf174	26.1895													G1	C4	C1Orf174	26.2752														G1	C6	C1Orf174	27.9732
	C5	G2	C1Orf174	25.8024													G2	C4	C1Orf174	27.2721														G2	C6	C1Orf174	27.4644
	C5	G3	C1Orf174	26.0213													G3	C4	C1Orf174	26.5052														G3	C6	C1Orf174	27.9821
	PD9	G4	C1Orf174	26.2543													G4	PD8	C1Orf174	28.2047														G4	PD10	C1Orf174	25.8719
	PD9	G5	C1Orf174	26.047													G5	PD8	C1Orf174	27.9522														G5	PD10	C1Orf174	25.7702
	PD9	G6	C1Orf174	26.0918													G6	PD8	C1Orf174	27.9707														G6	PD10	C1Orf174	25.8704
		G7	No template	Undetermined													G7	C4	No template	Undetermined														G7		No template	Undetermined
		G8	No template	Undetermined													G8	C4	No template	Undetermined														G8		No template	Undetermined
		G9	No template	Undetermined													G9	C4	No template	Undetermined														G9		No template	Undetermined
		G10	No template	Undetermined													G10	PD1	No template	Undetermined														G10		No template	Undetermined
		G11	No template	Undetermined													G11	PD1	No template	Undetermined														G11		No template	Undetermined
		G12	No template	Undetermined													G12	PD1	No template	Undetermined														G12		No template	Undetermined

## Sheet: Batch 2
	Average Ct and Control Average
	Average Ct								Control average			Average Ct
	Gene	C1	C2	C3	C4	C5	C6	C7				Gene	PD1	PD2	PD3	PD4	PD5	PD6	PD7	PD8	PD9	PD10	PD11	PD12	PD13
	GAPDH	21.6296	24.093	23.7023	22.0896	21.9278	22.7999	23.0561	22.7569			GAPDH	21.5866	24.6817	21.1279	21.6388	20.5469	23.4415	21.8559	22.2663	22.8178	22.4152	22.543	20.9702	20.5729
	ACSL3	25.6894	27.8795	26.0465	25.5116	24.6332	26.9745	25.5698	26.0435			ACSL3	25.5537	28.2968	26.2578	26.7113	25.5329	24.9948	25.501	26.9508	25.2185	25.6664	25.9955	23.9433	23.8932
	ACSL4	25.8468	27.755	27.0374	26.6464	25.8387	26.6143	27.2032	26.706			ACSL4	25.7512	27.5828	26.3977	26.6167	25.4561	26.4963	25.5342	27.069	26.4118	26.5907	26.4285	24.3464	24.6002
	APOL2	25.5169	27.2898	25.9839	25.7318	24.9576	26.8553	25.1467	25.926			APOL2	25.9223	27.7787	26.6136	26.5297	25.9488	25.5593	26.2702	26.9873	25.8744	26.1536	25.8992	24.4445	24.3214
	CNOT7	25.7243	27.3259	27.1721	26.9845	26.3135	28.9682	27.5014	27.1414			CNOT7	26.0578	27.3864	27.5122	26.724	25.8445	27.6213	27.1707	28.4549	26.8036	27.2121	27.28	26.4418	25.8511
	EPN4	27.0011	28.8992	27.3246	26.9829	26.336	27.9288	26.67	27.3061			EPN4	26.9012	28.6985	27.5141	27.0977	27.0071	27.3283	27.5656	28.0871	26.9095	27.5515	27.6476	25.7545	26.2298
	G3BP2	25.9047	28.0736	27.5606	26.9974	26.5805	27.5059	26.7848	27.0582			G3BP2	25.9771	26.9862	26.695	27.061	25.8134	27.1066	27.0187	27.4713	26.5979	26.7502	26.6422	25.8953	25.3656
	KHDBS1	27.8835	30.5084	28.0093	27.8773	26.7729	28.4951	27.4451	28.1416			KHDBS1	27.6076	29.8742	26.5443	27.284	26.4878	27.9939	27.7819	28.8632	27.412	27.8818	28.0094	26.325	26.6471
	MGAT1	30.6266	34.4165	32.5126	31.4519	31.1205	32.3337	32.4322	32.1277			MGAT1	31.1549	31.7565	32.1911	32.5307	31.0448	31.4879	31.4141	33.1039	31.5199	31.1829	32.5607	30.7555	29.9948
	NDUFA9	26.0046	27.3323	26.3589	26.2266	25.2301	27.3307	25.7338	26.3167			NDUFA9	25.976	27.473	25.7208	26.1521	25.5135	26.001	26.0518	27.5572	26.0347	26.0464	26.553	24.8354	24.9178
	RPS5	22.3059	24.0194	23.2412	22.5159	21.8901	24.3265	22.36	22.9513			RPS5	21.8718	23.2254	22.1591	23.4147	22.0823	22.9321	22.6113	24.58	22.3852	22.9707	23.4091	22.0498	21.5348
	RPS15A	21.8126	23.0756	22.1079	21.708	20.9361	24.3931	21.3685	22.2003			RPS15A	22.2034	23.2849	22.307	22.6289	22.0529	21.9216	21.9639	24.3619	21.9183	22.3361	22.6607	21.2664	21.0097
	ΔCt = 'Control average' - 'Average Ct'
	∆Ct											∆Ct
	Gene	C1	C2	C3	C4	C5	C6	C7				Gene	PD1	PD2	PD3	PD4	PD5	PD6	PD7	PD8	PD9	PD10	PD11	PD12	PD13
	GAPDH	1.12732	-1.33609	-0.945397	0.667291	0.829128	-0.0430095	-0.299243				GAPDH	1.17033	-1.92483	1.62895	1.11808	2.20999	-0.684556	0.901	0.490636	-0.0609371	0.341739	0.213937	1.78668	2.18403
	ACSL3	0.354097	-1.83598	-0.00303988	0.531885	1.41031	-0.931007	0.473734				ACSL3	0.48979	-2.25329	-0.214311	-0.667832	0.510616	1.0487	0.542497	-0.907291	0.825	0.377118	0.0480458	2.10023	2.15032
	ACSL4	0.859194	-1.04906	-0.331481	0.0595791	0.86731	0.0916475	-0.49719				ACSL4	0.954739	-0.876793	0.308297	0.0892878	1.24982	0.209629	1.1718	-0.362996	0.294142	0.115273	0.277476	2.35956	2.10575
	APOL2	0.409141	-1.36382	-0.0579105	0.194222	0.968419	-0.929309	0.779262				APOL2	0.00373919	-1.85274	-0.687603	-0.603696	-0.0227588	0.366717	-0.344176	-1.06129	0.0516309	-0.227591	0.0267605	1.48146	1.60459
	CNOT7	1.41711	-0.184505	-0.0306969	0.156913	0.827905	-1.82677	-0.359956				CNOT7	1.0836	-0.244985	-0.370849	0.417357	1.2969	-0.479901	-0.0293459	-1.31352	0.337805	-0.0706529	-0.138563	0.699617	1.29026
	EPN4	0.305003	-1.59315	-0.0185533	0.323212	0.970071	-0.622717	0.636131				EPN4	0.404866	-1.39239	-0.208035	0.208335	0.299006	-0.0221793	-0.259533	-0.780994	0.396556	-0.245396	-0.34156	1.55161	1.07633
	G3BP2	1.15356	-1.01542	-0.502388	0.0608268	0.477733	-0.447715	0.273408				G3BP2	1.08115	0.0719815	0.363209	-0.002752	1.24478	-0.0483442	0.0395358	-0.413101	0.46032	0.308061	0.416052	1.16298	1.69262
	KHDBS1	0.258134	-2.36671	0.132315	0.264373	1.36877	-0.353447	0.696572				KHDBS1	0.534046	-1.73251	1.59739	0.857598	1.65381	0.147713	0.359725	-0.721538	0.729649	0.259882	0.132278	1.81663	1.49454
	MGAT1	1.50115	-2.28878	-0.384903	0.675827	1.00716	-0.205972	-0.304485				MGAT1	0.972842	0.371226	-0.0633444	-0.402948	1.08288	0.639796	0.713566	-0.976202	0.607826	0.944844	-0.432997	1.37223	2.13287
	NDUFA9	0.312075	-1.01561	-0.0422203	0.0901497	1.08665	-1.01394	0.582893				NDUFA9	0.340676	-1.15626	0.595891	0.164609	0.803248	0.315701	0.264956	-1.24046	0.28198	0.270296	-0.236317	1.48132	1.3989
	RPS5	0.645379	-1.06813	-0.289908	0.435405	1.06117	-1.37522	0.591296				RPS5	1.07952	-0.274044	0.792215	-0.463345	0.869013	0.0191808	0.340053	-1.62867	0.566111	-0.0194212	-0.457835	0.901472	1.41655
	RPS15A	0.387655	-0.875308	0.0923504	0.492289	1.26414	-2.19286	0.831732				RPS15A	-0.0031506	-1.08459	-0.106773	-0.428639	0.14732	0.278704	0.236371	-2.16164	0.281968	-0.135854	-0.460442	0.933893	1.19059
	Converted primer efficiency
	Primer efficiency
	Gene	%	Converted
	GAPDH	84.8232	1.84823				HKG - house keeping gene
	ACSL3	77.3362	1.77336				GOI - gene of interest
	ACSL4	82.9379	1.82938
	APOL2	79.1712	1.79171
	CNOT7	88.243	1.88243
	EPN4	89.3602	1.8936
	G3BP2	92.2466	1.92247
	KHDBS1	99.4669	1.99467
	MGAT1	84.4399	1.8444
	NDUFA9	88.678	1.88678
	RPS5	90.0665	1.90067
	RPS15A	93.6658	1.93666
	Gene expression ratio
	Gene expression ratio											Gene expression ratio
	Gene	C1	C2	C3	C4	C5	C6	C7	Average			Gene	PD1	PD2	PD3	PD4	PD5	PD6	PD7	PD8	PD9	PD10	PD11	PD12	PD13
	ACSL3	0.612885	0.793637	1.78416	0.900176	1.34805	0.602339	1.57648	1.08825			ACSL3	0.645157	0.897112	0.325198	0.343234	0.344755	2.77666	0.784556	0.439935	1.66538	1.00616	0.901332	1.11153	0.896172
	ACSL4	0.840718	1.2057	1.46299	0.688056	1.01467	1.08521	0.890042	1.02677			ACSL4	0.867439	1.92076	0.44293	0.531086	0.547397	1.72821	1.16687	0.594162	1.23997	0.869112	1.03685	1.38775	0.932703
	APOL2	0.63519	1.02564	1.72792	0.743338	1.05705	0.597185	1.89316	1.09707			APOL2	0.488376	1.10718	0.246218	0.353873	0.253926	1.88576	0.470418	0.398408	1.06987	0.7099	0.890653	0.791767	0.666481
	CNOT7	1.22627	2.02173	1.7529	0.732998	1.01453	0.323315	0.957058	1.14697			CNOT7	0.967147	2.79356	0.290796	0.65524	0.584458	1.12401	0.564405	0.322308	1.28545	0.775228	0.803277	0.519504	0.591363
	EPN4	0.607932	0.821577	1.76623	0.815866	1.11639	0.689923	1.80392	1.08883			EPN4	0.631062	1.3408	0.321945	0.574796	0.311445	1.50127	0.487177	0.449323	1.33726	0.693096	0.70505	0.898739	0.519816
	G3BP2	1.06348	1.16996	1.28702	0.690656	0.82117	0.766276	1.43693	1.03364			G3BP2	0.987872	3.41895	0.466195	0.5023	0.580512	1.47532	0.590031	0.564751	1.40256	0.991482	1.15088	0.713693	0.790428
	KHDBS1	0.597982	0.443303	1.95825	0.796661	1.54624	0.804423	1.94405	1.15584			KHDBS1	0.704615	0.98612	1.10784	0.909732	0.806122	1.68618	0.737095	0.449523	1.71813	0.969996	0.960721	1.16989	0.733778
	MGAT1	1.25421	0.559663	1.41209	1.00385	1.11322	0.905137	0.997416	1.03508			MGAT1	0.883979	4.09404	0.353693	0.393205	0.499297	2.2527	0.889933	0.406997	1.50608	1.44554	0.672692	0.773045	0.964784
	NDUFA9	0.609996	1.1923	1.74	0.702833	1.19795	0.539396	1.73997	1.10321			NDUFA9	0.604977	1.5655	0.536744	0.558639	0.428492	1.86061	0.680309	0.336588	1.24166	0.962421	0.754698	0.854714	0.635483
	RPS5	0.757322	1.1442	1.48366	0.877875	1.18793	0.424539	1.75688	1.09034			RPS5	0.974748	2.73544	0.611534	0.373693	0.449617	1.54156	0.715312	0.259941	1.4933	0.800612	0.653489	0.59541	0.649354
	RPS15A	0.646485	1.27394	1.89977	0.918986	1.3858	0.240994	2.08246	1.20692			RPS15A	0.486298	1.59266	0.342624	0.379055	0.283635	1.83068	0.672208	0.177262	1.25082	0.74104	0.646785	0.618682	0.574327
	Parkinson's fold change compared to healthy average gene expression ratio
	Fold change compared to healthy											Fold change compared to healthy
	Gene	C1	C2	C3	C4	C5	C6	C7				Gene	PD1	PD2	PD3	PD4	PD5	PD6	PD7	PD8	PD9	PD10	PD11	PD12	PD13
	ACSL3	0.563185	0.72928	1.63948	0.827179	1.23874	0.553494	1.44864				ACSL3	0.59284	0.824364	0.298827	0.3154	0.316798	2.5515	0.720935	0.40426	1.53033	0.924564	0.828241	1.0214	0.8235
	ACSL4	0.818801	1.17426	1.42485	0.670118	0.988214	1.05692	0.866838				ACSL4	0.844824	1.87069	0.431382	0.517241	0.533127	1.68315	1.13645	0.578672	1.20764	0.846454	1.00981	1.35157	0.908388
	APOL2	0.578988	0.934894	1.57503	0.677567	0.963519	0.544345	1.72565				APOL2	0.445164	1.00922	0.224432	0.322562	0.231458	1.71891	0.428795	0.363156	0.975209	0.647088	0.811848	0.721711	0.607511
	CNOT7	1.06914	1.76266	1.52829	0.639072	0.884531	0.281886	0.834421				CNOT7	0.843218	2.43559	0.253533	0.571278	0.509566	0.979984	0.492082	0.281008	1.12074	0.675891	0.700345	0.452935	0.515586
	EPN4	0.558333	0.754549	1.62213	0.749304	1.02531	0.633636	1.65675				EPN4	0.579577	1.23141	0.295679	0.527901	0.286036	1.37879	0.447431	0.412665	1.22816	0.63655	0.647529	0.825415	0.477407
	G3BP2	1.02887	1.13189	1.24513	0.668178	0.794444	0.741337	1.39016				G3BP2	0.955721	3.30767	0.451022	0.485952	0.561618	1.42731	0.570828	0.546371	1.35691	0.959213	1.11343	0.690465	0.764703
	KHDBS1	0.517355	0.383532	1.69422	0.689246	1.33776	0.695962	1.68193				KHDBS1	0.609611	0.85316	0.95847	0.787071	0.697431	1.45883	0.637712	0.388913	1.48647	0.83921	0.831185	1.01215	0.634842
	MGAT1	1.2117	0.540693	1.36423	0.969823	1.07549	0.874458	0.963609				MGAT1	0.854017	3.95527	0.341705	0.379877	0.482373	2.17634	0.859769	0.393202	1.45503	1.39655	0.649892	0.746843	0.932083
	NDUFA9	0.55293	1.08076	1.57722	0.637082	1.08588	0.488935	1.57719				NDUFA9	0.548381	1.41905	0.486531	0.506378	0.388407	1.68655	0.616666	0.3051	1.1255	0.872386	0.684096	0.774755	0.576033
	RPS5	0.694572	1.0494	1.36073	0.805137	1.0895	0.389363	1.6113				RPS5	0.893982	2.50879	0.560864	0.34273	0.412363	1.41383	0.656043	0.238403	1.36957	0.734276	0.599342	0.546076	0.59555
	RPS15A	0.535649	1.05553	1.57406	0.761432	1.14821	0.199677	1.72543				RPS15A	0.402926	1.31961	0.283883	0.314069	0.235007	1.51682	0.556962	0.146871	1.03638	0.613993	0.535897	0.512613	0.475862
	Two-tailed T-test p value C vs PD
	Gene	P value
	ACSL3	0.597097
	ACSL4	0.973578
	APOL2	0.106997
	CNOT7	0.35364
	EPN4	0.116593
	G3BP2	0.961507
	KHDBS1	0.48213
	MGAT1	0.751806
	NDUFA9	0.263805
	RPS5	0.53678
	RPS15A	0.0931166
	Gene expression ratio C vs PD average with SEM (for plotting)
	Gene	Control average	SEM		Gene	PD average	SEM
	ACSL3	1	0.166229		ACSL3	0.85792	0.170769
	ACSL4	1	0.0943187		ACSL4	0.9938	0.12449
	APOL2	1	0.179393		APOL2	0.65439	0.114549
	CNOT7	1	0.192244		CNOT7	0.756289	0.156353
	EPN4	1	0.173986		EPN4	0.69035	0.101851
	G3BP2	1	0.103487		G3BP2	1.01471	0.211041
	KHDBS1	1	0.210613		KHDBS1	0.861158	0.0877671
	MGAT1	1	0.0990593		MGAT1	1.12484	0.27695
	NDUFA9	1	0.174097		NDUFA9	0.768449	0.114001
	RPS5	1	0.155717		RPS5	0.836293	0.17015
	RPS15A	1	0.206669		RPS15A	0.611607	0.116996

## Sheet: Ct values 2
							C1					PD1												C2					PD2												PD4					PD5
	Well Position	Sample Name	Target Name	CT				Ct	Average				Ct	Average				Well Position	Sample Name	Target Name	CT				Ct	Average				Ct	Average				Well Position	Target Name	Sample Name	CT				Ct	Average				Ct	Average
	A1	C1	GAPDH	23.5961														A1	C2	GAPDH	24.0092														A1	PD4	GAPDH	21.6388
	A2	C1	GAPDH	21.5444			GAPDH	23.5961				GAPDH	20.5002					A2	C2	GAPDH	24.2285			GAPDH	24.0092				GAPDH	22.7141					A2	PD4	GAPDH	Undetermined			GAPDH	21.6388				GAPDH	20.6281
	A3	C1	GAPDH	21.7147				21.5444	21.6296				21.607	21.5866				A3	C2	GAPDH	24.0412				24.2285	24.093				24.8729	24.6817				A3	PD4	GAPDH	Undetermined				Undetermined	21.6388				Undetermined	20.5469
	A4	PD1	GAPDH	20.5002				21.7147					21.5661					A4	PD2	GAPDH	22.7141				24.0412					24.4905					A4	PD5	GAPDH	20.6281				Undetermined					20.4657
	A5	PD1	GAPDH	21.607														A5	PD2	GAPDH	24.8729														A5	PD5	GAPDH	Undetermined
	A6	PD1	GAPDH	21.5661			ACSL3	25.7503				ACSL3	25.6457					A6	PD2	GAPDH	24.4905			ACSL3	Undetermined				ACSL3	27.4294					A6	PD5	GAPDH	20.4657			ACSL3	27.1558				ACSL3	25.5616
	A7	C1	ACSL3	25.7503				25.7459	25.6894				25.4617	25.5537				A7	C2	ACSL3	Undetermined				28.3579	27.8795				28.1112	28.2968				A7	PD4	ACSL3	27.1558				36.5387	26.7113				25.5255	25.5329
	A8	C1	ACSL3	25.7459				25.5721					Undetermined					A8	C2	ACSL3	28.3579				27.4011					29.3498					A8	PD4	ACSL3	36.5387				26.2669					25.5116
	A9	C1	ACSL3	25.5721														A9	C2	ACSL3	27.4011														A9	PD4	ACSL3	26.2669
	A10	PD1	ACSL3	25.6457			ACSL4	25.6051				ACSL4	27.8731					A10	PD2	ACSL3	27.4294			ACSL4	27.6426				ACSL4	27.6097					A10	PD5	ACSL3	25.5616			ACSL4	26.6879				ACSL4	28.3953
	A11	PD1	ACSL3	25.4617				25.9748	25.8468				25.8555	25.7512				A11	PD2	ACSL3	28.1112				27.9656	27.755				28.0666	27.5828				A11	PD5	ACSL3	25.5255				26.2505	26.6167				25.3829	25.4561
	A12	PD1	ACSL3	Undetermined				25.9604					25.647					A12	PD2	ACSL3	29.3498				27.6568					27.0719					A12	PD5	ACSL3	25.5116				26.9116					25.5294
	B1	C1	ACSL4	25.6051														B1	C2	ACSL4	27.6426														B1	PD4	ACSL4	26.6879
	B2	C1	ACSL4	25.9748			APOL2	25.3758				APOL2	25.8441					B2	C2	ACSL4	27.9656			APOL2	27.2895				APOL2	27.6622					B2	PD4	ACSL4	26.2505			APOL2	26.6051				APOL2	25.8651
	B3	C1	ACSL4	25.9604				25.5888	25.5169				26.0004	25.9223				B3	C2	ACSL4	27.6568				27.0495	27.2898				27.8953	27.7787				B3	PD4	ACSL4	26.9116				26.5129	26.5297				25.9883	25.9488
	B4	PD1	ACSL4	27.8731				25.5861					25.261					B4	PD2	ACSL4	27.6097				27.5305					29.3571					B4	PD5	ACSL4	28.3953				26.471					25.9929
	B5	PD1	ACSL4	25.8555														B5	PD2	ACSL4	28.0666														B5	PD5	ACSL4	25.3829
	B6	PD1	ACSL4	25.647			CNOT7	26.0465				CNOT7	25.543					B6	PD2	ACSL4	27.0719			CNOT7	33.4701				CNOT7	27.5416					B6	PD5	ACSL4	25.5294			CNOT7	27.684				CNOT7	Undetermined
	B7	C1	APOL2	25.3758				25.5198	25.7243				25.9914	26.0578				B7	C2	APOL2	27.2895				27.4514	27.3259				27.2312	27.3864				B7	PD4	APOL2	26.6051				26.5602	26.724				25.775	25.8445
	B8	C1	APOL2	25.5888				25.6066					26.1242					B8	C2	APOL2	27.0495				27.2004					29.9567					B8	PD4	APOL2	26.5129				26.8879					25.914
	B9	C1	APOL2	25.5861														B9	C2	APOL2	27.5305														B9	PD4	APOL2	26.471
	B10	PD1	APOL2	25.8441			EPN4	27.0711				EPN4	26.9764					B10	PD2	APOL2	27.6622			EPN4	28.8391				EPN4	28.7181					B10	PD5	APOL2	25.8651			EPN4	26.9752				EPN4	27.0892
	B11	PD1	APOL2	26.0004				26.9285	27.0011				26.6825	26.9012				B11	PD2	APOL2	27.8953				28.9594	28.8992				28.6789	28.6985				B11	PD5	APOL2	25.9883				26.9848	27.0977				26.957	27.0071
	B12	PD1	APOL2	25.261				27.0036					27.0447					B12	PD2	APOL2	29.3571				29.8061					27.9819					B12	PD5	APOL2	25.9929				27.3332					26.9751
	C1	C1	CNOT7	26.0465														C1	C2	CNOT7	33.4701														C1	PD4	CNOT7	27.684
	C2	C1	CNOT7	25.5198			G3BP2	26.0093				G3BP2	25.937					C2	C2	CNOT7	27.4514			G3BP2	28.526				G3BP2	27.0181					C2	PD4	CNOT7	26.5602			G3BP2	27.187				G3BP2	Undetermined
	C3	C1	CNOT7	25.6066				25.9355	25.9047				26.0171	25.9771				C3	C2	CNOT7	27.2004				27.5556	28.0736				26.9544	26.9862				C3	PD4	CNOT7	26.8879				30.2431	27.061				25.793	25.8134
	C4	PD1	CNOT7	25.543				25.7692					25.6662					C4	PD2	CNOT7	27.5416				28.1394					Undetermined					C4	PD5	CNOT7	Undetermined				26.935					25.8339
	C5	PD1	CNOT7	25.9914														C5	PD2	CNOT7	27.2312														C5	PD5	CNOT7	25.775
	C6	PD1	CNOT7	26.1242			KHDRBS1	27.87				KHDRBS1	27.6402					C6	PD2	CNOT7	29.9567			KHDRBS1	29.5087				KHDRBS1	30.0002					C6	PD5	CNOT7	25.914			KHDRBS1	27.2239				KHDRBS1	26.7543
	C7	C1	EPN4	27.0711				27.6998	27.8835				27.6974	27.6076				C7	C2	EPN4	28.8391				30.1914	30.5084				30.0344	29.8742				C7	PD4	EPN4	26.9752				27.3814	27.284				26.3655	26.4878
	C8	C1	EPN4	26.9285				28.0807					27.4852					C8	C2	EPN4	28.9594				31.825					29.5879					C8	PD4	EPN4	26.9848				27.2468					26.3436
	C9	C1	EPN4	27.0036														C9	C2	EPN4	29.8061														C9	PD4	EPN4	27.3332
	C10	PD1	EPN4	26.9764			MGAT1	31.7151				MGAT1	31.0436					C10	PD2	EPN4	28.7181			MGAT1	35.369				MGAT1	31.9626					C10	PD5	EPN4	27.0892			MGAT1	32.5307				MGAT1	Undetermined
	C11	PD1	EPN4	26.6825				30.8783	30.6266				31.3278	31.1549				C11	PD2	EPN4	28.6789				32.5832	34.4165				31.5404	31.7565				C11	PD5	EPN4	26.957				Undetermined	32.5307				31.2968	31.0448
	C12	PD1	EPN4	27.0447				30.3748					31.0931					C12	PD2	EPN4	27.9819				33.4639					31.7665					C12	PD5	EPN4	26.9751				Undetermined					30.7929
	D1	C1	G3BP2	26.0093														D1	C2	G3BP2	28.526														D1	PD4	G3BP2	27.187
	D2	C1	G3BP2	25.9355			NDUFA9	25.7386				NDUFA9	26.1305					D2	C2	G3BP2	27.5556			NDUFA9	27.8997				NDUFA9	27.3047					D2	PD4	G3BP2	30.2431			NDUFA9	33.251				NDUFA9	25.4863
	D3	C1	G3BP2	25.7692				26.0691	26.0046				26.0093	25.976				D3	C2	G3BP2	28.1394				27.357	27.3323				28.1736	27.473				D3	PD4	G3BP2	26.935				26.1087	26.1521				25.502	25.5135
	D4	PD1	G3BP2	25.937				26.2062					25.7884					D4	PD2	G3BP2	27.0181				27.3077					26.9406					D4	PD5	G3BP2	Undetermined				26.1955					25.5521
	D5	PD1	G3BP2	26.0171														D5	PD2	G3BP2	26.9544														D5	PD5	G3BP2	25.793
	D6	PD1	G3BP2	25.6662			RPS5	22.776				RPS5	21.8664					D6	PD2	G3BP2	Undetermined			RPS5	24.6236				RPS5	23.3452					D6	PD5	G3BP2	25.8339			RPS5	Undetermined				RPS5	21.7438
	D7	C1	KHDRBS1	27.87				22.2722	22.3059				22.0105	21.8718				D7	C2	KHDRBS1	29.5087				24.1108	24.0194				23.1651	23.2254				D7	PD4	KHDRBS1	27.2239				23.4147	23.4147				21.9685	22.0823
	D8	C1	KHDRBS1	27.6998				21.8696					21.7385					D8	C2	KHDRBS1	30.1914				23.9281					23.1658					D8	PD4	KHDRBS1	27.3814				Undetermined					22.5347
	D9	C1	KHDRBS1	28.0807														D9	C2	KHDRBS1	31.825														D9	PD4	KHDRBS1	27.2468
	D10	PD1	KHDRBS1	27.6402			RPS15A	21.6487				RPS15A	22.1383					D10	PD2	KHDRBS1	30.0002			RPS15A	22.8166				RPS15A	23.3442					D10	PD5	KHDRBS1	26.7543			RPS15A	Undetermined				RPS15A	21.9687
	D11	PD1	KHDRBS1	27.6974				21.9096	21.8126				22.0768	22.2034				D11	PD2	KHDRBS1	30.0344				23.0458	23.0756				22.8261	23.2849				D11	PD5	KHDRBS1	26.3655				22.2613	22.6289				22.1372	22.0529
	D12	PD1	KHDRBS1	27.4852				21.8796					22.3951					D12	PD2	KHDRBS1	29.5879				23.1053					23.6843					D12	PD5	KHDRBS1	26.3436				22.9965					Undetermined
	E1	C1	MGAT1	31.7151														E1	C2	MGAT1	35.369														E1	PD4	MGAT1	32.5307
	E2	C1	MGAT1	30.8783														E2	C2	MGAT1	32.5832														E2	PD4	MGAT1	Undetermined
	E3	C1	MGAT1	30.3748														E3	C2	MGAT1	33.4639														E3	PD4	MGAT1	Undetermined
	E4	PD1	MGAT1	31.0436														E4	PD2	MGAT1	31.9626														E4	PD5	MGAT1	Undetermined
	E5	PD1	MGAT1	31.3278														E5	PD2	MGAT1	31.5404														E5	PD5	MGAT1	31.2968
	E6	PD1	MGAT1	31.0931														E6	PD2	MGAT1	31.7665														E6	PD5	MGAT1	30.7929
	E7	C1	NDUFA9	25.7386														E7	C2	NDUFA9	27.8997														E7	PD4	NDUFA9	33.251
	E8	C1	NDUFA9	26.0691														E8	C2	NDUFA9	27.357														E8	PD4	NDUFA9	26.1087
	E9	C1	NDUFA9	26.2062														E9	C2	NDUFA9	27.3077														E9	PD4	NDUFA9	26.1955
	E10	PD1	NDUFA9	26.1305														E10	PD2	NDUFA9	27.3047														E10	PD5	NDUFA9	25.4863
	E11	PD1	NDUFA9	26.0093														E11	PD2	NDUFA9	28.1736														E11	PD5	NDUFA9	25.502
	E12	PD1	NDUFA9	25.7884														E12	PD2	NDUFA9	26.9406														E12	PD5	NDUFA9	25.5521
	F1	C1	RPS5	22.776														F1	C2	RPS5	24.6236														F1	PD4	RPS5	Undetermined
	F2	C1	RPS5	22.2722														F2	C2	RPS5	24.1108														F2	PD4	RPS5	23.4147
	F3	C1	RPS5	21.8696														F3	C2	RPS5	23.9281														F3	PD4	RPS5	Undetermined
	F4	PD1	RPS5	21.8664														F4	PD2	RPS5	23.3452														F4	PD5	RPS5	21.7438
	F5	PD1	RPS5	22.0105														F5	PD2	RPS5	23.1651														F5	PD5	RPS5	21.9685
	F6	PD1	RPS5	21.7385														F6	PD2	RPS5	23.1658														F6	PD5	RPS5	22.5347
	F7	C1	RPS15	21.6487														F7	C2	RPS15	22.8166														F7	PD4	RPS15	Undetermined
	F8	C1	RPS15	21.9096														F8	C2	RPS15	23.0458														F8	PD4	RPS15	22.2613
	F9	C1	RPS15	21.8796														F9	C2	RPS15	23.1053														F9	PD4	RPS15	22.9965
	F10	PD1	RPS15	22.1383														F10	PD2	RPS15	23.3442														F10	PD5	RPS15	21.9687
	F11	PD1	RPS15	22.0768														F11	PD2	RPS15	22.8261														F11	PD5	RPS15	22.1372
	F12	PD1	RPS15	22.3951														F12	PD2	RPS15	23.6843														F12	PD5	RPS15	Undetermined
							C5					PD9												C4					PD8												C6					PD10
	Well Position	Sample Name	Target Name	CT				Ct	Average				Ct	Average				Well Position	Sample Name	Target Name	CT				Ct	Average				Ct	Average				Well Position	Sample Name	Target Name	CT				Ct	Average				Ct	Average
	A1	C5	GAPDH	21.8959														A1	C4	GAPDH	22.658														A1	C6	GAPDH	23.0223
	A2	C5	GAPDH	21.9596			GAPDH	21.8959				GAPDH	21.9978					A2	C4	GAPDH	22.0754			GAPDH	22.658				GAPDH	22.357					A2	C6	GAPDH	23.1284			GAPDH	23.0223				GAPDH	22.3224
	A3	C5	GAPDH	20.8021				21.9596	21.9278				23.6378	22.8178				A3	C4	GAPDH	22.1038				22.0754	22.0896				22.1755	22.2663				A3	C6	GAPDH	22.2489				23.1284	22.7999				22.4843	22.4152
	A4	PD9	GAPDH	21.9978				20.8021					Undetermined					A4	PD8	GAPDH	22.357				22.1038					23.5348					A4	PD10	GAPDH	22.3224				22.2489					22.4388
	A5	PD9	GAPDH	23.6378														A5	PD8	GAPDH	22.1755														A5	PD10	GAPDH	22.4843
	A6	PD9	GAPDH	Undetermined			ACSL3	26.3284				ACSL3	24.8367					A6	PD8	GAPDH	23.5348			ACSL3	Undetermined				ACSL3	26.9522					A6	PD10	GAPDH	22.4388			ACSL3	Undetermined				ACSL3	25.6408
	A7	C5	ACSL3	26.3284				24.6148	24.6332				25.2188	25.2185				A7	C4	ACSL3	Undetermined				25.7337	25.5116				26.8052	26.9508				A7	C6	ACSL3	Undetermined				27.3707	26.9745				25.6948	25.6664
	A8	C5	ACSL3	24.6148				24.6516					25.2182					A8	C4	ACSL3	25.7337				25.2896					27.095					A8	C6	ACSL3	27.3707				26.5783					25.6636
	A9	C5	ACSL3	24.6516														A9	C4	ACSL3	25.2896														A9	C6	ACSL3	26.5783
	A10	PD9	ACSL3	24.8367			ACSL4	26.4872				ACSL4	26.3232					A10	PD8	ACSL3	26.9522			ACSL4	26.5986				ACSL4	27.1593					A10	PD10	ACSL3	25.6408			ACSL4	27.048				ACSL4	26.5947
	A11	PD9	ACSL3	25.2188				25.2661	25.8387				26.8238	26.4118				A11	PD8	ACSL3	26.8052				26.695	26.6464				27.0686	27.069				A11	PD10	ACSL3	25.6948				26.4003	26.6143				26.7625	26.5907
	A12	PD9	ACSL3	25.2182				25.7627					26.0885					A12	PD8	ACSL3	27.095				26.6456					26.979					A12	PD10	ACSL3	25.6636				26.3947					26.4149
	B1	C5	ACSL4	26.4872														B1	C4	ACSL4	26.5986														B1	C6	ACSL4	27.048
	B2	C5	ACSL4	25.2661			APOL2	25.0551				APOL2	25.8731					B2	C4	ACSL4	26.695			APOL2	25.7383				APOL2	26.9977					B2	C6	ACSL4	26.4003			APOL2	26.9066				APOL2	26.1392
	B3	C5	ACSL4	25.7627				25.0029	24.9576				25.7319	25.8744				B3	C4	ACSL4	26.6456				25.7549	25.7318				26.9769	26.9873				B3	C6	ACSL4	26.3947				26.9041	26.8553				26.0208	26.1536
	B4	PD9	ACSL4	26.3232				24.8148					26.0181					B4	PD8	ACSL4	27.1593				25.7021					27.3858					B4	PD10	ACSL4	26.5947				26.7552					26.3009
	B5	PD9	ACSL4	26.8238														B5	PD8	ACSL4	27.0686														B5	PD10	ACSL4	26.7625
	B6	PD9	ACSL4	26.0885			CNOT7	26.732				CNOT7	27.7087					B6	PD8	ACSL4	26.979			CNOT7	28.3722				CNOT7	28.6945					B6	PD10	ACSL4	26.4149			CNOT7	29.0437				CNOT7	27.2564
	B7	C5	APOL2	25.0551				25.9662	26.3135				26.7735	26.8036				B7	C4	APOL2	25.7383				26.8468	26.9845				28.3265	28.4549				B7	C6	APOL2	26.9066				27.7611	28.9682				27.5263	27.2121
	B8	C5	APOL2	25.0029				26.2423					26.8337					B8	C4	APOL2	25.7549				27.1222					28.3437					B8	C6	APOL2	26.9041				28.8926					26.8534
	B9	C5	APOL2	24.8148														B9	C4	APOL2	25.7021														B9	C6	APOL2	26.7552
	B10	PD9	APOL2	25.8731			EPN4	26.2281				EPN4	26.8758					B10	PD8	APOL2	26.9977			EPN4	27.1702				EPN4	28.1588					B10	PD10	APOL2	26.1392			EPN4	27.9933				EPN4	27.4105
	B11	PD9	APOL2	25.7319				26.566	26.336				26.8699	26.9095				B11	PD8	APOL2	26.9769				26.8282	26.9829				28.0819	28.0871				B11	PD10	APOL2	26.0208				27.8643	27.9288				27.5366	27.5515
	B12	PD9	APOL2	26.0181				26.214					26.9829					B12	PD8	APOL2	27.3858				26.9503					28.0205					B12	PD10	APOL2	26.3009				28.2284					27.7074
	C1	C5	CNOT7	26.732														C1	C4	CNOT7	28.3722														C1	C6	CNOT7	29.0437
	C2	C5	CNOT7	25.9662			G3BP2	26.4046				G3BP2	26.8032					C2	C4	CNOT7	26.8468			G3BP2	27.3274				G3BP2	27.5663					C2	C6	CNOT7	27.7611			G3BP2	28.0864				G3BP2	26.9039
	C3	C5	CNOT7	26.2423				26.7564	26.5805				26.518	26.5979				C3	C4	CNOT7	27.1222				26.9705	26.9974				27.3764	27.4713				C3	C6	CNOT7	28.8926				27.456	27.5059				26.7918	26.7502
	C4	PD9	CNOT7	27.7087				25.8646					26.4725					C4	PD8	CNOT7	28.6945				26.6943					27.0359					C4	PD10	CNOT7	27.2564				27.5559					26.5548
	C5	PD9	CNOT7	26.7735														C5	PD8	CNOT7	28.3265														C5	PD10	CNOT7	27.5263
	C6	PD9	CNOT7	26.8337			KHDRBS1	26.684				KHDRBS1	27.64					C6	PD8	CNOT7	28.3437			KHDRBS1	27.8036				KHDRBS1	28.9431					C6	PD10	CNOT7	26.8534			KHDRBS1	28.4636				KHDRBS1	27.8252
	C7	C5	EPN4	26.2281				27.0172	26.7729				27.2206	27.412				C7	C4	EPN4	27.1702				28.0156	27.8773				28.7832	28.8632				C7	C6	EPN4	27.9933				28.8605	28.4951				27.9609	27.8818
	C8	C5	EPN4	26.566				26.6175					27.3754					C8	C4	EPN4	26.8282				27.8126					29.9089					C8	C6	EPN4	27.8643				28.1612					27.8592
	C9	C5	EPN4	26.214														C9	C4	EPN4	26.9503														C9	C6	EPN4	28.2284
	C10	PD9	EPN4	26.8758			MGAT1	31.1101				MGAT1	31.4592					C10	PD8	EPN4	28.1588			MGAT1	32.4191				MGAT1	33.0782					C10	PD10	EPN4	27.4105			MGAT1	32.3744				MGAT1	31.3391
	C11	PD9	EPN4	26.8699				31.3566	31.1205				31.6757	31.5199				C11	PD8	EPN4	28.0819				31.4108	31.4519				33.1297	33.1039				C11	PD10	EPN4	27.5366				32.6028	32.3337				31.1761	31.1829
	C12	PD9	EPN4	26.9829				30.895					31.4248					C12	PD8	EPN4	28.0205				31.493					31.9427					C12	PD10	EPN4	27.7074				32.0239					31.0334
	D1	C5	G3BP2	26.4046														D1	C4	G3BP2	27.3274														D1	C6	G3BP2	28.0864
	D2	C5	G3BP2	26.7564			NDUFA9	25.3319				NDUFA9	26.1115					D2	C4	G3BP2	26.9705			NDUFA9	26.4602				NDUFA9	28.2586					D2	C6	G3BP2	27.456			NDUFA9	27.6197				NDUFA9	26.0815
	D3	C5	G3BP2	25.8646				25.1982	25.2301				26.0159	26.0347				D3	C4	G3BP2	26.6943				26.2219	26.2266				27.4543	27.5572				D3	C6	G3BP2	27.5559				26.9796	27.3307				25.9855	26.0464
	D4	PD9	G3BP2	26.8032				25.1602					25.9768					D4	PD8	G3BP2	27.5663				25.9977					27.66					D4	PD10	G3BP2	26.9039				27.3927					26.0724
	D5	PD9	G3BP2	26.518														D5	PD8	G3BP2	27.3764														D5	PD10	G3BP2	26.7918
	D6	PD9	G3BP2	26.4725			RPS5	21.9746				RPS5	22.4349					D6	PD8	G3BP2	27.0359			RPS5	22.8037				RPS5	24.6422					D6	PD10	G3BP2	26.5548			RPS5	24.3148				RPS5	23.0049
	D7	C5	KHDRBS1	26.684				21.7919	21.8901				22.3355	22.3852				D7	C4	KHDRBS1	27.8036				22.4783	22.5159				24.62	24.58				D7	C6	KHDRBS1	28.4636				24.3383	24.3265				22.8114	22.9707
	D8	C5	KHDRBS1	27.0172				21.9039					26.653					D8	C4	KHDRBS1	28.0156				22.2657					24.4778					D8	C6	KHDRBS1	28.8605				24.6607					23.0959
	D9	C5	KHDRBS1	26.6175														D9	C4	KHDRBS1	27.8126														D9	C6	KHDRBS1	28.1612
	D10	PD9	KHDRBS1	27.64			RPS15A	27.9351				RPS15A	22.0822					D10	PD8	KHDRBS1	28.9431			RPS15A	21.5844				RPS15A	24.594					D10	PD10	KHDRBS1	27.8252			RPS15A	24.3815				RPS15A	22.4261
	D11	PD9	KHDRBS1	27.2206				21.0183	20.9361				21.7521	21.9183				D11	PD8	KHDRBS1	28.7832				21.7625	21.708				24.103	24.3619				D11	PD10	KHDRBS1	27.9609				23.9896	24.3931				22.209	22.3361
	D12	PD9	KHDRBS1	27.3754				20.8539					21.9206					D12	PD8	KHDRBS1	29.9089				21.777					24.3887					D12	PD10	KHDRBS1	27.8592				24.8083					22.3732
	E1	C5	MGAT1	31.1101														E1	C4	MGAT1	32.4191														E1	C6	MGAT1	32.3744
	E2	C5	MGAT1	31.3566														E2	C4	MGAT1	31.4108														E2	C6	MGAT1	32.6028
	E3	C5	MGAT1	30.895														E3	C4	MGAT1	31.493														E3	C6	MGAT1	32.0239
	E4	PD9	MGAT1	31.4592														E4	PD8	MGAT1	33.0782														E4	PD10	MGAT1	31.3391
	E5	PD9	MGAT1	31.6757														E5	PD8	MGAT1	33.1297														E5	PD10	MGAT1	31.1761
	E6	PD9	MGAT1	31.4248														E6	PD8	MGAT1	31.9427														E6	PD10	MGAT1	31.0334
	E7	C5	NDUFA9	25.3319														E7	C4	NDUFA9	26.4602														E7	C6	NDUFA9	27.6197
	E8	C5	NDUFA9	25.1982														E8	C4	NDUFA9	26.2219														E8	C6	NDUFA9	26.9796
	E9	C5	NDUFA9	25.1602														E9	C4	NDUFA9	25.9977														E9	C6	NDUFA9	27.3927
	E10	PD9	NDUFA9	26.1115														E10	PD8	NDUFA9	28.2586														E10	PD10	NDUFA9	26.0815
	E11	PD9	NDUFA9	26.0159														E11	PD8	NDUFA9	27.4543														E11	PD10	NDUFA9	25.9855
	E12	PD9	NDUFA9	25.9768														E12	PD8	NDUFA9	27.66														E12	PD10	NDUFA9	26.0724
	F1	C5	RPS5	21.9746														F1	C4	RPS5	22.8037														F1	C6	RPS5	24.3148
	F2	C5	RPS5	21.7919														F2	C4	RPS5	22.4783														F2	C6	RPS5	24.3383
	F3	C5	RPS5	21.9039														F3	C4	RPS5	22.2657														F3	C6	RPS5	24.6607
	F4	PD9	RPS5	22.4349														F4	PD8	RPS5	24.6422														F4	PD10	RPS5	23.0049
	F5	PD9	RPS5	22.3355														F5	PD8	RPS5	24.62														F5	PD10	RPS5	22.8114
	F6	PD9	RPS5	26.653														F6	PD8	RPS5	24.4778														F6	PD10	RPS5	23.0959
	F7	C5	RPS15	27.9351														F7	C4	RPS15	21.5844														F7	C6	RPS15	24.3815
	F8	C5	RPS15	21.0183														F8	C4	RPS15	21.7625														F8	C6	RPS15	23.9896
	F9	C5	RPS15	20.8539														F9	C4	RPS15	21.777														F9	C6	RPS15	24.8083
	F10	PD9	RPS15	22.0822														F10	PD8	RPS15	24.594														F10	PD10	RPS15	22.4261
	F11	PD9	RPS15	21.7521														F11	PD8	RPS15	24.103														F11	PD10	RPS15	22.209
	F12	PD9	RPS15	21.9206														F12	PD8	RPS15	24.3887														F12	PD10	RPS15	22.3732

## Sheet: Primer efficiency
	ATG9a
	cDNA dilution	Ct1	Ct2	Avg Ct	Sample Quantity	Log	Slope value	Primer efficiency (%)
	1:1	26.3477	26.3466	26.3472	1	0	-3.34988	98.8466
	1:2	27.2873	27.2689	27.2781	0.5	-0.30103
	1:4	28.1113	28.3001	28.2057	0.25	-0.60206
	1:8	29.545	29.0978	29.3214	0.125	-0.90309
	1:16	30.5969	30.4551	30.526	0.0625	-1.20412
	1:32	30.9698	31.5705	31.2701	0.03125	-1.50515
	1:64	31.9828	32.6657	32.3243	0.015625	-1.80618
	EHD1
	cDNA dilution	Ct1	Ct2	Avg Ct	Sample Quantity	Log	Slope value	Primer efficiency (%)
	1:1	29.0366	28.9886	29.0126	1	0	-3.59556	89.7232
	1:2	29.8807	29.9901	29.9354	0.5	-0.30103
	1:4	30.5543	30.8252	30.6898	0.25	-0.60206
	1:8	32.5513	31.3913	31.9713	0.125	-0.90309
	1:16	32.2752	32.3927	32.3339	0.0625	-1.20412
	1:32	34.0556	33.7297	33.8927	0.03125	-1.50515
	1:64	34.7985	37.0586	35.9285	0.015625	-1.80618
	CCDC6
	cDNA dilution	Ct1	Ct2	Avg Ct	Sample Quantity	Log	Slope value	Primer efficiency (%)
	1:1	26.028	25.824	25.926	1	0	-3.09092	110.634
	1:2	27.2282	26.9454	27.0868	0.5	-0.30103
	1:4	27.6291	28.0495	27.8393	0.25	-0.60206
	1:8	29.1016	28.952	29.0268	0.125	-0.90309
	1:16	29.9329	30.0675	30.0002	0.0625	-1.20412
	1:32	30.9803	30.3168	30.6486	0.03125	-1.50515
	1:64	31.5181	31.5129	31.5155	0.015625	-1.80618
	SAP18
	cDNA dilution	Ct1	Ct2	Avg Ct	Sample Quantity	Log	Slope value	Primer efficiency (%)
	1:1	23.3194	23.1565	23.2379	1	0	-3.26208	102.559
	1:2	24.3259	24.4909	24.4084	0.5	-0.30103
	1:4	25.3237	25.2244	25.274	0.25	-0.60206
	1:8	26.3764	26.5882	26.4823	0.125	-0.90309
	1:16	27.3449	27.3222	27.3335	0.0625	-1.20412
	1:32	28.1931	28.1528	28.173	0.03125	-1.50515
	1:64	29.2441	29.1697	29.2069	0.015625	-1.80618
	YTHDF3
	cDNA dilution	Ct1	Ct2	Avg Ct	Sample Quantity	Log	Slope value	Primer efficiency (%)
	1:1	26.0305	25.971	26.0007	1	0	-3.63928	88.2695
	1:2	26.7363	26.6825	26.7094	0.5	-0.30103
	1:4	27.9975	28.0424	28.0199	0.25	-0.60206
	1:8	28.9876	29.4245	29.206	0.125	-0.90309
	1:16	30.8054	30.4268	30.6161	0.0625	-1.20412
	1:32	31.8482	31.3931	31.6206	0.03125	-1.50515
	1:64	32.1767	31.9956	32.0861	0.015625	-1.80618
	C1orf174
	cDNA dilution	Ct1	Ct2	Avg Ct	Sample Quantity	Log	Slope value	Primer efficiency (%)
	1:1	27.1104	27.1287	27.1195	1	0	-3.74513	84.9327
	1:2	27.8213	28.0493	27.9353	0.5	-0.30103
	1:4	29.0488	29.1497	29.0992	0.25	-0.60206
	1:8	30.2091	30.4013	30.3052	0.125	-0.90309
	1:16	31.0076	31.3191	31.1633	0.0625	-1.20412
	1:32	31.8846	32.056	31.9703	0.03125	-1.50515
	1:64	33.9518	34.5758	34.2638	0.015625	-1.80618
	ABHD5
	cDNA dilution	Ct1	Ct2	Avg Ct	Sample Quantity	Log	Slope value	Primer efficiency (%)
	1:1	27.7199	27.3987	27.5593	1	0	-3.49097	93.3986
	1:2	28.8148	28.6345	28.7247	0.5	-0.30103
	1:4	29.749	29.9159	29.8325	0.25	-0.60206
	1:8	31.0026	31.088	31.0453	0.125	-0.90309
	1:16	32.3139	32.0733	32.1936	0.0625	-1.20412
	1:32	32.9446	32.8596	32.9021	0.03125	-1.50515
	1:64	34.3647	33.2264	33.7955	0.015625	-1.80618
	USP7
	cDNA dilution	Ct1	Ct2	Avg Ct	Sample Quantity	Log	Slope value	Primer efficiency (%)
	1:1	25.409	25.0772	25.2431	1	0	-3.84033	82.1354
	1:2	26.2294	26.0553	26.1424	0.5	-0.30103
	1:4	27.1844	27.3491	27.2668	0.25	-0.60206
	1:8	28.5808	28.7725	28.6767	0.125	-0.90309
	1:16	29.606	29.6646	29.6353	0.0625	-1.20412
	1:32	30.7549	30.7723	30.7636	0.03125	-1.50515
	1:64	32.438	31.8872	32.1626	0.015625	-1.80618
	TMEM214
	cDNA dilution	Ct1	Ct2	Avg Ct	Sample Quantity	Log	Slope value	Primer efficiency (%)
	1:1	25.3445	25.0288	25.1866	1	0	-3.43419	95.5194
	1:2	26.0811	26.2056	26.1433	0.5	-0.30103
	1:4	27.2372	27.2998	27.2685	0.25	-0.60206
	1:8	28.3259	28.5252	28.4256	0.125	-0.90309
	1:16	29.7138	29.3612	29.5375	0.0625	-1.20412
	1:32	30.3479	30.7354	30.5417	0.03125	-1.50515
	1:64	31.1578	31.1358	31.1468	0.015625	-1.80618
	JAGN1
	cDNA dilution	Ct1	Ct2	Avg Ct	Sample Quantity	Log	Slope value	Primer efficiency (%)
	1:1	26.5069	26.6045	26.5557	1	0	-3.5923	89.8335
	1:2	27.3754	27.3518	27.3636	0.5	-0.30103
	1:4	28.5653	28.5564	28.5608	0.25	-0.60206
	1:8	29.3964	30.0709	29.7337	0.125	-0.90309
	1:16	30.5848	30.8989	30.7418	0.0625	-1.20412
	1:32	31.136	31.7176	31.4268	0.03125	-1.50515
	1:64	33.2651	33.1607	33.2129	0.015625	-1.80618
	GAPDH
	cDNA dilution	Ct1	Ct2	Avg Ct	Sample Quantity	Log	Slope value	Primer efficiency (%)
	1:1	19.2404	18.9547	19.0976	1	0	-3.74874	84.8232
	1:2	20.3604	20.0028	20.1816	0.5	-0.30103
	1:4	21.5152	21.32	21.4176	0.25	-0.60206
	1:8	22.9857	22.4732	22.7294	0.125	-0.90309
	1:16	24.3514	23.5783	23.9649	0.0625	-1.20412
	1:32	24.7911	24.5111	24.6511	0.03125	-1.50515
	1:64	26.0714	25.5312	25.8013	0.015625	-1.80618
	APOL2
	cDNA dilution	Ct1	Ct2	Avg Ct	Sample Quantity	Log	Slope value	Primer efficiency (%)
	1:1	28.0784	28.1601	28.1192	1	0	-3.70442	86.1863
	1:2	29.5853	29.3685	29.4769	0.5	-0.30103
	1:4	30.3026	30.6877	30.4951	0.25	-0.60206
	1:8	32.0996	31.7735	31.9365	0.125	-0.90309
	1:16	33.9932	32.4712	32.4712	0.0625	-1.20412
	1:32	34.2237	35.519	34.2237	0.03125	-1.50515
	1:64	34.2415	35.1665	34.704	0.015625	-1.80618
	CNOT7
	cDNA dilution	Ct1	Ct2	Avg Ct	Sample Quantity	Log	Slope value	Primer efficiency (%)
	1:1	24.4772	24.5325	24.5048	1	0	-3.64008	88.243
	1:2	25.6863	25.5875	25.6369	0.5	-0.30103
	1:4	26.8127	26.8297	26.8212	0.25	-0.60206
	1:8	27.8593	27.8519	27.8556	0.125	-0.90309
	1:16	28.9159	29.4657	29.1908	0.0625	-1.20412
	1:32	30.1259	30.1396	30.1328	0.03125	-1.50515
	1:64	31.2021	30.6878	30.945	0.015625	-1.80618
	EPN4
	cDNA dilution	Ct1	Ct2	Avg Ct	Sample Quantity	Log	Slope value	Primer efficiency (%)
	1:1	25.2289	25.3431	25.286	1	0	-3.60635	89.3602
	1:2	26.3645	26.4683	26.4164	0.5	-0.30103
	1:4	27.4341	27.5463	27.4902	0.25	-0.60206
	1:8	28.8569	28.8995	28.8782	0.125	-0.90309
	1:16	29.7339	29.3695	29.5517	0.0625	-1.20412
	1:32	30.7686	30.7109	30.7398	0.03125	-1.50515
	1:64	31.8042	31.8939	31.8491	0.015625	-1.80618
	G3BP2
	cDNA dilution	Ct1	Ct2	Avg Ct	Sample Quantity	Log	Slope value	Primer efficiency (%)
	1:1	24.5646	24.7158	24.6402	1	0	-3.52288	92.2466
	1:2	25.7153	25.696	25.7057	0.5	-0.30103
	1:4	26.5188	26.7356	26.6272	0.25	-0.60206
	1:8	27.7655	27.8583	27.8119	0.125	-0.90309
	1:16	29.2298	28.9969	29.1133	0.0625	-1.20412
	1:32	30.1419	29.7084	29.9252	0.03125	-1.50515
	1:64	30.7839	31.0089	30.8964	0.015625	-1.80618
	KHDRBS1
	cDNA dilution	Ct1	Ct2	Avg Ct	Sample Quantity	Log	Slope value	Primer efficiency (%)
	1:1	25.3231	25.3053	25.3142	1	0	-3.33477	99.4669
	1:2	26.1689	26.2819	26.2254	0.5	-0.30103
	1:4	27.3348	27.4154	27.3751	0.25	-0.60206
	1:8	28.2999	28.5757	28.4378	0.125	-0.90309
	1:16	29.5825	29.8431	29.7128	0.0625	-1.20412
	1:32	30.1609	30.3833	30.2721	0.03125	-1.50515
	1:64	30.9305	31.4826	31.2066	0.015625	-1.80618
	NDUFA9
	cDNA dilution	Ct1	Ct2	Avg Ct	Sample Quantity	Log	Slope value	Primer efficiency (%)
	1:1	25.2066	25.1153	25.161	1	0	-3.62685	88.678
	1:2	26.1899	26.2416	26.2157	0.5	-0.30103
	1:4	27.4049	27.763	27.5839	0.25	-0.60206
	1:8	28.7278	28.8819	28.8049	0.125	-0.90309
	1:16	29.8717	30.0727	30.0727	0.0625	-1.20412
	1:32	30.615	31.129	30.615	0.03125	-1.50515
	1:64	31.1876	31.9897	31.5886	0.015625	-1.80618
	RPS5
	cDNA dilution	Ct1	Ct2	Avg Ct	Sample Quantity	Log	Slope value	Primer efficiency (%)
	1:1	21.0868	21.1576	21.1222	1	0	-3.58544	90.0665
	1:2	22.1724	22.1959	22.1841	0.5	-0.30103
	1:4	23.5607	23.6538	23.6073	0.25	-0.60206
	1:8	24.8199	24.7743	24.7971	0.125	-0.90309
	1:16	25.5255	25.8724	25.6989	0.0625	-1.20412
	1:32	26.8802	26.8503	26.8652	0.03125	-1.50515
	1:64	27.3298	27.4261	27.3779	0.015625	-1.80618
	RPS15a
	cDNA dilution	Ct1	Ct2	Avg Ct	Sample Quantity	Log	Slope value	Primer efficiency (%)
	1:1	20.4	20.0583	20.2292	1	0	-3.48368	93.6658
	1:2	21.4556	21.2083	21.332	0.5	-0.30103
	1:4	22.9248	22.4639	22.6944	0.25	-0.60206
	1:8	23.9464	23.9517	23.949	0.125	-0.90309
	1:16	24.8927	24.5504	24.7216	0.0625	-1.20412
	1:32	25.6954	25.5121	25.6038	0.03125	-1.50515
	1:64	26.666	26.3208	26.4934	0.015625	-1.80618
	ALDH1B1
	cDNA dilution	Ct1	Ct2	Avg Ct	Sample Quantity	Log	Slope value	Primer efficiency (%)
	1:1	26.1745	26.4698	26.3222	1	0	-3.71801	85.7638
	1:2	27.2117	27.1249	27.1683	0.5	-0.30103
	1:4	28.345	28.5346	28.4398	0.25	-0.60206
	1:8	29.6799	29.1422	29.4111	0.125	-0.90309
	1:16	31.3962	30.6225	31.0094	0.0625	-1.20412
	1:32	31.5731	32.0859	31.8295	0.03125	-1.50515
	1:64	32.7644	32.8443	32.8043	0.015625	-1.80618
	ACSL3
	cDNA dilution	Ct1	Ct2	Avg Ct	Sample Quantity	Log	Slope value	Primer efficiency (%)
	1:1	25.9818	25.146	25.5639	1	0	-4.01934	77.3362
	1:2	27.248	26.2783	26.7631	0.5	-0.30103
	1:4	28.4358	27.7235	28.0797	0.25	-0.60206
	1:8	29.5021	29.3041	29.4031	0.125	-0.90309
	1:16	31.7762	30.5449	31.1605	0.0625	-1.20412
	1:32	31.7877	31.5974	31.6925	0.03125	-1.50515
	1:64	32.9986	32.0883	32.5435	0.015625	-1.80618
	ACSL4
	cDNA dilution	Ct1	Ct2	Avg Ct	Sample Quantity	Log	Slope value	Primer efficiency (%)
	1:1	26.1139	25.8404	25.9772	1	0	-3.81238	82.9379
	1:2	27.3058	27.1888	27.2473	0.5	-0.30103
	1:4	28.7261	28.415	28.5706	0.25	-0.60206
	1:8	29.428	29.5156	29.4718	0.125	-0.90309
	1:16	31.0621	30.7751	30.7751	0.0625	-1.20412
	1:32	31.6075	32.3769	31.6075	0.03125	-1.50515
	1:64	32.5838	33.5098	33.0468	0.015625	-1.80618
	MGAT1
	cDNA dilution	Ct1	Ct2	Ct3	Ct4	Avg Ct	Sample Quantity	Log	Slope value	Primer efficiency (%)
	1:1	32.9007	32.2234	32.8006	32.611	32.6339	1	0	-3.76145	84.4399
	1:2	32.5321	33.4006	32.9227	34.1951	33.2626	0.5	-0.30103
	1:4	33.7127	34.0569	35.9609	33.5202	34.3127	0.25	-0.60206
	1:8	39.0711	Undetermined	36.0664	36.2751	37.1376	0.125	-0.90309
	1:16	Undetermined	36.358	Undetermined	Undetermined	36.358	0.0625	-1.20412
	1:32	Undetermined	Undetermined	Undetermined	Undetermined	#DIV/0!	0.03125	-1.50515
	1:64	36.2552	Undetermined	Undetermined	Undetermined	36.2552	0.015625	-1.80618
	VASN
	cDNA dilution	Ct1	Ct2	Ct3	Ct4	Avg Ct	Sample Quantity	Log	Slope value	Primer efficiency (%)
	1:1	32.5197	31.7764	34.6147	32.5768	32.8719	1	0	-3.1776	106.397
	1:2	31.9033	33.4559	34.5041	34.5489	33.603	0.5	-0.30103
	1:4	33.749	Undetermined	Undetermined	Undetermined	33.749	0.25	-0.60206
	1:8	34.5883	34.2233	39.2238	Undetermined	36.0118	0.125	-0.90309
	1:16	Undetermined	Undetermined	Undetermined	Undetermined	#DIV/0!	0.0625	-1.20412
	1:32	Undetermined	Undetermined	Undetermined	Undetermined	#DIV/0!	0.03125	-1.50515
	1:64	Undetermined	Undetermined	Undetermined	Undetermined	#DIV/0!	0.015625	-1.80618
