# Supplementary material for: Regulators of proteostasis are translationally repressed in fibroblasts from patients with sporadic and LRRK2-G2019S Parkinson’s disease
Source: NPJ Parkinsons Dis. 2023 Feb 6;9:20. doi: 10.1038/s41531-023-00460-w (PMC9902458; doi:10.1038/s41531-023-00460-w)
Supplement: Supplementary file 5 — Supplementary table 4. [file 41531_2023_460_MOESM5_ESM.xlsx]

## Sheet: YTHDF3
Raw intensity values		C DMSO	C MLI	PD DMSO	PD MLI	C4 MLI	baseline
	set1	4853.6	4082.3	869.113	2539.65	2756.48	99.5203
	set2	906.82	3176.01	327.092	5341.31	1276.53
	set3	2233.06	4486.77	2047.36	2874.3	2144.65
	set4	1847.94	982.284	987.698	4347.48	2677.18
	set5	2433.89	2069.18	3799.65	4953.67	4514.94
	set6	3366.62	2493.69	1831.84	6423.4	3188.84
	set7	3143.01	6210.67	494.042	1012.94	2688.77
Normalized to C4	set1	176.08	148.099	31.5298	92.1338	100	99.5203
	set2	71.0381	248.801	25.6236	418.425	100	99.5203
	set3	104.123	209.208	95.4635	134.022	100	99.5203
	set4	69.0256	36.6909	36.8932	162.39	100	99.5203
	set5	53.9075	45.8297	84.1572	109.717	100	99.5203
	set6	105.575	78.2005	57.4454	201.434	100	99.5203
	set7	116.894	230.986	18.3743	37.673	100	99.5203
		Control	Control MLi-2	PD	PD MLi-2
	Average	99.5203	142.545	49.9267	165.114
	SEM	15.4633	33.9067	11.3351	46.5719
		C DMSO vs PD DMSO	C DMSO VS C MLI	PD DMSO vs PD MLI	Baseline vs PD DMSO
	p-value	0.0119019	0.135382	0.0166632	0.000451929
	FC	0.501673	1.43232	3.30712	0.501673

## Sheet: ATG9A
Raw intensity values		C DMSO	C MLI	PD DMSO	PD MLI	C4 MLI	baseline
	set1	4052.53	1230.87	167.263	703.87	744.74	375.47
	set2	3496.7	1262.99	484.335	2853.3	744.74
	set3	1709.04	547.698	1320.41	3756.06	569.234
	set4	3377.06	1799.58	1255.28	3233.48	779.698
	set5	1376.18	1726.67	2133.03	5827.18	714.184
	set6	2356.23	3861.89	2724.36	3141.01	771.891
	set7	3539.3	2013.55	3738.5	4533.26	923.355
Normalized to C4	set1	544.153	165.275	22.4592	94.5122	100	375.47
	set2	469.519	169.588	65.0341	383.128	100	375.47
	set3	300.235	96.2167	231.962	659.845	100	375.47
	set4	433.124	230.804	160.996	414.709	100	375.47
	set5	192.693	241.768	298.667	815.921	100	375.47
	set6	305.255	500.316	352.946	406.924	100	375.47
	set7	383.309	218.069	404.882	490.955	100	375.47
		Control	Control MLi-2	PD	PD MLi-2
	Average	375.47	231.72	219.564	466.57
	SEM	44.9027	48.5671	54.4899	86.1384
		C DMSO vs PD DMSO	C DMSO VS C MLI	PD DMSO vs PD MLI	Baseline vs PD DMSO
	p-value	0.0237222	0.025248	0.0160591	0.00716103
	FC	0.58477	0.617145	2.12499	0.58477

## Sheet: ABHD5
Raw intensity values		C DMSO	C MLI	PD DMSO	PD MLI	C4 MLI	baseline
	set1	1779.31	2286.84	1062.31	4406.93	2450.45	148.222
	set2	1448.7	1783.53	788.042	2323.99	1577.87
	set3	2847.94	1003.99	3098.01	4862.5	2100.23
	set4	5874.96	3759.38	1627.13	5334.74	3389.38
	set5	3772.82	2880.65	2430.01	5513.26	2266.89
	set6	4540.55	3048.43	4947.5	3921.26	2832.6
	set7	3675.38	1099.7	2141.5	1548.77	1547.77
Normalized to C4	set1	72.6114	93.3234	43.3515	179.842	100	148.222
	set2	91.8135	113.034	49.9434	147.287	100	148.222
	set3	135.601	47.8038	147.508	231.522	100	148.222
	set4	173.335	110.916	48.0069	157.396	100	148.222
	set5	166.431	127.075	107.196	243.208	100	148.222
	set6	160.296	107.619	174.663	138.433	100	148.222
	set7	237.463	71.0505	138.36	100.065	100	148.222
		Control	Control MLi-2	PD	PD MLi-2
	Average	148.222	95.8317	101.29	171.107
	SEM	20.7766	10.4262	20.5642	19.3924
		C DMSO vs PD DMSO	C DMSO VS C MLI	PD DMSO vs PD MLI	Baseline vs PD DMSO
	p-value	0.0671864	0.0218516	0.0147455	0.020756
	FC	0.683367	0.646544	1.68929	0.683367

## Sheet: AP2B1
Raw intensity values		C DMSO	C MLI	PD DMSO	PD MLI	C4 DMSO	baseline
	set1	2808.77	3096.36	2451.23	5224.6	3625.77	134.502
	set2	4758.72	5665.84	4275.06	4690.38	2808.84
	set3	3437.06	4578.72	3982.6	5617.35	1823.53
	set4	2161.92	2452.63	1838.09	2979.63	1992.04
	set5	4698.72	4430.96	2161.38	7933.5	2830.3
	set6	3891.06	3824.06	2334.3	4988.6	2566.89
	set7	4822.43	4873.31	3234.6	4580.01	6026.89
Normalized to C4	set1	77.4669	85.3985	67.6059	144.096	100	134.502
	set2	169.419	201.715	152.2	166.986	100	134.502
	set3	188.484	251.091	218.401	308.049	100	134.502
	set4	108.528	123.121	92.2717	149.577	100	134.502
	set5	166.015	156.554	76.3655	280.305	100	134.502
	set6	151.587	148.976	90.939	194.344	100	134.502
	set7	80.0152	80.8594	53.6694	75.9929	100	134.502
		Control	Control MLi-2	PD	PD MLi-2
	Average	134.502	149.674	107.35	188.479
	SEM	17.1233	23.2037	21.9641	30.6135
		C DMSO vs PD DMSO	C DMSO VS C MLI	PD DMSO vs PD MLI	Baseline vs PD DMSO
	p-value	0.174421	0.304202	0.0261708	0.12002
	FC	0.798132	1.1128	1.75573	0.798132

## Sheet: EHD1
Raw intensity values		C DMSO	C MLI	PD DMSO	PD MLI	C4 DMSO	baseline
	set1	2620.01	1598.6	1739.94	3866.3	1616.06	206.659
	set2	1180.38	1782.79	2424.03	6432.81	1377.84
	set3	625.234	656.82	2897.43	5464.38	1531.94
	set4	2667.7	1467.82	610.092	1739.28	1173.46
	set5	3744.81	2558.15	2268.45	6153	2506.15
	set6	5864.84	2714.01	1606.6	2737.89	1321.94
	set7	5461.76	3778.47	1031.91	1290.33	1617.86
Normalized to C4	set1	162.123	98.9193	107.665	239.242	100	206.659
	set2	85.6685	129.39	175.93	466.876	100	206.659
	set3	40.8132	42.875	189.134	356.696	100	206.659
	set4	227.337	125.085	51.991	148.219	100	206.659
	set5	149.425	102.075	90.5151	245.516	100	206.659
	set6	443.654	205.305	121.533	207.111	100	206.659
	set7	337.591	233.547	63.7825	79.7551	100	206.659
		Control	Control MLi-2	PD	PD MLi-2
	Average	206.659	133.885	114.364	249.059
	SEM	53.7056	24.7118	19.8175	48.7294
		C DMSO vs PD DMSO	C DMSO VS C MLI	PD DMSO vs PD MLI	Baseline vs PD DMSO
	p-value	0.0664391	0.120956	0.0124893	0.000276771
	FC	0.798132	1.1128	1.75573	0.798132
